# Supplementary material for: Crystal structure and Hirshfeld surface analysis of 4-(2,6-di­chloro­benz­yl)-6-phenyl­pyridazin-3(2H)-one
Source: Acta Crystallogr E Crystallogr Commun. 2019 Apr 18;75(Pt 5):650–4. doi: 10.1107/S2056989019005139 (PMC6505619; doi:10.1107/S2056989019005139)
Supplement: Supplementary file 1 [file e-75-00650-sup1.cif]

##############################################################################
#                                                                            #
# This CIF contains the data in a paper accepted for publication in          #
# Acta Crystallographica Section E. It conforms to the requirements of       #
# Notes for Authors for Acta Crystallographica Section E, and has been       #
# peer reviewed under the auspices of the IUCr Commission on Journals.       #
#                                                                            #
# Full details of the Crystallographic Information File format               #
# are given in the paper "The Crystallographic Information File (CIF):       #
# a New Standard Archive File for Crystallography" by S. R. Hall, F. H.      #
# Allen and I. D. Brown [Acta Cryst. (1991), A47, 655-685].                  #
#                                                                            #
# The current version of the core CIF dictionary is obtainable from          #
# ftp://ftp.iucr.org/pub/cif_core.dic.                                       #
#                                                                            #
# Software is freely available for graphical display of the structure(s)     #
# in this CIF. For information consult the CIF software page                 #
# http://www.iucr.org/resources/cif/software.                                #
#                                                                            #
# This file may be used for bona fide research purposes within the           #
# scientific community so long as proper attribution is given to the journal # 
# article from which it was obtained.                                        #
#                                                                            #
##############################################################################
data_I
_audit_creation_method     'SHELXL-2018/3'
_journal_date_recd_electronic     2019-03-25
_journal_date_accepted     2019-04-14
_journal_name_full     'Acta Crystallographica, Section E'
_journal_year     2019
_journal_volume     75
_journal_issue      5
_journal_page_first     650
_journal_page_last     654
_journal_paper_category     GO
_journal_paper_doi     10.1107/S2056989019005139
_journal_coeditor_code     DX2016
_publ_contact_author_name     'Fouad El Kali'
_publ_contact_author_address
;
Laboratory of Applied Chemistry and Environment (LCAE), Department of Chemistry,
Faculty of Sciences, University Mohamed Premier, Oujda 60000,
Morocco
;
_publ_contact_author_email
                            'elkalifouad408@gmail.com, sevgi.kansiz85@gmail.com'
_publ_contact_author_fax     ?
_publ_contact_author_phone     ?
_publ_section_title
;
Crystal structure and Hirshfeld surface analysis of
4-(2,6-dichlorobenzyl)-6-phenylpyridazin-3(2<i>H</i>)-one
;
_publ_section_title_footnote     .
loop_
    _publ_author_name
    _publ_author_footnote
    _publ_author_address
    'El Kali, Fouad' .
;
Laboratory of Applied Chemistry and Environment (LCAE), Department of Chemistry,
Faculty of Sciences, University Mohamed Premier, Oujda 60000,
Morocco
;
    'Kansiz, Sevgi' .
;
Ondokuz May\?is University, Faculty of Arts and Sciences, Department of Physics,
55139, Kurupelit, Samsun,
Turkey
;
    'Daoui, Said' .
;
Laboratory of Applied Chemistry and Environment (LCAE), Department of Chemistry,
Faculty of Sciences, University Mohamed Premier, Oujda 60000,
Morocco
;
    'Saddik, Rafik' .
;
Laboratory of Organic Synthesis, Extraction and Development, Faculty of
Sciences, Hassan II University, Casablanca,
Morocco
;
    'Dege, Necmi' .
;
Ondokuz May\?is University, Faculty of Arts and Sciences, Department of Physics,
55139, Kurupelit, Samsun,
Turkey
;
    'Karrouchi, Khalid' .
;
Laboratory of Plant Chemistry, Organic and Bioorganic Synthesis, URAC23,
Faculty of Science, BP 1014, GEOPAC Research Center, Mohammed V University,
Rabat,
Morocco
;
    'Benchat, Noureddine' .
;
Laboratory of Applied Chemistry and Environment (LCAE), Department of Chemistry,
Faculty of Sciences, University Mohamed Premier, Oujda 60000,
Morocco
;
_publ_section_synopsis
;
In the crystal, the molecules are linked by a pair of N---H...O hydrogen bonds,
forming inversion dimers with an <i>R</i>^2^~2~(8) ring motif. The dimers are
linked by C---H...O hydrogen bonds, forming layers parallel to the <i>bc</i>
plane and by weak \p--\p interactions, forming layers parallel to the
<i>ab</i> plane.
;
_chemical_name_systematic
;
4-(2,6-Dichlorobenzyl)-6-phenylpyridazin-3(2<i>H</i>)-one
;
_chemical_name_common     ?
_chemical_formula_moiety     'C17 H12 Cl2 N2 O'
_chemical_formula_sum     'C17 H12 Cl2 N2 O'
_chemical_formula_iupac     'C17 H12 Cl2 N2 O'
_chemical_formula_weight     331.19
_chemical_melting_point     ?
_space_group_crystal_system     monoclinic
_space_group_name_H-M_alt     'P 21/c'
_space_group_name_Hall     '-P 2ybc'
loop_
    _space_group_symop_operation_xyz
    'x, y, z'
    '-x, y+1/2, -z+1/2'
    '-x, -y, -z'
    'x, -y-1/2, z-1/2'
_cell_length_a     5.8511(6)
_cell_length_b     12.5544(15)
_cell_length_c     21.069(2)
_cell_angle_alpha     90
_cell_angle_beta     92.666(8)
_cell_angle_gamma     90
_cell_volume     1546.0(3)
_cell_formula_units_Z     4
_cell_measurement_reflns_used     5578
_cell_measurement_theta_min     1.89
_cell_measurement_theta_max     30.78
_cell_measurement_temperature     296(2)
_exptl_crystal_description     'stick'
_exptl_crystal_colour     'colorless'
_exptl_crystal_size_max     0.740
_exptl_crystal_size_mid     0.287
_exptl_crystal_size_min     0.050
_exptl_crystal_density_diffrn     1.423
_exptl_crystal_density_meas     ?
_exptl_crystal_density_method     ?
_exptl_crystal_F_000     680
_exptl_absorpt_coefficient_mu     0.422
_exptl_absorpt_correction_type     integration
_exptl_absorpt_process_details
;
(X-RED32; Stoe & Cie, 2002)
;
_exptl_absorpt_correction_T_min     0.8441
_exptl_absorpt_correction_T_max     0.9726
_diffrn_ambient_temperature     296(2)
_diffrn_source     'sealed X-ray tube, 12 x 0.4 mm long-fine focus'
_diffrn_source_power     2.25
_diffrn_source_voltage     50
_diffrn_source_current     45
_diffrn_radiation_type     'Mo K\a'
_diffrn_radiation_wavelength     0.71073
_diffrn_radiation_monochromator     'plane graphite'
_diffrn_measurement_device_type     'Stoe IPDS 2'
_diffrn_measurement_device     '2-circle goniometer'
_diffrn_measurement_method     'rotation method'
_diffrn_detector     'image plate (34 cm diameter)'
_diffrn_detector_area_resol_mean     6.67
_diffrn_reflns_number     8675
_diffrn_reflns_av_R_equivalents     0.1032
_diffrn_reflns_av_unetI/netI     0.1193
_diffrn_reflns_theta_min     1.889
_diffrn_reflns_theta_max     25.044
_diffrn_reflns_theta_full     25.044
_diffrn_measured_fraction_theta_max     1.000
_diffrn_measured_fraction_theta_full     1.000
_diffrn_reflns_limit_h_min     -6
_diffrn_reflns_limit_h_max     6
_diffrn_reflns_limit_k_min     -14
_diffrn_reflns_limit_k_max     14
_diffrn_reflns_limit_l_min     -25
_diffrn_reflns_limit_l_max     25
_refine_special_details     ?
_reflns_number_total     2726
_reflns_number_gt     1196
_reflns_threshold_expression     'I > 2\s(I)'
_refine_ls_structure_factor_coef     Fsqd
_refine_ls_matrix_type     full
_refine_ls_R_factor_all     0.1593
_refine_ls_R_factor_gt     0.0561
_refine_ls_wR_factor_gt     0.0732
_refine_ls_wR_factor_ref     0.0943
_refine_ls_goodness_of_fit_ref     0.882
_refine_ls_restrained_S_all     0.882
_refine_ls_number_reflns     2726
_refine_ls_number_parameters     199
_refine_ls_number_restraints     0
_refine_ls_hydrogen_treatment     constr
_refine_ls_weighting_scheme     calc
_refine_ls_weighting_details
                      'w=1/[\s^2^(Fo^2^)+(0.0186P)^2^] where P=(Fo^2^+2Fc^2^)/3'
_atom_sites_solution_hydrogens     geom
_atom_sites_solution_primary     ?
_atom_sites_solution_secondary     ?
_refine_ls_shift/su_max     0.000
_refine_ls_shift/su_mean     0.000
_refine_diff_density_max     0.154
_refine_diff_density_min     -0.203
_refine_ls_extinction_method     none
_refine_ls_extinction_coef     .
loop_
    _atom_type_symbol
    _atom_type_description
    _atom_type_scat_dispersion_real
    _atom_type_scat_dispersion_imag
    _atom_type_scat_source
    'C' 'C' 0.0033 0.0016
                         'International Tables Vol C Tables 4.2.6.8 and 6.1.1.4'
    'H' 'H' 0.0000 0.0000
                         'International Tables Vol C Tables 4.2.6.8 and 6.1.1.4'
    'Cl' 'Cl' 0.1484 0.1585
                         'International Tables Vol C Tables 4.2.6.8 and 6.1.1.4'
    'N' 'N' 0.0061 0.0033
                         'International Tables Vol C Tables 4.2.6.8 and 6.1.1.4'
    'O' 'O' 0.0106 0.0060
                         'International Tables Vol C Tables 4.2.6.8 and 6.1.1.4'
_computing_data_collection
;
X-AREA (Stoe & Cie, 2002)
;
_computing_cell_refinement
;
X-AREA (Stoe & Cie, 2002)
;
_computing_data_reduction
;
X-RED (Stoe & Cie, 2002)
;
_computing_structure_solution
;
SHELXT2017 (Sheldrick, 2015a)
;
_computing_structure_refinement
;
SHELXL2018 (Sheldrick, 2015b)
;
_computing_molecular_graphics
;
PLATON (Spek, 2009)
;
_computing_publication_material
;
WinGX (Farrugia, 2012), SHELXL2018 (Sheldrick, 2015b), PLATON
(Spek, 2009)
and publCIF (Westrip, 2010)
;
loop_
    _atom_site_type_symbol
    _atom_site_label
    _atom_site_fract_x
    _atom_site_fract_y
    _atom_site_fract_z
    _atom_site_U_iso_or_equiv
    _atom_site_adp_type
    _atom_site_calc_flag
    _atom_site_occupancy
    _atom_site_disorder_assembly
    _atom_site_disorder_group
    Cl Cl1 -0.0717(2) 0.77603(11) 0.74856(7) 0.1004(5) Uani d 1 . .
    Cl Cl2 0.5870(2) 0.47508(11) 0.76181(7) 0.1022(5) Uani d 1 . .
    O O1 -0.0083(5) 0.4872(2) 0.58329(11) 0.0681(9) Uani d 1 . .
    N N1 0.2647(5) 0.5706(3) 0.52916(14) 0.0543(9) Uani d 1 . .
    H H1 0.215035 0.536383 0.495963 0.065 Uiso calc 1 . .
    N N2 0.4383(5) 0.6397(3) 0.52057(14) 0.0497(8) Uani d 1 . .
    C C11 0.5192(6) 0.6884(3) 0.57161(17) 0.0455(10) Uani d 1 . .
    C C9 0.1594(7) 0.5487(3) 0.58387(18) 0.0502(11) Uani d 1 . .
    C C12 0.7076(6) 0.7653(3) 0.56287(18) 0.0486(10) Uani d 1 . .
    C C8 0.2566(7) 0.6008(3) 0.63964(16) 0.0481(10) Uani d 1 . .
    C C10 0.4302(6) 0.6696(3) 0.63241(18) 0.0500(10) Uani d 1 . .
    H H10 0.492982 0.705353 0.667723 0.060 Uiso calc 1 . .
    C C6 0.2580(7) 0.6252(4) 0.75974(16) 0.0496(10) Uani d 1 . .
    C C13 0.8619(7) 0.7518(3) 0.51557(18) 0.0547(11) Uani d 1 . .
    H H13 0.844994 0.694576 0.487703 0.066 Uiso calc 1 . .
    C C1 0.1647(7) 0.7164(4) 0.78577(18) 0.0552(11) Uani d 1 . .
    C C5 0.4515(7) 0.5861(3) 0.79161(19) 0.0587(11) Uani d 1 . .
    C C7 0.1522(7) 0.5726(3) 0.70160(16) 0.0644(12) Uani d 1 . .
    H H7A -0.008906 0.591153 0.698375 0.077 Uiso calc 1 . .
    H H7B 0.162232 0.496083 0.707307 0.077 Uiso calc 1 . .
    C C17 0.7339(7) 0.8532(4) 0.60200(19) 0.0635(12) Uani d 1 . .
    H H17 0.627740 0.865436 0.632688 0.076 Uiso calc 1 . .
    C C14 1.0395(7) 0.8220(4) 0.5094(2) 0.0652(13) Uani d 1 . .
    H H14 1.141541 0.812120 0.477372 0.078 Uiso calc 1 . .
    C C2 0.2559(8) 0.7640(4) 0.8395(2) 0.0697(13) Uani d 1 . .
    H H2 0.188409 0.824841 0.855430 0.084 Uiso calc 1 . .
    C C15 1.0671(8) 0.9066(4) 0.5503(2) 0.0699(13) Uani d 1 . .
    H H15 1.189954 0.952831 0.546718 0.084 Uiso calc 1 . .
    C C4 0.5475(8) 0.6332(5) 0.8459(2) 0.0791(15) Uani d 1 . .
    H H4 0.678943 0.604863 0.865828 0.095 Uiso calc 1 . .
    C C16 0.9128(8) 0.9230(4) 0.5967(2) 0.0724(13) Uani d 1 . .
    H H16 0.929468 0.980734 0.624227 0.087 Uiso calc 1 . .
    C C3 0.4477(9) 0.7215(5) 0.8698(2) 0.0859(16) Uani d 1 . .
    H H3 0.509354 0.753135 0.906685 0.103 Uiso calc 1 . .
loop_
    _atom_site_aniso_label
    _atom_site_aniso_U_11
    _atom_site_aniso_U_22
    _atom_site_aniso_U_33
    _atom_site_aniso_U_12
    _atom_site_aniso_U_13
    _atom_site_aniso_U_23
    Cl1 0.0858(9) 0.0865(10) 0.1269(11) 0.0090(8) -0.0179(8) 0.0212(9)
    Cl2 0.1090(11) 0.0865(10) 0.1149(10) 0.0230(9) 0.0478(8) 0.0115(9)
    O1 0.083(2) 0.074(2) 0.0473(16) -0.0306(18) -0.0006(15) -0.0049(16)
    N1 0.071(2) 0.053(2) 0.039(2) -0.007(2) -0.0005(18) -0.0096(17)
    N2 0.055(2) 0.052(2) 0.0420(19) -0.0023(18) 0.0037(16) -0.0009(17)
    C11 0.049(2) 0.053(3) 0.034(2) 0.003(2) -0.0035(19) -0.002(2)
    C9 0.061(3) 0.048(3) 0.041(2) -0.002(2) 0.002(2) 0.001(2)
    C12 0.053(2) 0.050(3) 0.043(2) -0.004(2) -0.001(2) 0.005(2)
    C8 0.058(2) 0.056(3) 0.030(2) -0.005(2) -0.0010(19) -0.003(2)
    C10 0.058(3) 0.055(3) 0.037(2) -0.011(2) -0.002(2) -0.002(2)
    C6 0.058(3) 0.061(3) 0.031(2) -0.016(2) 0.008(2) 0.000(2)
    C13 0.057(2) 0.061(3) 0.046(2) -0.002(2) 0.004(2) 0.004(2)
    C1 0.063(3) 0.061(3) 0.042(2) -0.012(2) 0.004(2) 0.003(2)
    C5 0.059(3) 0.067(3) 0.051(3) -0.001(2) 0.016(2) 0.008(2)
    C7 0.082(3) 0.066(3) 0.046(2) -0.022(3) 0.010(2) -0.004(2)
    C17 0.068(3) 0.070(3) 0.053(3) -0.016(3) 0.014(2) -0.008(3)
    C14 0.055(3) 0.076(4) 0.066(3) 0.007(3) 0.016(2) 0.015(3)
    C2 0.091(3) 0.066(3) 0.053(3) -0.008(3) 0.014(3) -0.011(3)
    C15 0.066(3) 0.071(4) 0.073(3) -0.014(3) 0.010(3) 0.008(3)
    C4 0.069(3) 0.114(5) 0.053(3) -0.004(3) -0.009(3) 0.011(3)
    C16 0.082(3) 0.068(3) 0.068(3) -0.019(3) 0.012(3) -0.008(3)
    C3 0.098(4) 0.117(5) 0.043(3) -0.020(4) 0.003(3) -0.006(3)
_geom_special_details
;
 All esds (except the esd in the dihedral angle between two l.s. planes)
 are estimated using the full covariance matrix.  The cell esds are taken
 into account individually in the estimation of esds in distances, angles
 and torsion angles; correlations between esds in cell parameters are only
 used when they are defined by crystal symmetry.  An approximate (isotropic)
 treatment of cell esds is used for estimating esds involving l.s. planes.
;
loop_
    _geom_bond_atom_site_label_1
    _geom_bond_atom_site_label_2
    _geom_bond_site_symmetry_2
    _geom_bond_distance
    _geom_bond_publ_flag
    Cl1 C1 . 1.729(4) ?
    Cl2 C5 . 1.735(4) ?
    O1 C9 . 1.248(4) ?
    N1 N2 . 1.354(4) ?
    N1 C9 . 1.360(4) ?
    N1 H1 . 0.8600 ?
    N2 C11 . 1.307(4) ?
    C11 C10 . 1.425(5) ?
    C11 C12 . 1.483(5) ?
    C9 C8 . 1.438(5) ?
    C12 C17 . 1.382(5) ?
    C12 C13 . 1.386(5) ?
    C8 C10 . 1.348(5) ?
    C8 C7 . 1.509(5) ?
    C10 H10 . 0.9300 ?
    C6 C5 . 1.380(5) ?
    C6 C1 . 1.391(5) ?
    C6 C7 . 1.500(5) ?
    C13 C14 . 1.373(5) ?
    C13 H13 . 0.9300 ?
    C1 C2 . 1.366(5) ?
    C5 C4 . 1.383(5) ?
    C7 H7A . 0.9700 ?
    C7 H7B . 0.9700 ?
    C17 C16 . 1.373(5) ?
    C17 H17 . 0.9300 ?
    C14 C15 . 1.373(5) ?
    C14 H14 . 0.9300 ?
    C2 C3 . 1.373(6) ?
    C2 H2 . 0.9300 ?
    C15 C16 . 1.377(6) ?
    C15 H15 . 0.9300 ?
    C4 C3 . 1.361(6) ?
    C4 H4 . 0.9300 ?
    C16 H16 . 0.9300 ?
    C3 H3 . 0.9300 ?
loop_
    _geom_angle_atom_site_label_1
    _geom_angle_atom_site_label_2
    _geom_angle_atom_site_label_3
    _geom_angle_site_symmetry_1
    _geom_angle_site_symmetry_3
    _geom_angle
    _geom_angle_publ_flag
    N2 N1 C9 . . 128.0(3) ?
    N2 N1 H1 . . 116.0 ?
    C9 N1 H1 . . 116.0 ?
    C11 N2 N1 . . 115.8(3) ?
    N2 C11 C10 . . 121.9(4) ?
    N2 C11 C12 . . 116.4(4) ?
    C10 C11 C12 . . 121.7(3) ?
    O1 C9 N1 . . 120.3(3) ?
    O1 C9 C8 . . 124.7(4) ?
    N1 C9 C8 . . 115.0(4) ?
    C17 C12 C13 . . 117.9(4) ?
    C17 C12 C11 . . 120.6(4) ?
    C13 C12 C11 . . 121.5(4) ?
    C10 C8 C9 . . 118.1(4) ?
    C10 C8 C7 . . 125.8(3) ?
    C9 C8 C7 . . 116.1(4) ?
    C8 C10 C11 . . 121.2(3) ?
    C8 C10 H10 . . 119.4 ?
    C11 C10 H10 . . 119.4 ?
    C5 C6 C1 . . 115.4(3) ?
    C5 C6 C7 . . 122.6(4) ?
    C1 C6 C7 . . 122.0(4) ?
    C14 C13 C12 . . 120.7(4) ?
    C14 C13 H13 . . 119.6 ?
    C12 C13 H13 . . 119.6 ?
    C2 C1 C6 . . 122.8(4) ?
    C2 C1 Cl1 . . 117.4(4) ?
    C6 C1 Cl1 . . 119.9(3) ?
    C6 C5 C4 . . 122.8(4) ?
    C6 C5 Cl2 . . 119.2(3) ?
    C4 C5 Cl2 . . 117.9(4) ?
    C6 C7 C8 . . 115.8(3) ?
    C6 C7 H7A . . 108.3 ?
    C8 C7 H7A . . 108.3 ?
    C6 C7 H7B . . 108.3 ?
    C8 C7 H7B . . 108.3 ?
    H7A C7 H7B . . 107.4 ?
    C16 C17 C12 . . 121.7(4) ?
    C16 C17 H17 . . 119.1 ?
    C12 C17 H17 . . 119.1 ?
    C13 C14 C15 . . 120.3(4) ?
    C13 C14 H14 . . 119.9 ?
    C15 C14 H14 . . 119.9 ?
    C1 C2 C3 . . 119.7(5) ?
    C1 C2 H2 . . 120.2 ?
    C3 C2 H2 . . 120.2 ?
    C14 C15 C16 . . 120.0(4) ?
    C14 C15 H15 . . 120.0 ?
    C16 C15 H15 . . 120.0 ?
    C3 C4 C5 . . 119.3(4) ?
    C3 C4 H4 . . 120.3 ?
    C5 C4 H4 . . 120.3 ?
    C17 C16 C15 . . 119.3(4) ?
    C17 C16 H16 . . 120.4 ?
    C15 C16 H16 . . 120.4 ?
    C4 C3 C2 . . 120.0(4) ?
    C4 C3 H3 . . 120.0 ?
    C2 C3 H3 . . 120.0 ?
loop_
    _geom_torsion_atom_site_label_1
    _geom_torsion_atom_site_label_2
    _geom_torsion_atom_site_label_3
    _geom_torsion_atom_site_label_4
    _geom_torsion_site_symmetry_1
    _geom_torsion_site_symmetry_2
    _geom_torsion_site_symmetry_3
    _geom_torsion_site_symmetry_4
    _geom_torsion
    _geom_torsion_publ_flag
    C9 N1 N2 C11 . . . . 2.6(5) ?
    N1 N2 C11 C10 . . . . 0.1(5) ?
    N1 N2 C11 C12 . . . . -179.3(3) ?
    N2 N1 C9 O1 . . . . 175.7(3) ?
    N2 N1 C9 C8 . . . . -4.5(6) ?
    N2 C11 C12 C17 . . . . 149.5(4) ?
    C10 C11 C12 C17 . . . . -29.9(5) ?
    N2 C11 C12 C13 . . . . -30.4(5) ?
    C10 C11 C12 C13 . . . . 150.1(4) ?
    O1 C9 C8 C10 . . . . -176.5(4) ?
    N1 C9 C8 C10 . . . . 3.7(5) ?
    O1 C9 C8 C7 . . . . 3.5(6) ?
    N1 C9 C8 C7 . . . . -176.4(4) ?
    C9 C8 C10 C11 . . . . -1.5(6) ?
    C7 C8 C10 C11 . . . . 178.5(4) ?
    N2 C11 C10 C8 . . . . -0.5(6) ?
    C12 C11 C10 C8 . . . . 179.0(4) ?
    C17 C12 C13 C14 . . . . 2.1(6) ?
    C11 C12 C13 C14 . . . . -178.0(3) ?
    C5 C6 C1 C2 . . . . -0.6(6) ?
    C7 C6 C1 C2 . . . . 178.5(4) ?
    C5 C6 C1 Cl1 . . . . 177.6(3) ?
    C7 C6 C1 Cl1 . . . . -3.3(5) ?
    C1 C6 C5 C4 . . . . 0.2(6) ?
    C7 C6 C5 C4 . . . . -178.8(4) ?
    C1 C6 C5 Cl2 . . . . -178.0(3) ?
    C7 C6 C5 Cl2 . . . . 2.9(5) ?
    C5 C6 C7 C8 . . . . -83.4(5) ?
    C1 C6 C7 C8 . . . . 97.5(5) ?
    C10 C8 C7 C6 . . . . -1.5(6) ?
    C9 C8 C7 C6 . . . . 178.6(4) ?
    C13 C12 C17 C16 . . . . -3.0(6) ?
    C11 C12 C17 C16 . . . . 177.1(4) ?
    C12 C13 C14 C15 . . . . 0.2(6) ?
    C6 C1 C2 C3 . . . . 0.1(6) ?
    Cl1 C1 C2 C3 . . . . -178.1(4) ?
    C13 C14 C15 C16 . . . . -1.7(6) ?
    C6 C5 C4 C3 . . . . 0.6(7) ?
    Cl2 C5 C4 C3 . . . . 178.8(4) ?
    C12 C17 C16 C15 . . . . 1.6(6) ?
    C14 C15 C16 C17 . . . . 0.9(7) ?
    C5 C4 C3 C2 . . . . -1.1(7) ?
    C1 C2 C3 C4 . . . . 0.8(7) ?
loop_
    _geom_hbond_atom_site_label_D
    _geom_hbond_atom_site_label_H
    _geom_hbond_atom_site_label_A
    _geom_hbond_site_symmetry_A
    _geom_hbond_distance_DH
    _geom_hbond_distance_HA
    _geom_hbond_distance_DA
    _geom_hbond_angle_DHA
    _geom_hbond_publ_flag
    N1 H1 O1 3_566 0.86 2.04 2.839(4) 154.8 yes
    C2 H2 O1 2_556 0.93 2.66 3.581(6) 172.1 yes
_shelx_space_group_comment
;
The symmetry employed for this shelxl refinement is uniquely defined
by the following loop, which should always be used as a source of
symmetry information in preference to the above space-group names.
They are only intended as comments.
;
_shelx_estimated_absorpt_T_min     ?
_shelx_estimated_absorpt_T_max     ?
_shelx_hkl_file
;
  -1   0   0   14.67   25.73   0
   1   0   0   10.81   26.54   0
  -2   0   0 1033.32   26.22   0
   2   0   0 1082.56   26.55   0
   3   0   0  163.06   16.01   0
  -3   0   0  170.01   15.93   0
   4   0   0   95.09   14.33   0
  -4   0   0   79.30   14.32   0
  -5   0   0    9.78   13.44   0
   5   0   0    5.16   13.70   0
   6   0   0   49.86   10.74   0
  -6   0   0   72.85   14.73   0
  -7   0   0    8.59   11.28   0
   7   0   0    3.67   16.05   0
   8   0   0   -0.96   12.81   0
  -8   0   0   28.15   18.92   0
  -1   1   0  383.99   29.64   0
   1   1   0  401.00   30.02   0
   1  -1   0  420.70   29.97   0
  -1  -1   0  347.99   24.62   0
  -2   1   0  391.69   19.48   0
   2   1   0  360.34   16.80   0
   2  -1   0  392.80   19.86   0
  -2  -1   0  396.85   21.18   0
   3  -1   0   56.58   13.63   0
  -3   1   0   58.91   13.84   0
  -3  -1   0   48.02   15.12   0
   3   1   0   53.88   14.34   0
  -4   1   0  320.28   15.80   0
   4  -1   0  344.46   15.75   0
   4   1   0  354.72   16.52   0
  -4  -1   0  271.95   13.14   0
   5  -1   0   17.02   13.36   0
  -5  -1   0    9.22    9.16   0
  -5   1   0   13.33   12.96   0
   5   1   0    6.99   13.25   0
  -6  -1   0    1.82   14.53   0
  -6   1   0   -4.35   14.23   0
   6  -1   0   -0.64   10.33   0
   6   1   0    4.10   14.29   0
   7   1   0    4.88   16.16   0
  -7  -1   0   -0.60   11.28   0
  -7   1   0  -17.05   14.16   0
   7  -1   0    1.35   12.08   0
   8   1   0   -9.47   19.42   0
   8  -1   0    6.06   13.37   0
  -8  -1   0   -5.71   17.84   0
  -8   1   0  -13.02   12.09   0
   0  -2   0  513.18   32.11   0
   0   2   0  508.72   32.39   0
   1  -2   0  104.68   18.69   0
  -1   2   0  101.97   24.66   0
   1   2   0  104.45   26.22   0
  -1  -2   0  110.85   28.20   0
   2   2   0    3.41   16.15   0
  -2  -2   0    9.57   11.65   0
  -2   2   0    0.32   10.13   0
   2  -2   0   -0.07   15.18   0
  -3  -2   0   56.22   11.29   0
   3   2   0   62.36   14.11   0
  -3   2   0   61.22   13.80   0
   3  -2   0   78.54   13.74   0
  -4   2   0    7.29   12.52   0
  -4  -2   0   18.17   13.79   0
   4  -2   0    4.62   12.82   0
   4   2   0    3.48    9.27   0
  -5  -2   0   69.07   10.19   0
  -5   2   0   74.23   10.20   0
   5  -2   0  105.37   14.05   0
   5   2   0   91.86   13.63   0
   6   2   0    0.07   14.91   0
  -6  -2   0  -12.71   14.01   0
   6  -2   0   13.05   13.73   0
  -6   2   0    2.78   13.17   0
  -7   2   0   -5.06   10.30   0
   7   2   0   -0.65   15.92   0
   7  -2   0   12.45   15.90   0
  -7  -2   0    4.66   16.28   0
   8   2   0   -2.98   19.25   0
   8  -2   0   -4.20   13.95   0
  -8  -2   0   -7.23   18.48   0
  -8   2   0   11.99   11.97   0
  -1   3   0 2622.26   38.74   0
  -1  -3   0 2485.85   46.47   0
   1   3   0 2546.71   46.47   0
  -2   3   0  142.39   12.36   0
   2  -3   0  145.20   12.62   0
  -2  -3   0  149.35   18.25   0
   2   3   0  159.75   17.20   0
  -3   3   0   78.85   10.16   0
  -3  -3   0   77.22   15.17   0
   3  -3   0  118.82   14.02   0
   3   3   0   88.32   14.31   0
  -4  -3   0   -4.02   13.82   0
  -4   3   0   12.95    9.00   0
   4   3   0    1.96    8.92   0
   4  -3   0    0.51    9.02   0
   5   3   0   43.44   12.49   0
  -5   3   0   40.81   13.64   0
   5  -3   0   56.67   14.08   0
  -5  -3   0   27.06   13.14   0
  -6  -3   0   11.10   10.51   0
  -6   3   0   12.53   13.61   0
   6   3   0   13.05   13.97   0
   6  -3   0   13.81   14.23   0
  -7  -3   0   12.98   15.41   0
   7  -3   0    3.39   11.32   0
   7   3   0   12.21   16.56   0
  -7   3   0   -8.24   14.82   0
  -8  -3   0   12.26   17.53   0
   8   3   0   11.84   13.53   0
  -8   3   0   13.03   12.45   0
   0   4   0  899.56   27.80   0
  -1   4   0  743.07   23.56   0
   1   4   0  731.73   23.56   0
  -1  -4   0  713.28   27.48   0
   2   4   0   90.00   16.55   0
  -2  -4   0   80.53   18.00   0
  -2   4   0   85.27   14.62   0
   3  -4   0   20.90    9.49   0
  -3  -4   0   32.04   14.60   0
   3   4   0   15.37    9.54   0
  -3   4   0   21.23    8.54   0
  -4  -4   0   82.69   16.16   0
   4  -4   0   90.17   13.62   0
   4   4   0   79.75   10.96   0
  -4   4   0   76.24    9.85   0
   5  -4   0    1.94    9.57   0
   5   4   0    6.99   12.73   0
  -5  -4   0    4.06    9.62   0
  -5   4   0    4.16    9.15   0
  -6  -4   0   -0.82   14.31   0
  -6   4   0   11.33   14.57   0
   6   4   0    4.27   14.17   0
   6  -4   0   -8.60   15.15   0
  -7   4   0   -2.66   11.06   0
   7   4   0   -8.55   15.59   0
  -7  -4   0   13.51   16.03   0
  -8  -4   0    5.90   12.95   0
  -8   4   0    0.37   17.25   0
   8   4   0    2.75   18.91   0
   1   5   0  133.02   14.69   0
  -1  -5   0  132.13   18.11   0
   2   5   0  220.77   18.13   0
  -2   5   0  225.13   15.49   0
  -2  -5   0  198.69   19.17   0
  -3  -5   0   85.57   15.80   0
  -3   5   0   90.44    9.52   0
   3   5   0   97.01   10.54   0
  -4   5   0  136.33   10.44   0
  -4  -5   0  133.83   16.65   0
   4   5   0  147.65   14.25   0
   5   5   0    6.33   13.47   0
  -5  -5   0    3.51   10.87   0
  -5   5   0   -2.39   12.43   0
  -6  -5   0    1.16   13.91   0
   6   5   0   -6.27   10.39   0
  -6   5   0   13.36   14.38   0
  -7   5   0   -2.14   15.73   0
  -7  -5   0   -0.19   14.91   0
   7   5   0    9.52   15.60   0
  -8  -5   0   -0.75   18.47   0
   0   6   0  325.47   19.11   0
   1   6   0  493.03   22.81   0
  -1   6   0  474.19   17.82   0
  -1  -6   0  472.51   21.11   0
  -2   6   0  323.62   16.07   0
   2   6   0  329.77   18.19   0
  -2  -6   0  318.45   19.04   0
  -3   6   0   24.39   12.36   0
   3   6   0   27.84   13.59   0
  -3  -6   0   30.08   15.94   0
   4   6   0    3.67   12.31   0
  -4  -6   0    3.04   14.57   0
  -4   6   0    8.02   12.11   0
  -5  -6   0   73.91   10.99   0
  -5   6   0   45.58   10.06   0
   5   6   0   82.21   13.92   0
   6   6   0   20.65   14.39   0
  -6   6   0   11.99   14.42   0
  -6  -6   0   14.28   14.76   0
  -7  -6   0    5.77   15.84   0
   7   6   0   -3.31   16.47   0
  -7   6   0   19.81   15.66   0
  -1   7   0   64.53   15.19   0
  -1  -7   0   59.69   14.99   0
   1   7   0   58.22   16.88   0
  -2  -7   0   -3.30   14.79   0
  -2   7   0    2.39   10.41   0
   2   7   0    8.13   14.74   0
  -3  -7   0  164.68   17.22   0
  -3   7   0  171.94   13.17   0
   3   7   0  191.04   15.26   0
  -4   7   0    3.61    8.70   0
  -4  -7   0    4.65   14.73   0
   4   7   0    5.90   13.32   0
  -5   7   0   -1.13    8.95   0
  -5  -7   0   -2.51   10.59   0
   5   7   0    0.74   14.13   0
  -6  -7   0    2.90   10.72   0
  -6   7   0   11.98   13.43   0
   6   7   0   -1.60   15.04   0
   7   7   0    0.99   17.39   0
  -7   7   0   21.28   15.88   0
  -7  -7   0   -9.53   15.16   0
   0   8   0   55.11   12.99   0
   1   8   0    4.89   15.53   0
  -1  -8   0   -3.27   13.42   0
  -1   8   0    5.71   11.21   0
  -2   8   0    3.88    8.52   0
   2   8   0   16.71   16.20   0
  -2  -8   0   17.49   14.58   0
   3   8   0   42.73   11.58   0
  -3   8   0   47.60   12.36   0
  -3  -8   0   34.14   16.88   0
  -4   8   0   -2.17   12.28   0
  -4  -8   0    6.15   10.65   0
   4   8   0   -2.18   13.99   0
  -5  -8   0  -10.50   15.53   0
   5   8   0    0.22   13.67   0
  -5   8   0    8.49   13.17   0
  -6   8   0   -5.30    9.89   0
  -6  -8   0    8.17   16.33   0
   6   8   0   -2.34   15.89   0
   7   8   0   11.34   18.40   0
  -7  -8   0   -6.44   17.48   0
  -7   8   0   29.46   16.07   0
   1   9   0   33.50   17.77   0
  -1   9   0   15.59   14.85   0
  -1  -9   0   14.04   13.26   0
  -2  -9   0   69.71   15.20   0
  -2   9   0   90.48   10.25   0
   2   9   0   72.60   16.72   0
  -2   9   0   57.12   10.35   0
   3   9   0   22.23   14.29   0
  -3   9   0   -2.89   12.18   0
  -3  -9   0   21.46   15.32   0
  -4  -9   0   34.50   14.92   0
  -4   9   0   29.57   13.08   0
   4   9   0   23.92   14.28   0
   5   9   0   -2.17   14.73   0
  -5  -9   0   10.92   15.94   0
  -5   9   0    0.58   13.79   0
  -6   9   0    8.00   10.66   0
  -6  -9   0   18.25   15.64   0
   6   9   0    9.50   15.82   0
   7   9   0   -4.77   19.26   0
  -7   9   0   -3.87   12.07   0
  -7  -9   0   24.06   18.51   0
   0  10   0  -17.12   11.74   0
  -1  10   0   25.05   15.36   0
  -1  10   0   23.46   10.40   0
   1  10   0   25.99   17.28   0
  -2  10   0   30.80    9.35   0
   2  10   0   26.55   17.18   0
  -2 -10   0   59.51   13.67   0
  -2  10   0   29.78   14.34   0
  -3  10   0   16.04    9.34   0
  -3  10   0   15.88   12.55   0
   3  10   0   12.40   14.50   0
  -3 -10   0   11.03   15.08   0
   4  10   0    7.96   13.86   0
  -4 -10   0   10.24   14.22   0
  -4  10   0   -7.27   12.65   0
  -5  10   0   10.28   14.15   0
   5  10   0    3.42   15.15   0
  -5 -10   0    9.90   15.75   0
   6  10   0   12.44   11.39   0
  -6  10   0   -2.13   10.68   0
  -6 -10   0   -5.33   17.20   0
  -1  11   0    8.37   14.89   0
  -1  11   0   14.51   10.34   0
   1  11   0    3.92   15.25   0
  -2  11   0   10.55    9.55   0
  -2  11   0   -6.04   13.80   0
   2  11   0    9.36   16.91   0
  -2 -11   0   -1.49    9.54   0
  -3 -11   0    5.63   10.01   0
   3  11   0   -2.81   10.77   0
  -3  11   0    3.78    9.12   0
  -3  11   0   -6.43    9.34   0
  -4  11   0   13.33   14.60   0
  -4 -11   0   -1.93   14.39   0
  -4  11   0   -6.92    9.54   0
   4  11   0   -5.83   11.13   0
   5  11   0    7.20   16.29   0
  -5  11   0    3.01   11.19   0
  -5 -11   0   17.51   15.03   0
  -6 -11   0    4.73   16.45   0
  -6  11   0   -3.01   15.85   0
   6  11   0    5.10   17.40   0
   0  12   0    4.36   14.93   0
  -1  12   0   -3.81   15.92   0
   1  12   0    9.66   14.72   0
  -1  12   0   16.25   15.22   0
  -2  12   0   -9.45   10.21   0
  -2  12   0    4.22   10.09   0
  -2 -12   0    0.53   13.27   0
   2  12   0   16.82   16.80   0
  -3  12   0   22.93   14.13   0
  -3 -12   0    3.76   13.59   0
   3  12   0    4.20   15.03   0
  -3  12   0    6.97   14.65   0
   4  12   0    1.01   15.81   0
  -4  12   0   -3.13   13.33   0
  -4  12   0   15.36   10.78   0
  -4 -12   0   -0.32   14.96   0
  -5  12   0   -2.36   15.57   0
  -5 -12   0   -2.32   16.60   0
  -5  12   0   -9.41   10.02   0
   5  12   0   -0.25   17.07   0
  -6 -12   0    1.11   17.67   0
  -6  12   0   -3.14   10.47   0
   6  12   0   10.17   18.56   0
  -6  12   0    5.85   11.85   0
   1  13   0    1.42   15.21   0
  -1  13   0   -2.48   14.73   0
  -1  13   0   -5.31   14.79   0
   2  13   0   23.97   15.80   0
  -2  13   0   19.22   10.23   0
  -2  13   0    0.91   13.74   0
  -3  13   0   15.39   14.48   0
  -3 -13   0    9.91   14.05   0
  -3  13   0    0.01   15.06   0
   3  13   0   10.47   15.33   0
  -4  13   0   -4.84   15.48   0
  -4  13   0   15.50   14.50   0
   4  13   0   17.21   16.12   0
  -4 -13   0  -13.79   14.90   0
  -5  13   0  -19.79   15.79   0
   5  13   0   -0.01   16.82   0
  -5 -13   0    7.12   16.17   0
  -5  13   0   10.89   16.18   0
   0  14   0   -0.17   11.19   0
  -1  14   0    7.23   10.78   0
  -1  14   0    7.10   10.91   0
   1  14   0   -5.54   15.94   0
  -2  14   0    6.35   11.40   0
  -2  14   0   41.45   15.96   0
   2  14   0    6.55   11.78   0
  -3  14   0   -9.92   15.20   0
  -3  14   0   15.53   14.57   0
   3  14   0    8.72   16.24   0
  -4  14   0   18.23   16.49   0
  -4  14   0   20.13   11.15   0
   4  14   0   -3.86   18.70   0
  -4 -14   0   11.28   16.13   0
   5  14   0    0.21   18.33   0
  -5  14   0   22.72   17.49   0
  -5  14   0   21.16   16.38   0
  -5 -14   0   -0.85   16.82   0
   1  15   0  -12.95   15.80   0
  -1  15   0    2.82   10.39   0
  -1  15   0    3.00   12.06   0
  -2  15   0  -13.36   11.11   0
  -2  15   0    1.55   14.98   0
   2  15   0    3.87   11.66   0
  -3  15   0    9.46   16.48   0
   3  15   0  -11.07   19.04   0
  -3  15   0   -0.20   10.62   0
  -4  15   0   -1.71   11.74   0
   4  15   0    1.46   18.57   0
  -4  15   0    8.41   17.53   0
   0  16   0    3.77   11.89   0
   0  16   0   18.23   16.59   0
  -1  16   0    3.08   17.15   0
  -1  16   0    3.53   16.68   0
   1  16   0   19.94   18.02   0
   2  16   0    1.63   17.94   0
  -2  16   0   -1.59   17.59   0
  -2  16   0   -5.13   16.98   0
   3  16   0   -9.21   18.05   0
  -3  16   0  -12.33   12.22   0
  -3  16   0   10.36   18.24   0
  -1  17   0   12.69   18.23   0
  -1  17   0   -5.69   19.08   0
   1  17   0    8.47   18.74   0
   1  17   0    8.86   18.67   0
  -2  17   0   -7.66   16.62   0
  -2  17   0    9.30   12.16   0
   2  17   0    0.76   18.89   0
  -8   1   1    6.67   12.36   0
   8  -1  -1    7.40   12.85   0
  -8  -1   1    9.76   18.14   0
   8   1  -1  -20.43   19.71   0
  -7   1   1   -0.44   10.57   0
  -7  -1   1    5.61   10.02   0
   7   1  -1    3.22   10.38   0
   7  -1  -1    4.16   12.60   0
  -6  -1   1    9.50    9.47   0
   6   1  -1    6.80   14.03   0
  -6   1   1  -15.22   10.57   0
   6  -1  -1   -8.80   14.79   0
   5   1  -1   14.27   13.54   0
   5  -1  -1    8.49   13.60   0
  -5   1   1   11.74   13.58   0
  -5  -1   1   39.65   14.07   0
  -4   1   1   66.25   10.29   0
  -4  -1   1   72.14   10.21   0
   4  -1  -1   92.28   14.18   0
   4   1  -1   92.28   14.52   0
  -3  -1   1  283.11   14.44   0
  -3   1   1  284.60   13.86   0
   3  -1  -1  346.26   17.35   0
   3   1  -1  310.50   17.19   0
   2  -1  -1  436.66   18.12   0
  -2  -1   1  467.83   22.64   0
  -2   1   1  428.99   17.56   0
   2   1  -1  469.82   22.44   0
   1  -1  -1  414.14   24.78   0
   1   1  -1  392.78   34.13   0
  -1  -1   1  410.93   33.69   0
  -1   1   1  430.41   29.70   0
   0   1  -1  569.26   51.69   0
   0   1   1  508.40   40.19   0
  -1  -1  -1  844.07   29.11   0
   1   1   1  947.48   33.58   0
   1  -1   1  961.77   35.62   0
  -1   1  -1  941.25   35.55   0
  -2  -1  -1 1169.56   26.97   0
   2  -1   1 1104.11   24.02   0
  -2   1  -1 1081.32   23.72   0
   2   1   1 1094.95   24.29   0
  -3  -1  -1   79.21   15.83   0
  -3   1  -1  101.81   14.39   0
   3  -1   1  119.05   14.26   0
   3   1   1  106.39   15.72   0
   4   1   1   -0.41    9.33   0
  -4   1  -1    2.45    9.14   0
   4  -1   1   11.99   13.02   0
  -4  -1  -1    8.17   13.39   0
  -5   1  -1    9.36   13.60   0
  -5  -1  -1    8.79   13.86   0
   5   1   1    7.13    9.68   0
   5  -1   1    5.10    9.67   0
   6   1   1   10.96   14.31   0
  -6  -1  -1   43.76   14.15   0
   6  -1   1    6.71   10.39   0
  -6   1  -1    9.26   10.90   0
  -7   1  -1    0.88   14.94   0
   7   1   1  -14.83   16.50   0
   7  -1   1   18.31   11.92   0
  -7  -1  -1   17.46   15.11   0
  -8  -1  -1    2.34   12.55   0
  -8   1  -1    2.85   17.21   0
   8  -1   1  -11.18   18.51   0
   8   1   1   -9.17   13.56   0
  -8   2   1   -1.08   12.26   0
   8   2  -1   -6.20   13.15   0
  -8  -2   1   16.02   17.53   0
   7  -2  -1  -11.24   15.33   0
   7   2  -1    2.21   15.73   0
  -7   2   1   17.84   14.74   0
  -7  -2   1    0.94   15.05   0
   6  -2  -1   30.23   14.01   0
  -6  -2   1   15.32   13.65   0
   6   2  -1   22.06   14.23   0
  -6   2   1   25.84    9.47   0
   5   2  -1    4.13   12.47   0
  -5  -2   1   -4.61   13.40   0
   5  -2  -1    2.41   10.31   0
  -5   2   1    9.65    9.63   0
  -4  -2   1  138.38   14.19   0
  -4   2   1  124.55   14.02   0
   4   2  -1  144.00   13.83   0
   4  -2  -1  125.62   14.64   0
   3   2  -1   42.53   13.66   0
   3  -2  -1   66.01   13.98   0
  -3   2   1   53.90   14.76   0
  -3  -2   1   50.53   14.53   0
  -2  -2   1   59.86   17.55   0
   2  -2  -1   47.62   11.32   0
  -2   2   1   46.91   11.27   0
   2   2  -1   45.26   12.53   0
  -1   2   1 4386.83   54.01   0
   1   2  -1 4218.68   67.72   0
  -1  -2   1 4127.63   66.74   0
   0  -2  -1 1133.93   38.33   0
   0   2   1 1203.15   39.31   0
   1  -2   1   32.53   23.01   0
  -1  -2  -1   50.49   27.12   0
   1   2   1   46.41   25.58   0
  -1   2  -1   29.70   23.07   0
  -2  -2  -1  381.12   20.74   0
   2   2   1  364.77   16.15   0
  -2   2  -1  395.34   18.57   0
   2  -2   1  382.67   19.03   0
   3  -2   1  419.72   13.99   0
  -3  -2  -1  424.28   18.98   0
   3   2   1  463.30   18.58   0
  -3   2  -1  437.54   14.07   0
  -4   2  -1    3.96    9.15   0
  -4  -2  -1    7.70   13.80   0
   4  -2   1    5.61   12.59   0
   4   2   1    5.07    8.81   0
  -5   2  -1   20.30   13.54   0
  -5  -2  -1   22.86   13.84   0
   5  -2   1    9.05    9.68   0
   5   2   1    1.91    9.11   0
  -6   2  -1   12.56   13.46   0
   6   2   1    0.79   14.15   0
  -6  -2  -1    1.80   13.71   0
   6  -2   1   15.90   10.23   0
  -7   2  -1    1.57   14.62   0
  -7  -2  -1   10.32   14.62   0
   7  -2   1   -2.63   15.50   0
   7   2   1   -6.94   12.51   0
   8  -2   1   10.20   18.78   0
  -8  -2  -1   -1.70   12.99   0
   8   2   1    3.10   12.83   0
  -8   2  -1    5.52   11.93   0
  -8  -3   1    7.99   12.02   0
   8   3  -1   -6.43   12.69   0
  -8   3   1    8.29   12.95   0
  -7  -3   1    7.74   15.66   0
   7  -3  -1   12.66   11.77   0
   7   3  -1    6.87   15.41   0
  -7   3   1    0.82   15.16   0
   6   3  -1   10.31   14.48   0
  -6  -3   1    5.52    9.65   0
  -6   3   1   -3.36   13.40   0
   6  -3  -1   -3.03   14.18   0
  -5  -3   1   27.23   14.03   0
  -5   3   1    9.68   13.42   0
   5  -3  -1    7.53   13.90   0
   5   3  -1   18.86   11.91   0
   4   3  -1   24.39   13.03   0
   4  -3  -1   30.31    9.98   0
  -4  -3   1   37.41   13.68   0
  -4   3   1   31.15   12.30   0
  -3   3   1  -10.29   13.08   0
   3  -3  -1   -7.27   12.97   0
   3   3  -1    4.19   13.68   0
  -3  -3   1   -3.76   14.82   0
   2   3  -1   97.30   12.73   0
  -2  -3   1   98.78   17.70   0
  -2   3   1   97.23   11.62   0
   1   3  -1   56.36   26.13   0
  -1  -3   1   47.24   28.08   0
   0   3   1  369.16   29.23   0
   0  -3  -1  345.01   27.14   0
   0   3  -1  353.00   29.62   0
   1   3   1 4456.63   51.63   0
  -1   3  -1 4740.42   49.48   0
  -1  -3  -1 4327.96   51.39   0
   2   3   1  337.92   18.71   0
  -2   3  -1  328.80   14.45   0
  -2  -3  -1  311.79   19.42   0
   2  -3   1  362.14   17.72   0
  -3   3  -1  566.69   17.46   0
  -3  -3  -1  575.00   19.21   0
   3   3   1  642.47   19.36   0
   3  -3   1  562.67   15.49   0
   4   3   1    7.37    9.13   0
  -4  -3  -1    7.90   13.88   0
   4  -3   1   13.34    9.33   0
  -4   3  -1    5.56   11.64   0
  -5  -3  -1   31.04   14.21   0
  -5   3  -1   44.61   12.80   0
   5   3   1   39.53   12.83   0
   5  -3   1   37.63    9.92   0
  -6  -3  -1    2.28    9.64   0
  -6   3  -1   -6.44    9.59   0
   6  -3   1   12.19   14.02   0
   6   3   1    0.88   14.76   0
   7  -3   1    8.95   15.38   0
  -7   3  -1    3.50   10.78   0
   7   3   1    4.11   15.22   0
  -7  -3  -1   -3.11   16.23   0
  -8   3  -1    7.78   17.05   0
   8  -3   1   -4.67   13.10   0
  -8  -3  -1   13.80   17.78   0
   8   3   1    3.23   12.82   0
   8   4  -1    8.12   18.98   0
  -8   4   1    2.25   18.50   0
  -8  -4   1    8.35   17.50   0
  -7  -4   1    3.45   15.22   0
   7   4  -1    5.50   10.83   0
  -7   4   1   -0.08   14.91   0
   6   4  -1    6.27   13.84   0
  -6  -4   1   15.44   14.52   0
  -6   4   1   -0.27   13.43   0
   5   4  -1    9.71    9.18   0
  -5   4   1   11.90    9.19   0
   5  -4  -1   20.29   13.29   0
  -5  -4   1    1.25   13.97   0
  -4   4   1   -5.10   11.51   0
  -4  -4   1    6.02   14.13   0
   4  -4  -1    0.87   11.81   0
   4   4  -1    6.77   12.47   0
  -3  -4   1   47.51   14.75   0
  -3   4   1   34.98   13.50   0
   3   4  -1   36.82   13.12   0
   2   4  -1  851.27   24.75   0
  -2  -4   1  759.94   24.71   0
  -2   4   1  809.19   18.41   0
   1   4  -1  186.81   22.82   0
  -1  -4   1  157.21   22.16   0
   0   4   1    8.41   14.52   0
   0  -4  -1    5.53   13.07   0
   0   4  -1   12.20   20.60   0
  -1   4  -1 1737.42   31.09   0
   1   4   1 1592.96   28.80   0
  -1  -4  -1 1570.13   31.74   0
  -2  -4  -1    1.95   16.63   0
   2  -4   1   -7.52   14.12   0
   2   4   1    4.69   15.50   0
  -2   4  -1   -4.31    9.60   0
   3   4   1    2.76    9.06   0
   3  -4   1    5.40   12.02   0
  -3  -4  -1   10.72   15.09   0
  -3   4  -1   10.27   11.81   0
   4  -4   1   16.00    8.30   0
  -4   4  -1    1.36    8.70   0
  -4  -4  -1    3.67   15.08   0
   4   4   1   25.10   13.31   0
   5  -4   1   23.39   12.66   0
   5   4   1    8.06   13.30   0
  -5   4  -1   21.16    8.47   0
  -5  -4  -1   22.73    9.61   0
  -6  -4  -1   -4.35   14.81   0
   6   4   1   10.46   14.16   0
   6  -4   1   13.06   14.82   0
  -6   4  -1  -14.69   10.24   0
  -7  -4  -1    9.60   12.01   0
   7   4   1    4.79   15.03   0
   7  -4   1   11.65   11.21   0
  -7   4  -1    3.24   15.56   0
   8   4   1    1.18   19.37   0
  -8  -4  -1   10.54   17.67   0
  -8   4  -1   -3.92   12.24   0
  -8  -5   1   -1.29   17.41   0
  -7   5   1   -1.39   15.83   0
  -7  -5   1    5.59   15.37   0
   7   5  -1   -7.49   11.53   0
  -6  -5   1   15.09   14.48   0
   6   5  -1   -2.16   14.88   0
  -6   5   1   14.11    9.91   0
  -5  -5   1   -0.12   14.63   0
   5   5  -1    2.46   12.65   0
  -5   5   1   13.03   13.12   0
   4   5  -1   44.08   13.21   0
  -4   5   1   14.17   11.82   0
  -4  -5   1   25.82   15.19   0
  -3   5   1   18.47   11.65   0
   3   5  -1   11.67   12.57   0
  -3  -5   1   20.40   14.81   0
  -2  -5   1 1103.85   27.72   0
   2   5  -1 1194.05   26.99   0
  -2   5   1 1223.51   22.57   0
  -1  -5   1   32.22   16.78   0
   1   5  -1   42.42   18.46   0
  -1   5   1   40.58   10.38   0
   0  -5  -1   31.65   10.88   0
   0   5   1   41.64   17.45   0
   0   5  -1   39.95   17.78   0
  -1   5  -1  246.39   16.77   0
  -1  -5  -1  231.13   18.57   0
   1   5   1  227.68   19.29   0
  -2  -5  -1   -3.32   16.30   0
  -2   5  -1   11.96   13.09   0
   2   5   1   16.95   15.35   0
  -3   5  -1   25.61    9.07   0
   3  -5   1   24.01    8.83   0
  -3  -5  -1   16.02   14.78   0
   3   5   1   35.98   14.01   0
   4   5   1   28.31    9.63   0
  -4  -5  -1   14.70   15.29   0
  -4   5  -1   36.08   12.27   0
   4  -5   1   20.62   12.38   0
  -5  -5  -1  -16.34   13.85   0
   5  -5   1   15.53   12.97   0
   5   5   1   -1.48   12.63   0
  -5   5  -1   -4.23   12.62   0
   6  -5   1   14.93   14.83   0
   6   5   1   13.00   15.05   0
  -6  -5  -1    4.41   10.23   0
  -6   5  -1    2.30   13.34   0
   7   5   1    9.55   16.05   0
  -7   5  -1    6.50   11.47   0
  -7  -5  -1   -8.47   11.11   0
  -7   6   1   -2.67   11.19   0
   7   6  -1    6.77   13.13   0
  -7  -6   1   -2.92   10.77   0
  -6   6   1   39.78   14.83   0
   6   6  -1   23.80   14.74   0
  -6  -6   1   35.64   15.33   0
   5   6  -1   23.47   14.35   0
  -5  -6   1   14.04   10.60   0
  -5   6   1   22.20    8.97   0
  -4   6   1   21.84   11.92   0
  -4  -6   1   26.32   11.21   0
   4   6  -1   27.94   13.54   0
  -3  -6   1    5.62   14.48   0
  -3   6   1   26.41   12.12   0
   3   6  -1    3.86   12.47   0
  -2   6   1  314.85   15.45   0
  -2  -6   1  280.97   19.24   0
   2   6  -1  299.19   18.11   0
  -1  -6   1    2.84   15.90   0
  -1   6   1   17.42   10.92   0
   1   6  -1   -6.84   18.53   0
   0   6   1  780.10   19.69   0
   0  -6  -1  749.54   17.94   0
   0   6  -1  771.78   22.89   0
  -1   6  -1    9.34   11.17   0
   1   6   1   -0.28   16.87   0
  -1  -6  -1    7.29   15.24   0
   2   6   1    6.92   10.73   0
  -2  -6  -1   13.57   11.20   0
  -2   6  -1    7.38    9.33   0
  -3   6  -1  182.14   13.79   0
  -3  -6  -1  156.61   12.59   0
   3   6   1  183.86   14.92   0
   4   6   1   -1.36    9.34   0
  -4  -6  -1   21.16   15.24   0
  -4   6  -1   -0.73    9.39   0
   5   6   1   10.78    9.32   0
  -5  -6  -1   12.06   13.34   0
  -5   6  -1    5.81    8.92   0
  -6  -6  -1   13.49    9.89   0
   6   6   1   26.13   15.06   0
  -6   6  -1   19.60   10.07   0
  -7   6  -1   -4.94   11.92   0
   7   6   1   13.63   16.39   0
  -7  -6  -1    5.89   17.36   0
   7   7  -1    5.66   17.34   0
  -7  -7   1   -4.32   11.76   0
  -7   7   1   15.89   16.16   0
   6   7  -1    5.14   15.20   0
  -6   7   1   -5.31   10.12   0
  -6  -7   1    1.57   14.79   0
  -5   7   1    4.61    8.70   0
   5   7  -1    9.32   13.91   0
  -5  -7   1    1.46   14.81   0
   4   7  -1    7.34   13.29   0
  -4   7   1   -0.74   12.61   0
  -4  -7   1    5.71   15.42   0
  -3  -7   1  172.86   17.00   0
  -3   7   1  160.15   10.75   0
   3   7  -1  178.31   15.30   0
  -2  -7   1   54.33   15.12   0
   2   7  -1   55.53   15.46   0
  -2   7   1   41.55   14.57   0
  -1   7   1   94.72   15.82   0
   1   7  -1  108.51   17.44   0
  -1  -7   1  107.59   15.21   0
   0   7   1   19.07   17.49   0
   0   7  -1   17.90   11.52   0
  -1   7  -1  250.86   13.52   0
  -1  -7  -1  251.48   18.21   0
   1   7   1  263.39   20.11   0
  -1   7  -1  247.03   13.22   0
  -2  -7  -1  493.57   19.36   0
  -2   7  -1  506.42   18.11   0
   2   7   1  475.47   18.50   0
  -3  -7  -1  304.49   18.35   0
   3   7   1  299.38   17.58   0
  -3   7  -1  292.63   14.48   0
   4   7   1    2.00   13.66   0
  -4  -7  -1   13.75   15.14   0
  -4   7  -1    2.84    8.86   0
   5   7   1   17.15   14.06   0
  -5   7  -1   -2.75    8.81   0
  -5  -7  -1  -15.45   14.07   0
  -6   7  -1   14.23   13.53   0
   6   7   1   -3.87   10.29   0
  -6  -7  -1   -1.97   10.05   0
   7   7   1    4.44   17.16   0
  -7   7  -1    8.85   15.91   0
  -7  -7  -1    2.34   16.39   0
  -7   8   1    5.20   12.57   0
   7   8  -1   -3.30   18.26   0
  -7  -8   1   -7.96   17.82   0
  -6   8   1   -3.06   14.61   0
  -6  -8   1    0.43   15.95   0
   6   8  -1    9.38   15.49   0
  -5   8   1    1.20   13.10   0
   5   8  -1   16.18   14.44   0
  -5  -8   1   15.90   14.81   0
  -4  -8   1   37.10   15.71   0
   4   8  -1   24.31   14.11   0
  -4   8   1   31.56    9.21   0
   3   8  -1    9.28   13.89   0
  -3  -8   1    5.54   15.68   0
  -3   8   1   -4.64   12.79   0
  -2  -8   1   17.88   14.75   0
  -2   8   1   14.78    9.57   0
   2   8  -1   16.59   15.03   0
  -2   8   1   30.05   12.72   0
  -1   8   1  272.83   17.70   0
   1   8  -1  297.21   14.73   0
  -1  -8   1  260.85   15.07   0
   0   8   1   52.83   16.44   0
   0   8  -1   46.30   17.03   0
   1   8   1  238.69   19.24   0
  -1  -8  -1  236.68   17.54   0
  -1   8  -1  254.19   16.17   0
  -1   8  -1  216.71   13.48   0
   2   8   1  -10.22   10.95   0
  -2   8  -1    5.19   12.79   0
  -2  -8  -1    0.75   11.35   0
  -3   8  -1   52.90    9.22   0
  -3  -8  -1   63.88   11.49   0
   3   8   1   68.55   14.85   0
   4   8   1   39.73   14.23   0
  -4   8  -1   34.29   12.63   0
  -4  -8  -1   23.44   15.27   0
  -5   8  -1    2.15   13.12   0
  -5  -8  -1   16.76   14.94   0
   5   8   1    0.95   14.10   0
  -6  -8  -1   -0.18   10.99   0
  -6   8  -1    7.66   14.41   0
   6   8   1   -5.06   11.20   0
   7   8   1    2.99   18.79   0
  -7  -8  -1    5.79   17.65   0
  -7   8  -1    8.44   16.45   0
   7   9  -1   -6.02   19.75   0
  -7   9   1    1.89   16.76   0
  -7  -9   1    9.03   17.86   0
  -6   9   1   19.10   14.29   0
  -6  -9   1   13.43   16.40   0
   6   9  -1    4.77   16.13   0
  -5   9   1    3.92   13.72   0
  -5  -9   1   12.35   15.44   0
   5   9  -1   18.23   14.57   0
   4   9  -1   26.18   14.37   0
  -4   9   1   20.89    9.07   0
  -4  -9   1   27.11   15.15   0
  -3   9   1   22.41    9.65   0
   3   9  -1   19.99   15.13   0
  -3  -9   1   36.85   15.34   0
   2   9  -1   60.54   17.03   0
  -2  -9   1   65.70   14.78   0
  -2   9   1   59.81    9.65   0
  -2   9   1   73.83   13.95   0
   1   9  -1   65.88   17.31   0
  -1   9   1   66.37   15.46   0
   0   9   1   42.67   12.05   0
   0   9  -1   25.29   12.19   0
  -1   9  -1    5.93   10.57   0
  -1  -9  -1   32.07   14.05   0
   1   9   1    3.56   17.66   0
  -1   9  -1    0.74   14.12   0
   2   9   1   40.41   16.90   0
  -2   9  -1   12.79   13.59   0
  -2   9  -1   15.85   10.11   0
  -2  -9  -1   21.21   15.52   0
  -3   9  -1    5.22    9.41   0
  -3  -9  -1   -5.95   14.46   0
   3   9   1   15.70   14.33   0
  -4  -9  -1   16.82   14.50   0
   4   9   1    4.50   10.05   0
  -4   9  -1   -1.38   11.89   0
  -5  -9  -1   -0.23   14.12   0
  -5   9  -1    5.08   13.43   0
   5   9   1    3.96   13.97   0
   6   9   1    9.30   16.09   0
  -6  -9  -1   -3.26   11.98   0
  -6   9  -1   -2.45   14.49   0
  -7   9  -1   12.11   16.26   0
   7   9   1    7.60   19.50   0
  -7  -9  -1   -5.90   12.06   0
  -6  10   1   20.64   14.95   0
   6  10  -1   14.79   15.97   0
  -6 -10   1    9.40   16.74   0
  -5 -10   1   -6.86   15.63   0
   5  10  -1    2.12   15.21   0
  -5  10   1   18.89   13.66   0
  -4 -10   1    6.57   14.78   0
   4  10  -1    2.46   13.30   0
  -4  10   1    5.01   12.84   0
  -3  10   1   18.43    9.20   0
   3  10  -1    1.74   15.30   0
  -3  10   1   -1.92   12.66   0
  -3 -10   1    5.91   14.47   0
  -2 -10   1   17.97   14.16   0
  -2  10   1   29.32   14.39   0
   2  10  -1   46.86   17.16   0
  -2  10   1   13.70   13.57   0
  -1  10   1   17.16   16.14   0
   1  10  -1   -9.75   16.33   0
   0  10   1  240.04   18.82   0
   0  10  -1  234.91   19.06   0
  -1 -10  -1   10.12   13.66   0
  -1  10  -1   16.54   14.78   0
   1  10   1   -4.41   16.74   0
  -1  10  -1    6.99    9.75   0
   2  10   1   82.94   15.98   0
  -2 -10  -1   61.09   14.45   0
  -2  10  -1   70.14   14.26   0
  -2  10  -1   52.67   14.54   0
  -3 -10  -1   22.80   14.75   0
   3  10   1   -8.02   15.52   0
  -3  10  -1   12.14   13.24   0
   4  10   1    6.90   10.44   0
  -4  10  -1   22.93   13.39   0
  -4 -10  -1    7.56   14.82   0
   5  10   1    9.33   15.07   0
  -5  10  -1   -9.62   13.14   0
  -5 -10  -1   12.48   10.73   0
  -6  10  -1    2.32   15.02   0
   6  10   1   -2.21   17.56   0
  -6 -10  -1   12.41   11.39   0
   6  11  -1    9.19   17.94   0
  -6  11   1   -0.96   16.76   0
  -6 -11   1    9.13   16.44   0
   5  11  -1    2.81   15.25   0
  -5 -11   1    4.62   14.55   0
  -5  11   1    1.96   10.23   0
   4  11  -1   -1.67   15.67   0
  -4 -11   1   -1.66   15.64   0
  -4  11   1   -8.37    9.29   0
  -4  11   1    7.75   14.72   0
  -3  11   1   17.46    9.62   0
  -3 -11   1   -1.63   13.95   0
  -3  11   1   -3.57   12.92   0
   3  11  -1   -0.58   14.76   0
  -2 -11   1   54.84   14.29   0
  -2  11   1   43.72   10.79   0
  -2  11   1   60.73   13.92   0
   2  11  -1   56.60   12.68   0
  -1  11   1   50.83   14.78   0
   1  11  -1   55.75   16.43   0
   0  11  -1   -5.98   15.30   0
   0  11   1  -16.99   15.55   0
  -1  11  -1  -10.73   13.67   0
   1  11   1   27.40   14.78   0
  -1  11  -1   15.57   14.87   0
  -2  11  -1   -1.56    9.28   0
   2  11   1   26.52   16.24   0
  -2 -11  -1   20.79   12.87   0
  -2  11  -1   17.53    9.86   0
  -3 -11  -1   24.87   14.16   0
   3  11   1   20.35   13.74   0
  -3  11  -1   10.23    8.92   0
  -3  11  -1   15.10   13.27   0
   4  11   1   34.99   16.12   0
  -4 -11  -1   15.79   10.85   0
  -4  11  -1   33.55   14.71   0
  -5  11  -1    5.29   14.07   0
   5  11   1    6.51   15.17   0
  -5 -11  -1   -0.37   11.60   0
  -6 -11  -1    6.70   17.80   0
  -6  11  -1    5.84   11.14   0
   6  11   1    5.16   18.34   0
   6  12  -1   -7.59   18.57   0
  -6  12   1    1.99   15.63   0
  -6  12   1   -2.75   17.24   0
  -6 -12   1   -1.47   17.70   0
   5  12  -1    6.31   16.73   0
  -5  12   1   -2.27   10.19   0
  -5  12   1    2.49   13.79   0
  -5 -12   1    8.33   16.01   0
   4  12  -1    6.89   15.30   0
  -4  12   1    8.64   14.68   0
  -4 -12   1   13.80   15.01   0
  -4  12   1    3.38    9.79   0
  -3  12   1   10.67    9.73   0
  -3 -12   1   -0.36   13.40   0
   3  12  -1    3.29   14.97   0
  -3  12   1   -1.26   10.47   0
  -2  12   1    2.36   14.35   0
  -2  12   1    3.04    9.80   0
   2  12  -1    2.67   11.13   0
   1  12  -1   80.35   16.59   0
  -1  12   1   53.97   11.85   0
   0  12   1   26.82   15.46   0
   0  12  -1   -7.17    9.94   0
  -1  12  -1    6.36   10.85   0
   1  12   1   12.36   14.75   0
  -1  12  -1   10.55   11.35   0
   2  12   1   11.98   16.54   0
  -2  12  -1   34.38   14.76   0
  -2  12  -1    7.57   14.43   0
  -2 -12  -1   10.26   12.99   0
  -3 -12  -1    1.36    9.36   0
   3  12   1   -7.54   14.96   0
  -3  12  -1    8.89   14.07   0
  -3  12  -1   22.51   13.18   0
  -4  12  -1   13.59   10.23   0
  -4 -12  -1   15.35   14.15   0
   4  12   1    7.73   15.61   0
  -4  12  -1    3.70   10.36   0
   5  12   1   10.38   17.32   0
  -5 -12  -1   28.22   15.72   0
  -5  12  -1   11.99   15.66   0
   6  12   1   12.36   18.51   0
  -6 -12  -1   11.97   18.03   0
  -6  12  -1    5.37   17.11   0
   5  13  -1   -5.64   16.60   0
  -5  13   1    5.24   11.88   0
  -5  13   1    2.73   15.07   0
  -5 -13   1   -7.26   16.31   0
  -4  13   1    0.82   10.20   0
   4  13  -1    6.69   15.70   0
  -4  13   1   18.14   15.47   0
  -4 -13   1   12.60   14.26   0
  -3  13   1   25.01   10.90   0
  -3  13   1   36.21   14.74   0
   3  13  -1   19.98   16.25   0
  -3 -13   1   22.90   14.55   0
   2  13  -1   22.09   16.32   0
  -2  13   1   13.15   14.53   0
  -2  13   1    7.38   10.61   0
   1  13  -1   31.81   15.72   0
  -1  13   1   11.48   14.91   0
  -1  13   1  -12.34   15.50   0
   0  13   1   34.65   15.89   0
   0  13  -1   11.30   16.30   0
  -1  13  -1  -15.01   14.03   0
  -1  13  -1    5.46   10.21   0
   1  13   1   -2.54   15.84   0
  -2  13  -1   17.88   14.06   0
   2  13   1   12.23   15.64   0
  -2  13  -1   -3.01   14.58   0
  -3  13  -1    0.37   10.91   0
  -3  13  -1    8.57    9.83   0
  -3 -13  -1    0.62   14.43   0
   3  13   1    6.69   16.03   0
  -4 -13  -1   -2.62   14.91   0
  -4  13  -1   26.82   14.90   0
   4  13   1   -2.52   16.10   0
  -4  13  -1   -8.05   15.74   0
  -5  13  -1    6.50   17.27   0
   5  13   1   10.64   18.42   0
  -5  13  -1   12.45   11.11   0
  -5 -13  -1   -0.86   17.55   0
  -5  14   1    8.29   15.82   0
  -5 -14   1   -1.33   16.38   0
  -5  14   1   -3.46   12.76   0
   5  14  -1   10.60   18.45   0
  -4  14   1  -12.61   11.67   0
  -4  14   1   -8.34   11.05   0
   4  14  -1   10.21   16.56   0
  -4 -14   1    7.58   15.85   0
  -3  14   1   14.70   15.30   0
  -3  14   1   -9.66   11.08   0
   3  14  -1   -5.02   15.71   0
  -2  14   1   17.39   15.43   0
  -2  14   1   -3.51   14.92   0
   2  14  -1   10.09   16.58   0
  -1  14   1   -1.48   10.22   0
   1  14  -1   13.97   16.07   0
  -1  14   1    3.71   14.82   0
   0  14  -1   24.07   11.21   0
   0  14  -1    5.29   11.01   0
   0  14   1   18.50   10.84   0
  -1  14  -1   -6.45   15.54   0
   1  14   1   -4.60   16.16   0
  -1  14  -1   -0.57   11.13   0
  -2  14  -1   -3.68    9.88   0
   2  14   1   12.11   11.63   0
  -2  14  -1   -8.76   10.16   0
   3  14   1   12.12   16.89   0
  -3  14  -1   11.50   15.02   0
  -3  14  -1   23.36   16.04   0
  -3 -14  -1    3.49   15.09   0
   4  14   1   -2.15   18.08   0
  -4  14  -1    9.09   15.23   0
  -4 -14  -1    9.40   15.16   0
  -4  14  -1   19.68   15.98   0
   5  14   1    1.14   19.67   0
  -5  14  -1    8.79   11.26   0
  -5 -14  -1   14.88   17.32   0
  -5  14  -1   22.70   18.21   0
  -4  15   1    8.53   16.18   0
   4  15  -1    6.50   18.44   0
  -4  15   1    6.49   17.44   0
   3  15  -1   -3.81   19.05   0
  -3  15   1  -12.10   16.60   0
  -3  15   1   23.66   15.31   0
  -2  15   1   -2.46   10.33   0
   2  15  -1   22.37   16.15   0
  -2  15   1   13.55   15.36   0
  -1  15   1   -4.98   11.65   0
   1  15  -1   -0.29   11.70   0
  -1  15   1    1.07   16.77   0
   0  15  -1   -1.08   10.44   0
   0  15  -1  -10.21   15.25   0
   0  15   1    2.60   10.99   0
  -1  15  -1    1.56   16.78   0
   1  15   1   13.17   15.53   0
  -1  15  -1   12.79   16.74   0
   2  15   1    3.20   11.59   0
  -2  15  -1   -7.18   16.72   0
  -2  15  -1   19.38   16.87   0
  -3  15  -1   10.63   16.40   0
  -3  15  -1   -9.27   16.40   0
   3  15   1   10.37   18.10   0
  -4  15  -1    8.19   12.82   0
   4  15   1    3.81   17.83   0
  -4 -15  -1    9.43   16.93   0
  -4  15  -1    6.49   15.26   0
  -3  16   1    6.78   17.61   0
  -3  16   1   20.95   16.89   0
   3  16  -1    7.45   18.91   0
  -2  16   1   15.38   17.22   0
   2  16  -1    1.44   18.08   0
  -2  16   1  -20.33   17.21   0
  -1  16   1  -17.65   18.17   0
   1  16  -1   -1.96   11.48   0
  -1  16   1    7.24   17.77   0
   0  16  -1    0.39   16.50   0
   0  16  -1    5.88   16.96   0
   0  16   1    3.39   16.82   0
   0  16   1   21.35   16.84   0
  -1  16  -1    4.65   12.22   0
   1  16   1   24.49   17.28   0
  -1  16  -1   -1.91   15.83   0
   2  16   1    9.22   17.64   0
  -2  16  -1    2.66   16.84   0
  -2  16  -1   -3.41   17.02   0
  -3  16  -1   -3.03   18.53   0
   3  16   1    6.49   18.61   0
  -3  16  -1    7.79   12.38   0
   2  17  -1  -11.59   19.13   0
  -2  17   1    8.60   17.07   0
  -2  17   1   -3.63   12.41   0
  -1  17   1   17.88   17.59   0
   1  17  -1    1.22   19.57   0
  -1  17   1   11.47   18.37   0
   1  17  -1    5.49   11.87   0
   0  17   1   15.14   17.79   0
   0  17   1   -6.08   12.70   0
   0  17  -1    3.44   17.70   0
   0  17  -1   15.78   17.86   0
   1  17   1   -5.93   18.06   0
  -1  17  -1   15.17   18.29   0
  -1  17  -1   18.33   17.25   0
   2  17   1    7.84   18.70   0
  -2  17  -1  -14.07   17.98   0
  -2  17  -1  -12.13   12.89   0
   8   0  -2   -4.86   14.42   0
  -8   0   2   -2.19   18.59   0
   7   0  -2    6.71   16.98   0
  -7   0   2    8.92   14.89   0
  -6   0   2   37.98   13.76   0
   6   0  -2   31.22   10.80   0
   5   0  -2   17.67   13.77   0
  -5   0   2   22.09   13.11   0
   4   0  -2    6.04   13.17   0
  -4   0   2    5.74   13.43   0
   3   0  -2  134.00   15.64   0
  -3   0   2  115.89   14.84   0
  -2   0   2   96.83   13.48   0
   2   0  -2   93.07   17.30   0
  -1   0   2  364.40   31.69   0
   1   0  -2  371.82   32.35   0
   0   0  -2  690.24   39.96   0
   0   0   2  707.35   44.93   0
   1   0   2  625.95   32.71   0
  -1   0  -2  637.70   32.01   0
  -2   0  -2   27.06   15.98   0
   2   0   2   24.75   11.25   0
  -3   0  -2    3.74   10.51   0
   3   0   2    8.31    9.63   0
   4   0   2  262.07   15.04   0
  -4   0  -2  189.66   15.13   0
   5   0   2    9.38   13.06   0
  -5   0  -2    5.06   13.29   0
   6   0   2   24.61   14.37   0
  -6   0  -2   18.46   14.03   0
   7   0   2    3.77   14.87   0
  -7   0  -2    6.39   14.43   0
   8   0   2   -2.81   17.77   0
  -8   0  -2   11.74   17.23   0
  -8  -1   2   21.37   17.23   0
   8   1  -2   -6.07   13.16   0
  -8   1   2   -5.48   12.26   0
  -7   1   2   17.38   15.35   0
  -7  -1   2   -0.79   10.57   0
   7  -1  -2   -0.47   12.10   0
   7   1  -2   16.25   15.73   0
   6   1  -2   39.17   10.49   0
   6  -1  -2   29.02   10.90   0
  -6  -1   2   39.89   14.02   0
  -6   1   2   35.58   14.43   0
   5   1  -2  118.85   13.54   0
  -5   1   2  115.74   14.37   0
  -5  -1   2  104.24   13.61   0
   5  -1  -2  105.19   14.76   0
  -4   1   2  120.14   14.50   0
  -4  -1   2  126.99   14.54   0
   4  -1  -2  153.00   14.41   0
   4   1  -2  140.55   13.94   0
  -3  -1   2  305.88   16.82   0
   3   1  -2  279.18   16.84   0
  -3   1   2  330.16   16.96   0
   3  -1  -2  307.75   17.84   0
   2  -1  -2  213.76   18.32   0
  -2   1   2  199.78   17.65   0
  -2  -1   2  220.61   19.48   0
   2   1  -2  218.28   19.57   0
   1   1  -2  696.50   44.67   0
  -1   1   2  728.99   27.37   0
  -1  -1   2  660.24   39.85   0
   0  -1  -2  781.83   41.47   0
   0   1  -2  748.02   52.51   0
   0   1   2  824.98   41.15   0
   0  -1   2  826.32   57.94   0
   1  -1   2  140.61   19.47   0
  -1  -1  -2  138.34   26.50   0
  -1   1  -2  143.31   19.36   0
   1   1   2  146.12   19.40   0
   2  -1   2   42.90   11.19   0
  -2  -1  -2   35.33   15.77   0
  -2   1  -2   36.63   11.20   0
   2   1   2   39.09   16.07   0
  -3  -1  -2  563.13   17.52   0
  -3   1  -2  598.87   18.45   0
   3   1   2  621.35   17.00   0
   3  -1   2  628.37   19.25   0
   4   1   2  200.02   14.40   0
  -4   1  -2  190.80   14.63   0
   4  -1   2  203.14   14.48   0
  -4  -1  -2  193.05   15.37   0
  -5  -1  -2   21.43   13.92   0
  -5   1  -2   18.81   13.10   0
   5   1   2   13.60   13.65   0
   5  -1   2   37.48   13.58   0
  -6   1  -2   43.06   14.41   0
  -6  -1  -2   22.42   10.43   0
   6  -1   2   21.54   13.94   0
   6   1   2   17.28   13.82   0
  -7  -1  -2   -9.21   15.59   0
  -7   1  -2   -5.27   10.29   0
   7  -1   2    6.24   10.77   0
   7   1   2   -1.70   16.82   0
   8  -1   2    0.78   18.35   0
  -8   1  -2    3.26   16.91   0
   8   1   2   -2.58   12.51   0
  -8  -1  -2   -3.60   11.55   0
  -8   2   2   -1.80   17.12   0
   8   2  -2   11.28   12.82   0
  -8  -2   2    5.23   16.89   0
  -7   2   2   11.59   15.15   0
   7   2  -2    2.70   12.57   0
   7  -2  -2   18.45   16.96   0
  -7  -2   2    5.43   14.50   0
   6   2  -2   10.98    9.97   0
  -6   2   2   23.19   13.86   0
   6  -2  -2    9.24   10.18   0
  -6  -2   2   15.44    9.57   0
   5   2  -2   29.99   12.87   0
  -5   2   2   22.47    9.72   0
  -5  -2   2   15.58    9.43   0
   5  -2  -2   17.48    9.55   0
  -4   2   2   14.18    9.63   0
   4   2  -2   16.57   12.50   0
   4  -2  -2    4.89    9.81   0
  -4  -2   2    3.23   12.81   0
   3   2  -2   15.28   13.97   0
  -3   2   2   24.41    9.94   0
   3  -2  -2   15.48   10.31   0
  -3  -2   2   22.01   13.79   0
  -2  -2   2   11.55   16.59   0
   2   2  -2    1.48   16.11   0
   2  -2  -2    7.28   10.57   0
  -2   2   2   18.67   15.96   0
   1   2  -2 9999.99  117.63   0
  -1  -2   2 9295.58  115.07   0
   0   2   2   35.29   27.68   0
   0  -2  -2   26.03   28.39   0
   0   2  -2   28.64   28.01   0
   1   2   2  403.49   26.91   0
   1  -2   2  431.29   25.79   0
  -1  -2  -2  378.83   29.48   0
  -1   2  -2  417.54   25.49   0
  -2  -2  -2    6.96   16.13   0
   2  -2   2   15.07   15.61   0
   2   2   2    8.76   11.21   0
  -2   2  -2   19.29   15.25   0
  -3   2  -2  204.10   14.31   0
  -3  -2  -2  210.90   16.38   0
   3  -2   2  211.46   14.86   0
   3   2   2  203.01   12.12   0
   4  -2   2   18.54   12.60   0
  -4   2  -2   52.56   11.94   0
   4   2   2   41.33   13.78   0
  -4  -2  -2   38.93   14.61   0
   5  -2   2   12.59   13.61   0
  -5  -2  -2   13.51   10.27   0
  -5   2  -2   13.12   11.97   0
   5   2   2    8.27   13.54   0
  -6   2  -2    8.18    9.72   0
  -6  -2  -2  -10.46   10.17   0
   6   2   2    4.20   14.84   0
   6  -2   2    2.16   10.10   0
  -7   2  -2   10.25   14.72   0
   7   2   2    3.10   15.80   0
   7  -2   2    9.37   11.09   0
  -7  -2  -2   24.33   15.74   0
   8  -2   2    2.56   12.89   0
   8   2   2   -0.33   13.63   0
  -8   2  -2    9.22   17.51   0
  -8  -2  -2   -8.31   12.45   0
  -8  -3   2    3.67   17.04   0
   8   3  -2   54.19   18.73   0
  -8   3   2    3.86   12.00   0
  -7   3   2   -5.01   10.23   0
  -7  -3   2   10.11   14.76   0
   7   3  -2    6.37   15.82   0
   6   3  -2   -0.16    9.92   0
  -6  -3   2   -0.18    9.49   0
   6  -3  -2    1.79    9.70   0
  -6   3   2    3.88   10.45   0
   5  -3  -2   36.01   14.59   0
  -5   3   2   25.96   13.92   0
   5   3  -2   11.89    9.34   0
  -5  -3   2   24.72    9.54   0
   4  -3  -2   17.49   13.91   0
   4   3  -2    7.85   12.62   0
  -4  -3   2   10.06   13.24   0
  -4   3   2   -7.60   12.68   0
  -3  -3   2  152.08   16.29   0
  -3   3   2  154.22   14.47   0
   3   3  -2  147.36   15.48   0
  -2  -3   2  141.39   18.32   0
  -2   3   2  189.12   15.79   0
   2   3  -2  158.85   17.61   0
   1   3  -2   95.57   30.35   0
  -1  -3   2   82.31   26.85   0
   0  -3  -2 1662.75   37.93   0
   0   3   2 1767.74   39.58   0
  -1   3  -2  653.12   21.54   0
   1  -3   2  684.95   24.99   0
  -1  -3  -2  632.45   27.65   0
   1   3   2  628.96   22.43   0
  -2  -3  -2  200.78   18.01   0
   2  -3   2  241.12   12.89   0
  -2   3  -2  205.62   12.83   0
   2   3   2  218.87   13.72   0
  -3  -3  -2  465.53   18.63   0
   3  -3   2  521.04   16.61   0
  -3   3  -2  447.60   14.04   0
   3   3   2  506.98   18.79   0
  -4  -3  -2   19.64   14.43   0
   4   3   2   36.64   13.60   0
  -4   3  -2   33.35    8.92   0
   4  -3   2   42.90   12.38   0
   5   3   2   27.45   10.39   0
  -5  -3  -2   32.85   10.58   0
  -5   3  -2   32.38   13.23   0
   5  -3   2   44.47   13.77   0
   6  -3   2   -0.97   14.09   0
  -6   3  -2   14.80   13.10   0
   6   3   2   14.10   14.22   0
  -6  -3  -2   14.04   10.46   0
  -7  -3  -2    7.36   11.09   0
  -7   3  -2    3.94   15.54   0
   7  -3   2   11.09   15.53   0
   7   3   2   23.30   16.41   0
   8   3   2    7.70   12.86   0
  -8  -3  -2   11.68   12.24   0
  -8   3  -2  -13.66   16.45   0
   8  -3   2    6.26   19.15   0
  -8  -4   2    8.05   18.44   0
   8   4  -2   -9.47   18.77   0
  -8   4   2    7.30   17.79   0
  -7   4   2    9.65   15.21   0
   7   4  -2    2.60   15.55   0
  -7  -4   2  -19.95   15.38   0
  -6   4   2   30.28   10.44   0
   6   4  -2   38.42   14.85   0
  -6  -4   2   44.96   14.78   0
  -5  -4   2   38.06   13.80   0
  -5   4   2   39.97    9.51   0
   5   4  -2   43.39   13.47   0
  -4  -4   2   70.72   14.31   0
  -4   4   2   46.38    9.67   0
   4   4  -2   54.36   12.96   0
  -3   4   2   19.98   13.22   0
  -3  -4   2   17.08   14.57   0
   3   4  -2   14.32   13.07   0
   2   4  -2  264.99   19.21   0
  -2   4   2  259.78   13.30   0
  -2  -4   2  212.65   19.58   0
   1   4  -2  139.67   22.63   0
  -1   4   2  137.62   12.59   0
  -1  -4   2  151.30   21.25   0
   0   4   2  810.20   27.52   0
   0  -4  -2  787.42   21.73   0
   0   4  -2  769.61   27.27   0
   1   4   2  349.14   21.48   0
  -1   4  -2  364.82   17.24   0
  -1  -4  -2  350.33   17.18   0
  -2  -4  -2  371.83   19.50   0
  -2   4  -2  381.04   17.27   0
   2   4   2  409.71   18.73   0
   2  -4   2  471.32   17.99   0
   3   4   2   13.29   14.62   0
  -3   4  -2   -9.48    8.10   0
  -3  -4  -2   15.53   15.45   0
   3  -4   2    5.66   11.69   0
   4  -4   2   25.83   12.27   0
  -4  -4  -2   28.04   15.56   0
   4   4   2   27.70   10.09   0
  -4   4  -2   21.96   12.00   0
   5   4   2   18.11   13.48   0
   5  -4   2   22.11   13.09   0
  -5   4  -2   18.75   12.36   0
  -5  -4  -2   -0.70   10.14   0
  -6   4  -2    6.77   14.68   0
   6  -4   2    5.14   14.74   0
   6   4   2    9.76   14.23   0
  -6  -4  -2    0.54   14.87   0
   7   4   2   29.70   16.04   0
  -7   4  -2   13.50   11.16   0
   7  -4   2   12.16   16.88   0
  -7  -4  -2    7.64   16.51   0
   8   4   2   10.23   19.22   0
  -8  -4  -2   -1.57   17.75   0
  -8   4  -2    3.55   13.33   0
  -8  -5   2   -0.32   18.01   0
   7   5  -2    2.83   16.27   0
  -7  -5   2    4.57   11.25   0
  -7   5   2   13.73   11.43   0
  -6   5   2   13.59   13.99   0
  -6  -5   2    0.32   13.68   0
   6   5  -2   -2.44   13.43   0
  -5   5   2   18.25   12.76   0
   5   5  -2   19.51   13.85   0
  -5  -5   2   10.24   14.92   0
  -4   5   2  226.20   11.21   0
   4   5  -2  248.46   16.02   0
  -4  -5   2  219.38   17.12   0
   3   5  -2   82.63   13.84   0
  -3   5   2   97.22   12.83   0
  -3  -5   2   83.33   18.94   0
  -2   5   2  338.60   16.46   0
  -2  -5   2  315.24   20.95   0
   2   5  -2  308.85   19.23   0
   1   5  -2  334.20   21.89   0
  -1   5   2  336.70   17.40   0
  -1  -5   2  319.16   20.04   0
   0   5  -2    6.74   16.22   0
   0  -5  -2   11.27   10.31   0
   0   5   2    1.08   16.39   0
   1   5   2   53.63   17.88   0
  -1  -5  -2   51.42   13.18   0
  -1   5  -2   57.52   14.69   0
  -2  -5  -2   51.78   17.09   0
  -2   5  -2   64.14   13.51   0
   2   5   2   56.74   11.35   0
   3   5   2  206.43   16.29   0
  -3   5  -2  186.41   13.87   0
   3  -5   2  223.91   11.29   0
  -3  -5  -2  204.53   17.98   0
   4   5   2   29.45   14.47   0
   4  -5   2   34.97    9.24   0
  -4   5  -2   30.81   12.40   0
  -4  -5  -2   25.35   16.10   0
  -5   5  -2   -3.01   12.11   0
   5  -5   2   -2.73   12.72   0
  -5  -5  -2    6.52   13.48   0
   5   5   2   11.20   10.37   0
   6  -5   2   16.40   10.21   0
  -6   5  -2   21.36    9.78   0
   6   5   2   18.06   14.76   0
  -6  -5  -2   -1.79   14.47   0
   7   5   2    2.74   16.46   0
  -7   5  -2    0.80   15.44   0
  -7  -5  -2    7.58   15.65   0
  -7   6   2   14.38   16.49   0
   7   6  -2   -4.02   17.62   0
  -7  -6   2    3.73   11.39   0
  -6  -6   2    7.72   15.12   0
  -6   6   2    1.49   10.12   0
   6   6  -2    8.97   14.96   0
   5   6  -2   12.64   13.95   0
  -5   6   2    7.85    9.07   0
  -5  -6   2    1.91   10.78   0
   4   6  -2    4.78   13.40   0
  -4  -6   2    6.49   15.60   0
  -4   6   2   14.22    9.20   0
   3   6  -2   31.53   12.54   0
  -3  -6   2   19.42   15.00   0
  -3   6   2   34.91   12.31   0
  -2  -6   2   28.72   17.40   0
  -2   6   2   41.67   12.97   0
   2   6  -2   36.83   15.65   0
  -1   6   2   98.76   15.05   0
   1   6  -2   92.70   19.27   0
  -1  -6   2   82.68   16.53   0
   0   6   2   40.79   17.89   0
   0   6  -2   35.40   15.87   0
   0  -6  -2   33.35   11.86   0
  -1  -6  -2   86.68   17.40   0
  -1   6  -2   72.66   12.06   0
   1   6   2   81.53   13.98   0
   2   6   2  491.67   21.07   0
  -2  -6  -2  447.73   21.30   0
  -2   6  -2  428.03   15.41   0
  -3   6  -2   88.52   12.65   0
  -3  -6  -2   82.19   17.46   0
   3   6   2   87.44   15.07   0
   4   6   2   35.21    9.67   0
  -4  -6  -2   26.27   10.84   0
   4  -6   2   -2.40   10.52   0
  -4   6  -2   28.78   12.27   0
  -5  -6  -2    2.48   13.49   0
  -5   6  -2   -3.04    8.58   0
   5   6   2    7.98    9.56   0
   5  -6   2   -4.05    9.09   0
   6   6   2    5.66   14.84   0
  -6  -6  -2    0.46   15.34   0
  -6   6  -2   -7.32    9.70   0
   7   6   2   -7.77   17.20   0
  -7  -6  -2    4.77   16.45   0
  -7   6  -2   14.79   15.39   0
  -7  -7   2    6.75   16.61   0
   7   7  -2   14.33   17.16   0
  -7   7   2    8.12   11.39   0
   6   7  -2   -7.77   15.14   0
  -6  -7   2   -7.61   15.41   0
  -6   7   2    3.65   13.62   0
   5   7  -2   16.30   13.57   0
  -5   7   2   18.98    9.39   0
  -5  -7   2   19.92   15.56   0
  -4  -7   2   16.21   15.92   0
  -4   7   2   10.98   12.83   0
   4   7  -2    5.80   13.34   0
  -3  -7   2    8.44   16.40   0
   3   7  -2   26.36   13.65   0
  -3   7   2    2.15    8.79   0
  -2   7   2   29.13   12.90   0
  -2   7   2   19.78    9.10   0
   2   7  -2   13.19   14.71   0
  -2  -7   2   12.73   14.70   0
   1   7  -2  339.85   20.32   0
  -1  -7   2  337.19   17.26   0
  -1   7   2  312.13   17.06   0
   0   7   2   41.03   16.98   0
   0   7  -2   30.16   11.36   0
   0  -7  -2   45.41   10.32   0
  -1  -7  -2   94.70   11.43   0
  -1   7  -2   81.39   15.20   0
   1   7   2   97.30   17.98   0
  -2  -7  -2  107.05   17.32   0
   2   7   2   74.17   17.13   0
  -2   7  -2   93.50   10.33   0
  -3  -7  -2  298.53   14.57   0
   3   7   2  320.81   16.80   0
  -3   7  -2  322.47   15.32   0
  -4   7  -2   -1.34   12.18   0
  -4  -7  -2   -3.14   13.49   0
   4   7   2    4.51   12.70   0
  -5  -7  -2  -12.31   13.28   0
  -5   7  -2   -1.68    9.20   0
   5   7   2    4.66   13.68   0
   6   7   2   -8.39   10.52   0
  -6  -7  -2   10.29   10.04   0
  -6   7  -2    1.43    9.80   0
  -7   7  -2    1.61   15.60   0
   7   7   2   -7.07   17.17   0
  -7  -7  -2   12.65   11.53   0
   7   8  -2   -1.00   18.24   0
  -7   8   2    6.82   16.51   0
  -7  -8   2   13.55   17.96   0
   6   8  -2   -4.93   14.76   0
  -6   8   2   -3.86   10.66   0
  -6  -8   2  -11.53   15.39   0
   5   8  -2   -5.99   14.51   0
  -5   8   2   18.76   13.42   0
  -5  -8   2   10.27   15.56   0
  -4  -8   2   13.87   15.02   0
  -4   8   2   17.02    9.06   0
   4   8  -2    6.67   14.25   0
   3   8  -2    1.74   14.37   0
  -3   8   2   15.86   12.11   0
  -3  -8   2   -3.67   16.34   0
  -2  -8   2   -4.65   13.12   0
  -2   8   2    2.50   12.29   0
   2   8  -2    4.23   15.68   0
  -2   8   2    2.25   12.07   0
   1   8  -2   63.97   17.17   0
  -1   8   2   83.23   16.01   0
   0   8  -2   60.15   11.87   0
   0   8   2   85.38   17.11   0
  -1  -8  -2   47.09   15.06   0
  -1   8  -2   57.48   10.86   0
   1   8   2   66.93   17.17   0
  -1   8  -2   51.20   14.53   0
  -2  -8  -2   25.98   11.28   0
   2   8   2   29.06   11.45   0
  -2   8  -2   17.99   13.46   0
  -3  -8  -2   47.62   15.58   0
   3   8   2   35.96   14.34   0
  -3   8  -2   39.06    9.53   0
  -4   8  -2   -6.70    9.04   0
   4   8   2    2.43   14.07   0
  -4  -8  -2   12.73   14.76   0
   5   8   2   -4.07   13.77   0
  -5   8  -2   22.65   13.76   0
  -5  -8  -2   -1.18   10.53   0
  -6  -8  -2    2.08   15.28   0
  -6   8  -2   12.35   14.31   0
   6   8   2    7.34   12.09   0
  -7  -8  -2   22.59   17.67   0
   7   8   2    5.92   13.10   0
  -7   8  -2  -11.21   15.56   0
  -7  -9   2    5.32   17.99   0
  -7   9   2   14.31   17.34   0
   7   9  -2    0.89   18.58   0
  -6  -9   2   -1.36   15.77   0
  -6   9   2    4.22   13.96   0
   6   9  -2   -4.05   19.80   0
  -5   9   2   -6.23   13.68   0
   5   9  -2    8.99   18.90   0
  -5  -9   2    3.95   15.47   0
  -4   9   2    6.24    8.95   0
  -4  -9   2   11.52   14.39   0
   4   9  -2   -2.88   13.88   0
   3   9  -2   -1.44   14.17   0
  -3  -9   2    2.05   14.33   0
  -3   9   2    6.42    9.36   0
  -3   9   2    2.18    8.16   0
  -2   9   2   44.36   12.85   0
  -2   9   2   64.95   13.09   0
   2   9  -2   52.65   18.04   0
  -2  -9   2   43.24   14.40   0
  -1   9   2   13.89   10.66   0
   1   9  -2   32.47   16.26   0
   0   9   2   47.51   12.33   0
   0   9  -2   46.10   16.05   0
  -1  -9  -2  116.41   11.07   0
  -1   9  -2   88.16   11.39   0
  -1   9  -2   99.36   15.26   0
   1   9   2  113.32   18.41   0
  -2   9  -2    6.34   10.00   0
   2   9   2   -3.55   16.71   0
  -2  -9  -2    9.63   15.08   0
  -3  -9  -2   -2.65    9.51   0
  -3   9  -2   13.95    8.75   0
   3   9   2   13.18   13.95   0
   4   9   2   26.62   14.15   0
  -4   9  -2    5.06   10.08   0
  -4  -9  -2   16.61   14.82   0
  -5  -9  -2   13.84   14.91   0
   5   9   2    6.09   14.53   0
  -5   9  -2    5.41   13.36   0
   6   9   2   10.18   15.80   0
  -6   9  -2    9.75   13.99   0
  -6  -9  -2    6.90   15.81   0
  -7   9  -2   -8.83   11.76   0
   7   9   2   12.89   19.06   0
  -7  -9  -2    2.61   17.65   0
  -6 -10   2    8.55   17.38   0
  -6  10   2   -4.90   10.61   0
   6  10  -2    1.24   16.34   0
  -5 -10   2   14.44   15.54   0
   5  10  -2    2.45   14.97   0
  -5  10   2    3.19    9.48   0
  -4  10   2   36.21   12.62   0
  -4  10   2   24.56   13.68   0
  -4 -10   2   44.28   15.06   0
   4  10  -2   44.05   18.27   0
  -3 -10   2   15.49   14.45   0
   3  10  -2    9.93   14.93   0
  -3  10   2   31.07   13.33   0
  -3  10   2   16.54   12.83   0
  -2 -10   2   10.49   12.96   0
   2  10  -2   15.30   17.68   0
  -2  10   2    3.64    9.36   0
  -2  10   2    8.53   14.59   0
  -1  10   2   25.84   16.31   0
   1  10  -2   31.74   18.29   0
   0  10  -2   44.83   16.64   0
   0  10   2   21.94   17.89   0
   1  10   2   10.64   12.53   0
  -1  10  -2    4.78   15.78   0
  -1  10  -2    7.92   14.01   0
  -1 -10  -2    7.79   10.53   0
  -2  10  -2   20.48   13.55   0
  -2 -10  -2   36.40   14.33   0
  -2  10  -2   25.34   13.87   0
   2  10   2   23.43   16.54   0
  -3 -10  -2   49.33   15.05   0
   3  10   2   32.24   14.53   0
  -3  10  -2    7.97    9.45   0
   4  10   2    7.77   14.68   0
  -4  10  -2   12.68    9.02   0
  -4 -10  -2    3.13   14.38   0
  -5  10  -2    7.81   13.94   0
  -5 -10  -2    2.71   10.24   0
   5  10   2    3.72   10.83   0
  -6 -10  -2   26.26   16.78   0
   6  10   2    2.93   16.03   0
  -6  10  -2    8.66   15.31   0
  -6  11   2   -0.83   16.01   0
  -6  11   2   -4.25   10.71   0
   6  11  -2   -2.25   17.82   0
  -6 -11   2   19.03   17.59   0
  -5 -11   2   17.07   15.03   0
  -5  11   2  -19.51   13.63   0
  -5  11   2   15.58   14.18   0
   5  11  -2   12.56   15.60   0
  -4  11   2    8.52   14.20   0
   4  11  -2    1.58   15.29   0
  -4  11   2   11.75   13.14   0
  -4 -11   2   -3.69   15.30   0
  -3 -11   2    5.81   13.28   0
  -3  11   2    6.07   13.44   0
  -3  11   2    9.89   12.58   0
   3  11  -2   13.35   14.41   0
  -2  11   2   53.17   14.13   0
  -2  11   2   49.88   14.05   0
   2  11  -2   49.42   16.93   0
  -1  11   2   -2.45   15.19   0
   1  11  -2    8.09   11.54   0
   0  11  -2   17.60   15.02   0
   0  11   2   50.85   16.85   0
   1  11   2   55.65   15.95   0
  -1  11  -2   43.82   10.85   0
  -1  11  -2   28.09   10.50   0
  -1 -11  -2   30.87   12.09   0
  -2 -11  -2   43.65   13.48   0
   2  11   2   22.79   10.69   0
  -2  11  -2   27.90   13.74   0
  -2  11  -2   33.50   14.09   0
   3  11   2   -8.75   14.58   0
  -3  11  -2    5.57   13.62   0
  -3  11  -2    3.47    9.28   0
  -3 -11  -2    7.04   10.17   0
  -4  11  -2    2.46   14.38   0
  -4 -11  -2   27.44   14.04   0
   4  11   2   11.32   14.38   0
  -5  11  -2    0.75   14.74   0
  -5 -11  -2   -8.18   15.68   0
   5  11   2   -2.13   16.17   0
   6  11   2   -3.82   17.72   0
  -6  11  -2    1.52   16.85   0
  -6 -11  -2    4.66   17.47   0
  -6  12   2  -14.81   11.97   0
   6  12  -2    2.81   18.83   0
  -6  12   2    7.03   11.20   0
  -6 -12   2   -0.71   17.30   0
  -5 -12   2    1.74   18.96   0
  -5  12   2    0.30   15.11   0
   5  12  -2   13.06   20.28   0
  -5  12   2   -5.59    9.29   0
  -4  12   2    0.87   13.84   0
   4  12  -2   -7.71   15.13   0
  -4  12   2    4.97   13.37   0
  -4 -12   2    3.41   14.34   0
   3  12  -2    3.83   15.45   0
  -3 -12   2    2.10   16.74   0
  -3  12   2  -11.80   14.13   0
  -3  12   2   12.03   10.36   0
  -2  12   2   -8.32   13.53   0
   2  12  -2    5.02   15.69   0
  -2  12   2  -16.21   13.57   0
  -1  12   2   -8.46   15.59   0
   1  12  -2   22.74   16.54   0
   0  12  -2   31.31    9.98   0
   0  12  -2   40.04   15.46   0
   0  12   2   41.97    9.99   0
   1  12   2   15.48   14.86   0
  -1  12  -2   46.15   14.95   0
  -1  12  -2   23.76   14.78   0
  -2 -12  -2   -4.28   12.20   0
  -2  12  -2   -0.11   10.07   0
  -2  12  -2   -0.44   10.98   0
   2  12   2    1.22   11.84   0
  -3  12  -2   -8.25    9.29   0
  -3 -12  -2   10.03    9.78   0
   3  12   2   10.32   10.58   0
  -3  12  -2   -6.00    9.74   0
  -4  12  -2   14.54   14.91   0
  -4  12  -2   17.58   13.59   0
   4  12   2    9.46   15.82   0
  -4 -12  -2    8.86   10.26   0
   5  12   2   15.20   17.42   0
  -5 -12  -2   -7.14   15.72   0
  -5  12  -2   -1.73   16.32   0
  -6  12  -2    5.86   12.26   0
  -6 -12  -2   -5.45   17.62   0
   6  12   2   17.17   19.09   0
   5  13  -2  -12.90   17.05   0
  -5 -13   2    2.72   15.60   0
  -5  13   2   -5.83   10.72   0
  -5  13   2   27.52   16.29   0
  -4 -13   2   -9.10   15.14   0
  -4  13   2    5.99   15.43   0
   4  13  -2    5.77   15.86   0
  -4  13   2    5.72   15.12   0
  -3  13   2    3.79   10.14   0
   3  13  -2   15.97   19.19   0
  -3  13   2   26.49   14.65   0
  -2  13   2   12.46   14.73   0
   2  13  -2    5.87   16.38   0
  -2  13   2    9.49   14.43   0
  -1  13   2  -13.09   10.96   0
   1  13  -2   19.83   10.55   0
   0  13  -2    0.21   14.15   0
   0  13   2    2.47   10.69   0
   0  13  -2    7.03   14.94   0
   1  13   2   13.09   15.98   0
  -1  13  -2   11.83   14.48   0
  -1  13  -2   15.61    9.98   0
   2  13   2    8.74   16.41   0
  -2  13  -2    7.15   13.99   0
  -2  13  -2    9.35   14.96   0
  -2 -13  -2   13.40   12.76   0
  -3  13  -2    8.58   13.64   0
  -3 -13  -2   25.50   13.39   0
  -3  13  -2   10.97   10.49   0
   3  13   2   28.37   16.10   0
  -4 -13  -2   -0.40   11.21   0
  -4  13  -2    4.03   15.83   0
  -4  13  -2    5.84   10.53   0
   4  13   2    3.18   16.68   0
  -5 -13  -2    3.52   16.48   0
  -5  13  -2    2.88   15.48   0
   5  13   2    9.31   18.06   0
  -5  13  -2   -7.45   12.41   0
  -5 -14   2    2.14   16.64   0
  -5  14   2    6.30   11.50   0
  -5  14   2    6.05   17.78   0
   5  14  -2   16.14   23.27   0
  -4  14   2   -4.71   15.17   0
   4  14  -2    0.90   16.74   0
  -4  14   2  -14.66   16.49   0
  -3  14   2   -2.27   15.75   0
   3  14  -2    2.20   19.74   0
  -3  14   2   11.07   14.37   0
  -2  14   2   20.33   14.88   0
   2  14  -2   -6.46   16.14   0
  -2  14   2   17.71   15.11   0
   1  14  -2   46.01   16.10   0
  -1  14   2   36.62   15.55   0
  -1  14   2   24.28   10.99   0
   0  14   2   11.37   11.29   0
   0  14  -2   15.01   11.09   0
   0  14  -2    3.90   15.16   0
  -1  14  -2    9.16   15.61   0
   1  14   2   11.01   11.26   0
  -1  14  -2   16.14   15.17   0
  -2  14  -2    7.32   15.36   0
  -2  14  -2   24.51   14.90   0
   2  14   2    9.98   11.00   0
  -3  14  -2    1.42   15.54   0
  -3 -14  -2   10.50   14.55   0
   3  14   2   -8.64   16.54   0
  -3  14  -2   11.40   10.63   0
  -4  14  -2    4.80   15.60   0
  -4  14  -2   12.48   16.29   0
  -4 -14  -2   -3.79   10.55   0
   4  14   2   11.47   17.72   0
   5  14   2    5.86   19.21   0
  -5 -14  -2   -0.71   12.15   0
  -5  14  -2   -1.44   12.62   0
  -5  14  -2   -5.97   11.65   0
  -4  15   2   49.45   16.52   0
   4  15  -2    7.12   18.10   0
  -4  15   2  -10.90   12.26   0
   3  15  -2    4.93   16.55   0
  -3  15   2    6.18   15.80   0
  -3  15   2   -0.31   16.66   0
   2  15  -2    8.66   17.29   0
  -2  15   2   -0.01   10.73   0
  -2  15   2   12.16   11.58   0
  -1  15   2    5.40   12.77   0
   1  15  -2   -4.19   17.70   0
  -1  15   2   -0.54   17.91   0
   0  15  -2   18.33   16.30   0
   0  15  -2    1.36   15.05   0
   0  15   2   -3.71   11.78   0
  -1  15  -2    9.86   15.57   0
   1  15   2    4.65   14.67   0
  -1  15  -2    2.57   15.45   0
   2  15   2    8.26   12.16   0
  -2  15  -2    1.86   16.33   0
  -2  15  -2   -0.81   11.26   0
  -3  15  -2    3.64   16.76   0
   3  15   2    7.32   19.16   0
  -3  15  -2   10.10   16.32   0
   4  15   2   -0.12   18.35   0
  -4 -15  -2    2.31   16.64   0
  -4  15  -2    2.31   13.52   0
  -4  15  -2    3.44   15.97   0
  -3  16   2   -0.41   15.45   0
  -3  16   2  -12.85   16.77   0
   3  16  -2    4.23   18.56   0
  -2  16   2   10.66   17.79   0
  -2  16   2    3.10   16.96   0
   2  16  -2   11.81   17.55   0
  -1  16   2   -0.08   16.77   0
  -1  16   2    6.94   16.62   0
   1  16  -2    8.37   17.13   0
   1  16  -2    1.38   18.20   0
   0  16  -2   16.16   16.78   0
   0  16  -2   14.67   17.03   0
   0  16   2   22.30   12.43   0
   1  16   2   13.47   11.60   0
  -1  16  -2   -1.31   16.66   0
  -1  16  -2    4.65   17.74   0
   2  16   2   21.73   17.24   0
  -2  16  -2    8.89   16.93   0
  -2  16  -2    4.54   17.56   0
   3  16   2    2.67   12.67   0
  -3  16  -2    7.36   16.91   0
  -3  16  -2    0.87   18.07   0
  -2  17   2   16.95   19.29   0
  -2  17   2   21.60   17.88   0
   2  17  -2   -6.01   24.43   0
   2  17  -2    7.75   19.28   0
  -1  17   2  -29.79   16.95   0
  -1  17   2   -2.01   18.25   0
   1  17  -2   10.88   18.19   0
   1  17  -2    3.36   18.77   0
   0  17  -2    6.05   12.76   0
   0  17   2    3.58   13.05   0
   0  17   2    7.99   17.85   0
   0  17  -2   -3.87   17.11   0
   1  17   2  -12.18   17.12   0
  -1  17  -2   -0.88   12.48   0
  -1  17  -2   16.70   18.31   0
  -2  17  -2  -15.96   18.34   0
  -2  17  -2   17.93   18.50   0
   2  17   2   11.64   18.05   0
  -8   1   3    9.15   12.10   0
  -8  -1   3   18.70   17.23   0
   8   1  -3   -0.64   12.88   0
  -7   1   3    0.29   15.02   0
  -7  -1   3   -5.82    9.98   0
   7   1  -3    3.24   15.28   0
   7  -1  -3    0.65   16.35   0
   6   1  -3   17.82   13.55   0
  -6   1   3   -8.01   14.34   0
   6  -1  -3   13.68   14.78   0
  -6  -1   3   10.95   13.24   0
   5   1  -3    0.30    8.94   0
  -5  -1   3    7.38   12.75   0
   5  -1  -3    6.11   13.42   0
  -5   1   3   -2.76   13.42   0
   4   1  -3   31.58   13.29   0
  -4  -1   3   27.07   12.81   0
   4  -1  -3   28.18   13.73   0
  -4   1   3   36.28   13.33   0
  -3   1   3   26.05   14.25   0
  -3  -1   3   24.47   13.80   0
   3  -1  -3   17.93   15.09   0
   3   1  -3   15.11   14.56   0
   2   1  -3  241.05   20.70   0
  -2   1   3  268.26   19.64   0
   2  -1  -3  269.38   16.23   0
  -2  -1   3  227.91   19.87   0
  -1  -1   3  179.13   33.07   0
   1   1  -3  189.54   34.91   0
   0  -1  -3  341.66   25.53   0
   0  -1   3  356.85   38.43   0
   0   1   3  360.98   25.12   0
   0   1  -3  323.11   38.10   0
   1   1   3 3241.07   45.08   0
   1  -1   3 3189.29   47.00   0
  -1   1  -3 3136.05   46.30   0
  -1  -1  -3 3124.01   45.13   0
  -2   1  -3  515.99   17.82   0
   2  -1   3  548.55   18.21   0
   2   1   3  606.09   19.99   0
  -2  -1  -3  515.57   17.53   0
   3  -1   3   66.14   13.16   0
  -3  -1  -3   53.78   15.26   0
  -3   1  -3   49.27    9.71   0
   3   1   3   48.02   10.25   0
  -4  -1  -3   71.50   14.12   0
   4  -1   3   62.26    9.98   0
  -4   1  -3   50.33    9.39   0
   4   1   3   58.30   10.10   0
  -5   1  -3   17.98   13.30   0
  -5  -1  -3   -2.01   10.05   0
   5  -1   3   13.21   13.14   0
   5   1   3   -8.63   13.66   0
  -6  -1  -3   -2.58   13.67   0
  -6   1  -3   -2.63   13.52   0
   6   1   3    9.51   13.94   0
   6  -1   3    2.24    9.80   0
  -7   1  -3    3.63   14.63   0
  -7  -1  -3   11.12   15.07   0
   7   1   3    3.59   10.45   0
   7  -1   3  -14.80   15.54   0
   8  -1   3    7.94   13.39   0
   8   1   3    8.44   18.76   0
  -8   1  -3    1.72   18.06   0
  -8  -1  -3   -6.45   12.18   0
  -8   2   3    6.18   17.79   0
  -8  -2   3    2.10   16.37   0
   8   2  -3   -7.39   16.97   0
  -7  -2   3    6.90   14.64   0
   7   2  -3   -7.09   14.74   0
  -7   2   3    0.28   10.24   0
  -6  -2   3    8.57    9.84   0
  -6   2   3   -9.70   14.71   0
   6  -2  -3   -6.74   15.53   0
   6   2  -3    5.31   10.06   0
   5  -2  -3    8.73   13.92   0
  -5  -2   3   21.50   13.28   0
   5   2  -3    5.62   13.11   0
  -5   2   3    9.33    9.56   0
   4  -2  -3    8.18   13.46   0
  -4   2   3   -2.18   12.67   0
  -4  -2   3    2.39   12.76   0
   4   2  -3   12.38   12.82   0
   3  -2  -3   12.36   14.43   0
  -3   2   3    7.24   13.57   0
   3   2  -3   22.81   14.05   0
  -3  -2   3   17.42   10.03   0
   2   2  -3  654.53   26.74   0
  -2  -2   3  699.17   28.43   0
  -2   2   3  767.57   22.51   0
   1   2  -3  317.41   42.13   0
  -1   2   3  283.81   24.41   0
  -1  -2   3  300.94   46.41   0
   0  -2   3   16.33   31.31   0
   0   2  -3   10.74   25.25   0
   0   2   3    6.56   29.27   0
   0  -2  -3   24.73   29.07   0
  -1  -2  -3 1673.03   37.29   0
   1  -2   3 1786.01   35.12   0
  -1   2  -3 1611.70   36.23   0
   1   2   3 1699.09   35.29   0
  -2   2  -3   13.82   14.23   0
  -2  -2  -3   18.60   15.47   0
   2  -2   3   10.40   10.40   0
   2   2   3   19.59   14.66   0
   3   2   3   90.53   14.45   0
  -3  -2  -3   57.71   15.20   0
  -3   2  -3   74.77    9.95   0
   3  -2   3   75.68   13.13   0
   4  -2   3   28.81    9.31   0
   4   2   3   31.90    9.59   0
  -4  -2  -3   24.66   10.33   0
  -4   2  -3   19.53    9.11   0
   5   2   3    4.44   14.20   0
  -5  -2  -3   13.16   13.60   0
   5  -2   3   16.88   13.26   0
  -5   2  -3   14.00   13.05   0
   6   2   3   10.43   13.77   0
   6  -2   3   -4.83   14.59   0
  -6   2  -3   10.00   13.72   0
  -6  -2  -3    8.81    9.58   0
  -7  -2  -3    4.50   15.38   0
  -7   2  -3    7.38   10.70   0
   7  -2   3  -13.06   11.42   0
   7   2   3   17.60   16.27   0
  -8  -2  -3   18.16   18.99   0
   8  -2   3   -2.90   18.23   0
   8   2   3    0.50   17.65   0
  -8   2  -3    8.42   17.78   0
  -8   3   3   -5.82   12.01   0
   8   3  -3   -6.55   19.01   0
  -8  -3   3  -13.94   17.57   0
  -7   3   3    2.96   14.55   0
  -7  -3   3   -4.59   15.46   0
   7   3  -3   -0.20   15.42   0
   6   3  -3    1.71   14.30   0
  -6  -3   3   13.81    9.71   0
  -6   3   3    6.29   13.88   0
   5   3  -3    4.01   12.62   0
  -5  -3   3    7.13   13.67   0
  -5   3   3   12.66   13.72   0
  -4   3   3    5.17    9.00   0
   4   3  -3   -5.60   13.25   0
  -4  -3   3    6.89    9.63   0
  -3  -3   3  537.52   20.93   0
   3   3  -3  597.02   20.78   0
  -3   3   3  588.05   15.89   0
   2   3  -3    7.28   17.55   0
  -2   3   3    1.08    9.80   0
  -2  -3   3    6.06   19.37   0
  -1  -3   3 1034.33   48.02   0
  -1   3   3 1003.46   23.38   0
   1   3  -3  987.02   44.91   0
   0   3   3   14.25   27.05   0
   0   3  -3    0.75   21.95   0
   0  -3  -3   -7.85   24.86   0
   1   3   3   -7.07   19.22   0
  -1   3  -3   -0.96   16.82   0
  -1  -3  -3    2.29   14.56   0
   1  -3   3    1.72   17.36   0
   2   3   3   25.62   15.29   0
  -2   3  -3   13.58   13.92   0
  -2  -3  -3   29.66   11.48   0
   2  -3   3   27.76   10.67   0
   3  -3   3    0.84   12.14   0
  -3   3  -3   11.44   11.86   0
   3   3   3   25.78   14.30   0
  -3  -3  -3   25.55   11.48   0
  -4   3  -3    0.81    8.28   0
   4   3   3    4.65   13.41   0
   4  -3   3   -6.60    8.40   0
  -4  -3  -3    8.24   14.67   0
  -5   3  -3   -1.53   12.82   0
   5  -3   3   10.59   12.04   0
  -5  -3  -3    3.00    9.55   0
   5   3   3   -1.84    9.52   0
  -6  -3  -3    8.45    9.96   0
   6   3   3    0.77   13.86   0
  -6   3  -3   -0.88   13.71   0
   6  -3   3    2.79   14.59   0
  -7  -3  -3   -8.46   11.69   0
   7  -3   3   -3.15   11.61   0
   7   3   3    5.84   11.80   0
  -7   3  -3   16.99   11.18   0
   8   3   3    1.12   19.25   0
  -8   3  -3   -0.98   12.18   0
  -8  -3  -3    5.98   17.88   0
   8  -3   3    1.78   12.99   0
  -8  -4   3    1.52   18.03   0
   8   4  -3    9.15   19.86   0
  -8   4   3   12.08   17.46   0
  -7  -4   3    2.46   15.82   0
   7   4  -3    5.22   16.43   0
  -7   4   3    9.22   10.96   0
   6   4  -3    4.49   13.78   0
  -6  -4   3   10.46   13.82   0
  -6   4   3   -3.52   13.56   0
  -5   4   3   17.73    9.49   0
  -5  -4   3    7.88   14.27   0
   5   4  -3   12.87   13.14   0
  -4   4   3   -4.93   12.81   0
   4   4  -3    3.20   13.56   0
  -4  -4   3   12.47   14.03   0
   3   4  -3   -2.57   12.68   0
  -3  -4   3    3.98   15.09   0
  -3   4   3  -10.27   12.50   0
  -2   4   3  476.64   15.96   0
   2   4  -3  437.47   22.20   0
  -2  -4   3  451.75   26.15   0
  -1  -4   3  339.69   26.54   0
  -1   4   3  348.09   15.74   0
   1   4  -3  343.76   25.71   0
   0   4   3  208.60   21.20   0
   0   4  -3  225.53   21.86   0
   0  -4  -3  231.09   19.79   0
  -1   4  -3   80.29   12.72   0
   1   4   3   87.33   17.82   0
  -1  -4  -3   84.51   18.38   0
   1  -4   3   92.57   17.12   0
   2   4   3 1597.11   27.22   0
  -2   4  -3 1523.41   25.07   0
  -2  -4  -3 1522.15   25.73   0
   2  -4   3 1692.03   25.31   0
  -3   4  -3    4.72   12.69   0
  -3  -4  -3    6.01   11.88   0
   3   4   3    5.32    9.75   0
   3  -4   3   -8.71   11.60   0
  -4   4  -3    1.36    8.75   0
   4   4   3    4.78    9.53   0
  -4  -4  -3   -8.50   15.22   0
   4  -4   3    2.30    8.83   0
   5   4   3   61.15   13.70   0
   5  -4   3   66.87   13.35   0
  -5  -4  -3   59.29   10.26   0
  -5   4  -3   46.30   13.14   0
  -6  -4  -3    3.14   10.11   0
   6  -4   3   -1.08   10.59   0
  -6   4  -3   -6.59   14.33   0
   6   4   3    1.88   15.21   0
  -7   4  -3   19.03   15.79   0
  -7  -4  -3   16.57   15.93   0
   7  -4   3    4.76   11.77   0
   7   4   3   -6.80   16.30   0
   8  -4   3   -0.05   19.10   0
  -8   4  -3    9.30   18.39   0
  -8  -4  -3   -1.46   18.23   0
  -7  -5   3  -13.27   16.15   0
   7   5  -3   13.69   16.81   0
  -7   5   3    0.36   15.98   0
  -6  -5   3   -5.07   13.76   0
  -6   5   3   -2.67   14.76   0
   6   5  -3    5.54   14.41   0
  -5  -5   3    2.51   15.02   0
   5   5  -3    7.89   14.37   0
  -5   5   3  -13.29   12.81   0
   4   5  -3  116.66   14.62   0
  -4   5   3   77.97    9.94   0
  -4  -5   3   97.45   16.56   0
  -3   5   3   12.09   12.32   0
   3   5  -3    2.86   12.35   0
  -3  -5   3   -4.62   15.15   0
   2   5  -3  704.90   27.01   0
  -2  -5   3  636.88   25.46   0
  -2   5   3  682.61   16.82   0
  -1   5   3   78.30   15.40   0
  -1  -5   3   86.61   15.90   0
   1   5  -3   78.77   18.69   0
   0   5   3   29.25   12.30   0
   0  -5  -3   33.68   15.32   0
   0   5  -3   25.69   15.75   0
   0   5  -3   24.32   16.01   0
  -1  -5  -3   30.52   12.73   0
   1   5   3   26.03   17.88   0
  -1   5  -3   27.68   10.16   0
   2   5   3  299.83   18.40   0
   2  -5   3  299.86   16.76   0
  -2   5  -3  256.19   12.50   0
  -2  -5  -3  257.24   14.21   0
  -3  -5  -3   -8.25   12.02   0
  -3   5  -3   -2.08   12.37   0
   3   5   3   13.26   10.30   0
   3  -5   3    3.49    9.07   0
   4  -5   3   17.51   12.91   0
   4   5   3   17.78   10.23   0
  -4   5  -3   16.54    8.67   0
  -4  -5  -3   24.92   15.57   0
   5   5   3   -7.51   13.31   0
  -5   5  -3   -1.24   12.63   0
   5  -5   3    5.43   12.94   0
  -5  -5  -3    9.70   10.11   0
   6   5   3   13.70   14.87   0
  -6   5  -3   -1.45    9.13   0
  -6  -5  -3   -2.36   15.52   0
   6  -5   3   12.00   14.60   0
  -7  -5  -3   -0.04   16.02   0
   7   5   3   -7.17   15.96   0
  -7   5  -3   -1.66   11.23   0
   7  -5   3    7.59   16.97   0
  -7   6   3    4.58   16.00   0
   7   6  -3   -2.08   18.24   0
  -7  -6   3   -1.11   17.13   0
  -6  -6   3    6.98   15.62   0
   6   6  -3    2.32   15.27   0
  -6   6   3   -4.97   14.80   0
  -5  -6   3    7.35   14.49   0
   5   6  -3   11.98   13.70   0
  -5   6   3    9.28    9.73   0
  -4  -6   3    5.75   16.04   0
   4   6  -3   -0.09   13.38   0
  -4   6   3   11.25   12.55   0
  -3  -6   3    5.66   16.10   0
  -3   6   3   -5.26    8.34   0
   3   6  -3    2.12   12.60   0
  -2  -6   3   84.23   17.38   0
   2   6  -3   96.93   16.94   0
  -2   6   3  105.06    9.98   0
  -2   6   3   94.77   12.65   0
  -1   6   3  151.62   11.46   0
   1   6  -3  153.01   20.68   0
   0   6   3  898.57   20.47   0
   0   6  -3  876.04   24.37   0
   0  -6  -3  847.64   19.05   0
  -1  -6  -3   12.73   15.77   0
  -1   6  -3    6.06   10.30   0
   1   6   3    9.21   17.89   0
  -2  -6  -3   54.19   18.34   0
   2   6   3   39.02   16.21   0
  -2   6  -3   45.14   10.24   0
   3  -6   3   -5.95   12.37   0
   3   6   3   14.46   10.12   0
  -3   6  -3   11.76   11.68   0
  -3  -6  -3   20.46   16.49   0
   4  -6   3    5.25    9.76   0
  -4   6  -3   -2.00   12.44   0
   4   6   3   -6.39   13.17   0
  -4  -6  -3  -16.22   14.85   0
   5  -6   3   19.88   12.87   0
  -5  -6  -3   -0.60    9.54   0
  -5   6  -3   -5.23   11.96   0
   5   6   3   18.07   12.91   0
   6   6   3   13.19   14.87   0
  -6  -6  -3   10.18   15.51   0
   6  -6   3    5.91   14.17   0
  -6   6  -3  -11.04   13.31   0
   7   6   3    3.95   16.97   0
  -7  -6  -3    2.20   12.56   0
  -7   6  -3    0.02   10.88   0
  -7   7   3   -1.04   16.97   0
   7   7  -3    6.47   17.14   0
  -7  -7   3    9.61   16.94   0
  -6   7   3    2.56   14.14   0
  -6  -7   3   -5.14   15.82   0
   6   7  -3    4.17   15.30   0
   5   7  -3    5.21   13.67   0
  -5   7   3    4.65   12.49   0
  -5  -7   3   14.96   14.77   0
  -4  -7   3   10.06   15.91   0
  -4   7   3   22.77    8.69   0
   4   7  -3    5.94   13.47   0
  -3  -7   3  138.34   18.64   0
   3   7  -3  146.38   15.56   0
  -3   7   3  158.12   13.04   0
   2   7  -3    4.28   14.89   0
  -2   7   3    2.49    9.00   0
  -2   7   3   19.23   13.11   0
  -2  -7   3   -0.98   13.96   0
  -1   7   3   -8.42   14.62   0
   1   7  -3   13.13   17.61   0
   0  -7  -3   56.68   10.61   0
   0   7  -3   50.23   15.20   0
   0   7   3   40.22   17.10   0
   1   7   3   53.08   13.10   0
  -1  -7  -3   45.06   16.32   0
  -1   7  -3   45.96   14.89   0
  -2  -7  -3   11.14   16.44   0
  -2   7  -3   -0.32   13.19   0
   2   7   3    7.63   16.27   0
  -3  -7  -3  100.11   17.14   0
   3   7   3  123.61   15.59   0
  -3   7  -3  119.14   13.43   0
  -4  -7  -3    5.88   14.26   0
  -4   7  -3   -3.41    8.41   0
   4   7   3    0.75   13.05   0
  -5  -7  -3   14.85   10.21   0
   5   7   3   13.78   13.47   0
  -5   7  -3   -3.02    8.99   0
   6   7   3    7.80   15.26   0
  -6  -7  -3   14.92   14.74   0
  -6   7  -3    7.90    9.41   0
   7   7   3    5.50   16.42   0
  -7   7  -3   -9.77   16.54   0
  -7  -7  -3    5.53   17.51   0
  -7  -8   3    2.59   17.01   0
  -7   8   3   -9.60   12.04   0
   7   8  -3    4.41   22.54   0
  -6  -8   3    1.87   15.67   0
  -6   8   3    0.76   14.70   0
   6   8  -3   13.13   15.97   0
  -5  -8   3   -6.53   19.38   0
   5   8  -3    6.52   18.32   0
  -5   8   3   -2.65    9.12   0
   4   8  -3   37.93   13.88   0
  -4  -8   3   44.85   15.47   0
  -4   8   3   29.79    8.94   0
  -3   8   3   14.85    8.99   0
  -3   8   3   26.74   12.37   0
   3   8  -3   26.66   14.87   0
  -3  -8   3   27.67   16.98   0
  -2   8   3    7.03   12.27   0
  -2  -8   3    1.92   14.46   0
  -2   8   3   -3.61    8.82   0
   2   8  -3    2.03   16.02   0
  -1   8   3  277.30   13.29   0
   1   8  -3  269.99   19.67   0
   0   8   3   61.76   17.52   0
   0   8  -3   60.71   14.87   0
   0  -8  -3   57.35   10.66   0
   1   8   3  214.69   14.41   0
  -1   8  -3  194.47   12.84   0
  -1   8  -3  205.71   15.41   0
  -1  -8  -3  219.94   16.87   0
  -2  -8  -3    1.90   15.77   0
   2   8   3   12.10   16.47   0
  -2   8  -3   20.72   13.13   0
  -3  -8  -3   62.35   16.13   0
   3   8   3   45.63   10.91   0
  -3   8  -3   38.87    9.94   0
  -4  -8  -3   12.55   10.44   0
   4   8   3    8.93   13.55   0
  -4   8  -3   25.20   12.95   0
   5   8   3    8.85   14.61   0
  -5   8  -3    9.31   13.18   0
  -5  -8  -3   10.30   10.27   0
   6   8   3    3.21   15.43   0
  -6  -8  -3   -2.43   15.06   0
  -6   8  -3   10.71   14.10   0
  -7  -8  -3    7.34   17.24   0
  -7   8  -3    1.66   10.82   0
   7   8   3    8.26   17.44   0
   7   9  -3   -2.16   22.68   0
  -7  -9   3   -6.56   17.60   0
  -7   9   3    2.47   11.55   0
  -6  -9   3    0.56   16.31   0
   6   9  -3    8.06   16.73   0
  -6   9   3   10.75   11.24   0
  -5  -9   3    2.94   19.83   0
  -5   9   3   -2.48    9.60   0
   5   9  -3   -2.43   15.26   0
  -4  -9   3   17.06   14.90   0
   4   9  -3   16.76   13.76   0
  -4   9   3   20.75    9.29   0
  -3  -9   3   54.77   15.29   0
  -3   9   3   66.03   13.09   0
   3   9  -3   54.51   17.71   0
  -3   9   3   49.41   12.92   0
  -2  -9   3   24.78   14.59   0
  -2   9   3   11.53    9.73   0
  -2   9   3   11.62    9.47   0
   2   9  -3    4.98   17.18   0
   1   9  -3   70.52   17.01   0
  -1   9   3   97.82   15.37   0
   0   9   3    6.93   11.53   0
   0   9  -3    8.01   15.40   0
  -1   9  -3   32.70   13.87   0
  -1  -9  -3   41.40   15.61   0
   1   9   3   41.34   12.24   0
  -1   9  -3   13.59   15.23   0
  -2   9  -3  259.35   16.19   0
   2   9   3  308.45   17.88   0
  -2  -9  -3  317.93   18.50   0
   3   9   3   12.96   13.90   0
  -3  -9  -3   13.46   14.88   0
  -3   9  -3   19.34   13.46   0
  -4   9  -3    3.09    8.84   0
  -4  -9  -3   -2.62    9.77   0
   4   9   3    1.80   12.84   0
  -5   9  -3   26.74   14.36   0
   5   9   3   15.02   15.03   0
  -5  -9  -3    6.15   14.35   0
  -6   9  -3   11.49   10.50   0
   6   9   3   13.31   16.55   0
  -6  -9  -3   28.61   15.30   0
   7   9   3   -0.46   13.01   0
  -7  -9  -3    8.54   17.74   0
  -7   9  -3   12.36   16.70   0
  -6  10   3   43.51   16.59   0
   6  10  -3   -5.75   20.37   0
  -6 -10   3   -1.45   16.65   0
  -5  10   3   -1.78   13.96   0
  -5 -10   3   17.62   15.23   0
   5  10  -3    3.36   14.59   0
  -5  10   3   -2.27    8.81   0
  -4 -10   3   28.85   14.65   0
  -4  10   3   13.00   13.72   0
   4  10  -3   24.04   18.18   0
  -4  10   3   27.90   12.75   0
  -3  10   3   36.71   13.71   0
   3  10  -3   46.09   15.26   0
  -3 -10   3   39.29   14.28   0
  -3  10   3   29.85   13.06   0
  -2  10   3   73.88   13.81   0
  -2  10   3   25.58   10.71   0
   2  10  -3   70.38   16.63   0
   1  10  -3   -2.36   16.54   0
  -1  10   3   13.17   15.20   0
   0  10   3   81.87   18.02   0
   0  10  -3   47.53   14.19   0
   0  10  -3   56.36   15.79   0
  -1  10  -3   16.00   14.41   0
  -1 -10  -3   24.76   14.75   0
   1  10   3   25.02   12.15   0
  -1  10  -3   21.53   13.65   0
  -2 -10  -3   95.77   14.92   0
  -2  10  -3   91.61   13.90   0
   2  10   3  106.21   15.68   0
  -2  10  -3   64.12   14.35   0
   3  10   3   19.10   14.81   0
  -3 -10  -3   17.09   14.30   0
  -3  10  -3   14.32   13.17   0
  -4  10  -3   32.67   13.82   0
  -4 -10  -3   24.91   14.65   0
   4  10   3   54.68   14.77   0
  -5 -10  -3  -21.53   14.63   0
  -5  10  -3   33.56   12.97   0
   5  10   3   -6.78   14.39   0
  -6 -10  -3    9.21   17.61   0
  -6  10  -3    9.38   11.21   0
   6  10   3   -0.76   16.86   0
  -6  11   3   13.23   15.03   0
   6  11  -3   -2.20   22.29   0
  -6  11   3    6.13   11.59   0
  -6 -11   3    3.20   17.04   0
   5  11  -3    6.14   15.90   0
  -5 -11   3   -4.28   18.93   0
  -5  11   3  -15.41   10.94   0
  -5  11   3   -2.87    9.80   0
  -4  11   3   -7.88   14.04   0
   4  11  -3    5.97   18.20   0
  -4 -11   3    8.97   15.06   0
  -4  11   3    4.63   13.47   0
  -3  11   3    8.03    9.65   0
   3  11  -3   -8.37   14.99   0
  -3  11   3   11.48   13.07   0
  -3 -11   3   -3.80   13.74   0
  -2  11   3   15.80   13.78   0
   2  11  -3   -7.04   16.51   0
  -2  11   3   -9.01   14.03   0
   1  11  -3    6.07   16.19   0
  -1  11   3   -7.69   10.32   0
   0  11   3   22.18   15.74   0
   0  11  -3   25.50   14.84   0
   0  11  -3   27.20    9.96   0
  -1  11  -3    3.13   12.54   0
   1  11   3    0.23   15.06   0
  -1 -11  -3   -4.58   12.78   0
  -1  11  -3  -15.60   13.83   0
  -2 -11  -3   29.06   13.58   0
   2  11   3   49.14   15.30   0
  -2  11  -3   35.37   14.17   0
  -2  11  -3   44.93   14.04   0
   3  11   3  -15.79   14.63   0
  -3  11  -3    3.96   14.05   0
  -3 -11  -3   14.61   12.93   0
  -4  11  -3    1.76   14.42   0
  -4 -11  -3    9.23   14.98   0
   4  11   3    1.13   14.75   0
   5  11   3   12.75   15.25   0
  -5 -11  -3    9.87   15.40   0
  -5  11  -3   21.33   14.66   0
  -6 -11  -3   10.25   17.67   0
   6  11   3   -9.69   18.96   0
  -6  11  -3    5.94   16.97   0
  -6  12   3   -7.25   15.27   0
   6  12  -3    4.03   18.37   0
  -6 -12   3    3.73   21.46   0
  -6  12   3   13.72   16.78   0
   5  12  -3   -2.97   16.40   0
  -5 -12   3    4.80   18.85   0
  -5  12   3   -0.35   15.31   0
  -5  12   3   15.93   14.24   0
   4  12  -3    3.34   14.91   0
  -4 -12   3    7.24   17.14   0
  -4  12   3   -3.82   13.79   0
  -4  12   3  -13.99   13.59   0
   3  12  -3   -5.64   15.44   0
  -3  12   3   12.78   14.83   0
  -3  12   3   14.29   13.50   0
  -2  12   3   -7.56   13.49   0
  -2  12   3    2.79   14.05   0
   2  12  -3   14.43   15.36   0
   1  12  -3   34.67   16.47   0
  -1  12   3   39.78   16.15   0
   0  12  -3   -6.67   15.48   0
   0  12   3   -2.61   16.74   0
   0  12  -3   10.81   13.60   0
  -1  12  -3   68.65   12.23   0
  -1  12  -3  102.65   15.30   0
   1  12   3  116.02   16.01   0
  -2  12  -3   17.90   14.34   0
  -2 -12  -3   15.95   13.26   0
   2  12   3   -9.92   16.14   0
  -2  12  -3   15.99   14.46   0
  -3 -12  -3   -1.17   13.60   0
   3  12   3   10.40   15.29   0
  -3  12  -3   11.07   13.92   0
  -3  12  -3    5.85   13.85   0
  -4  12  -3    4.97   14.85   0
  -4 -12  -3   13.35   14.69   0
   4  12   3    4.42   15.87   0
  -5 -12  -3    5.31   16.08   0
  -5  12  -3   -6.35   11.19   0
   5  12   3   -1.58   15.43   0
  -6  12  -3   12.49   17.82   0
  -6 -12  -3   10.80   17.42   0
   6  12   3    2.81   19.65   0
  -5 -13   3    1.37   16.95   0
  -5  13   3   12.29   15.71   0
   5  13  -3    4.34   17.31   0
  -5  13   3    6.47   12.05   0
  -4  13   3    6.79    9.34   0
  -4  13   3    2.89   11.53   0
   4  13  -3    2.44   16.83   0
  -4 -13   3   13.01   18.74   0
  -3  13   3   16.97   11.73   0
   3  13  -3   25.45   15.55   0
  -3  13   3   24.96   14.23   0
  -2  13   3    2.62   15.17   0
   2  13  -3    6.43   17.07   0
  -2  13   3   14.69   10.85   0
   1  13  -3    6.11   15.96   0
  -1  13   3   -9.56   14.74   0
   0  13  -3   -3.65    9.53   0
   0  13  -3   -2.45   15.23   0
   0  13   3   17.07   15.91   0
  -1  13  -3   26.74   14.59   0
  -1  13  -3    5.07   14.03   0
   1  13   3    5.09   16.03   0
  -2 -13  -3   16.84   13.93   0
  -2  13  -3    2.90   14.18   0
  -2  13  -3   -5.28    9.69   0
   2  13   3   20.62   16.88   0
  -3  13  -3   22.30   14.69   0
   3  13   3   22.51   16.18   0
  -3  13  -3   16.76   15.07   0
  -3 -13  -3    3.49   10.33   0
  -4  13  -3   -6.71   14.52   0
  -4  13  -3   -4.42   15.13   0
  -4 -13  -3    5.53   14.64   0
   4  13   3    3.32   16.28   0
  -5  13  -3    6.69   11.97   0
   5  13   3    5.46   18.36   0
  -5 -13  -3   16.42   16.73   0
  -5  13  -3   13.56   15.64   0
  -5  14   3    3.99   12.32   0
  -5  14   3   19.09   15.75   0
   5  14  -3    5.27   19.29   0
   4  14  -3   -3.08   20.45   0
  -4  14   3    2.42   17.03   0
  -4  14   3  -17.35   11.32   0
   3  14  -3   11.75   16.54   0
  -3  14   3    6.05   11.07   0
  -3  14   3   18.22   11.02   0
  -2  14   3   -9.10   10.70   0
  -2  14   3    3.47   14.77   0
   2  14  -3    3.96   16.08   0
   1  14  -3  -11.76   15.51   0
   1  14  -3    1.95   15.57   0
  -1  14   3    3.35   10.39   0
   0  14  -3   11.74   15.21   0
   0  14   3    9.22   10.85   0
   0  14  -3   -0.09   14.63   0
   1  14   3   35.93   16.32   0
  -1  14  -3   14.86   15.10   0
  -1  14  -3    8.76   10.70   0
  -2  14  -3   14.93   11.57   0
   2  14   3   -7.17   15.87   0
  -2  14  -3  -10.54   16.16   0
  -3  14  -3   -1.08   10.09   0
  -3 -14  -3    0.81   14.53   0
  -3  14  -3    7.26   14.59   0
   3  14   3   16.55   17.02   0
  -4  14  -3   15.26   16.66   0
   4  14   3   12.50   18.01   0
  -4  14  -3   12.31   10.58   0
  -4 -14  -3    1.73   15.75   0
  -5  14  -3    6.06   13.23   0
  -5 -14  -3   -8.26   17.63   0
  -4  15   3    7.37   11.37   0
  -4  15   3   -0.76   18.26   0
   4  15  -3   16.79   22.10   0
  -3  15   3    9.57   11.07   0
  -3  15   3    6.84   11.53   0
   3  15  -3  -19.67   19.68   0
   2  15  -3   11.32   16.40   0
  -2  15   3   -4.82   16.20   0
  -2  15   3   15.34   15.77   0
  -1  15   3   -2.59   15.79   0
   1  15  -3   -0.13   12.17   0
  -1  15   3   10.18   10.90   0
   1  15  -3   14.35   15.64   0
   0  15  -3   27.76   17.10   0
   0  15   3   14.58   11.23   0
   0  15  -3   -4.75   16.79   0
   1  15   3   -1.72   11.65   0
  -1  15  -3    9.41   15.27   0
  -1  15  -3    1.02   16.13   0
  -2  15  -3    5.79   10.76   0
   2  15   3   -6.13   16.63   0
  -2  15  -3    7.34   10.44   0
  -3  15  -3    6.76   16.30   0
   3  15   3    9.50   17.28   0
  -3 -15  -3   -0.02   15.39   0
  -3  15  -3    4.47   17.19   0
  -4  15  -3  -22.21   17.12   0
  -4  15  -3   -1.55   12.19   0
   4  15   3   -0.24   17.99   0
  -4 -15  -3    8.75   11.58   0
  -3  16   3    2.37   12.68   0
   3  16  -3    5.40   17.99   0
  -3  16   3   12.85   16.23   0
  -2  16   3   -2.50   12.40   0
   2  16  -3    6.26   17.28   0
   2  16  -3    7.56   18.50   0
  -2  16   3    8.04   12.20   0
  -1  16   3    3.86   16.72   0
   1  16  -3   24.85   17.14   0
   1  16  -3   11.68   17.11   0
  -1  16   3   -1.36   16.69   0
   0  16  -3    7.04   16.20   0
   0  16  -3   22.53   17.14   0
   0  16   3   16.62   11.56   0
  -1  16  -3   10.12   11.19   0
   1  16   3   16.14   18.12   0
  -1  16  -3   -0.15   12.55   0
   2  16   3   -6.26   17.45   0
  -2  16  -3   33.06   16.46   0
  -2  16  -3   22.34   12.33   0
  -3  16  -3    3.72   17.95   0
   3  16   3   -3.30   18.70   0
  -3  16  -3   26.02   17.42   0
  -2  17   3   10.36   17.88   0
   2  17  -3    9.90   18.98   0
   2  17  -3   -0.04   18.21   0
  -2  17   3   -3.31   19.77   0
  -1  17   3   10.76   13.11   0
   1  17  -3   20.03   19.16   0
   1  17  -3    9.42   18.55   0
  -1  17   3   21.16   18.38   0
   0  17  -3  -14.77   18.39   0
   0  17  -3   11.44   17.81   0
   0  17   3   11.78   13.46   0
  -1  17  -3   15.62   19.26   0
  -1  17  -3   13.51   17.68   0
   1  17   3   -3.41   18.16   0
  -2  17  -3   -0.76   19.06   0
  -2  17  -3   -1.17   18.56   0
   2  17   3    9.84   18.57   0
  -8   0   4   -6.58   12.93   0
  -7   0   4   -3.63   14.61   0
   7   0  -4    7.91   15.53   0
  -6   0   4    8.69    8.71   0
   6   0  -4    8.68   14.48   0
   5   0  -4    5.54   13.46   0
  -5   0   4   10.18    9.27   0
   4   0  -4  135.19   11.30   0
  -4   0   4  159.57   14.18   0
  -3   0   4   12.35   13.49   0
   3   0  -4    9.21   13.78   0
  -2   0   4  563.11   23.55   0
  -1   0   4  663.47   32.97   0
   0   0  -4 2645.39   54.32   0
   0   0   4 2632.69   54.14   0
   1   0   4  728.84   29.15   0
  -1   0  -4  700.64   29.66   0
  -2   0  -4   -0.33   14.77   0
   2   0   4    9.06   10.26   0
   3   0   4   11.46   12.14   0
  -3   0  -4    9.43    8.76   0
  -4   0  -4   56.54    9.89   0
   4   0   4   50.34   12.74   0
  -5   0  -4    5.73    9.39   0
   5   0   4    5.84   13.24   0
  -6   0  -4   12.22    9.43   0
   6   0   4   17.29   10.71   0
   7   0   4    0.54   10.38   0
  -7   0  -4   12.87    9.82   0
  -8   0  -4   -4.65   17.55   0
   8   0   4  -10.58   19.09   0
  -8  -1   4    0.66   11.78   0
  -8   1   4    0.45   19.15   0
  -7  -1   4   -7.08    9.91   0
   7   1  -4   -3.23   14.99   0
  -7   1   4    7.96   14.96   0
   6  -1  -4    2.72   14.38   0
  -6   1   4    8.68   13.96   0
  -6  -1   4   -1.68    9.50   0
   6   1  -4    2.94   10.01   0
  -5  -1   4   37.39   13.51   0
   5   1  -4   33.00   13.49   0
   5  -1  -4   26.13   13.92   0
  -5   1   4   54.20   13.71   0
  -4   1   4  107.60   10.26   0
  -4  -1   4  113.92   13.73   0
   4   1  -4  116.12   13.81   0
   4  -1  -4  122.79   15.27   0
   3   1  -4   22.73   10.44   0
  -3  -1   4   19.00   13.57   0
  -3   1   4   11.42    9.89   0
   3  -1  -4   26.81   14.83   0
   2   1  -4  131.63   18.43   0
  -2   1   4  135.09   16.74   0
  -2  -1   4  134.74   17.73   0
  -1  -1   4  105.15   31.21   0
  -1  -1   4  106.04   30.02   0
  -1   1   4   96.12   17.23   0
   0  -1  -4 4235.91   56.83   0
   0   1  -4 4231.56   75.01   0
   0  -1   4 4454.23   78.31   0
   0   1   4 4217.27   56.01   0
  -1  -1  -4  153.90   19.36   0
  -1   1  -4  152.07   17.12   0
   1   1   4  163.14   18.45   0
   1  -1   4  175.30   21.32   0
  -2   1  -4  453.30   18.78   0
  -2  -1  -4  393.72   19.23   0
   2  -1   4  458.51   19.24   0
   2   1   4  418.28   18.63   0
  -3   1  -4  287.75   15.11   0
   3   1   4  317.68   15.35   0
   3  -1   4  283.89   12.22   0
  -3  -1  -4  284.89   15.96   0
   4   1   4   -3.11    9.07   0
  -4   1  -4   15.45   12.51   0
   4  -1   4    4.09   12.23   0
  -4  -1  -4    0.65   13.62   0
  -5  -1  -4    0.50    9.37   0
  -5   1  -4   15.65   13.73   0
   5   1   4   23.67   13.85   0
   5  -1   4   23.81   13.42   0
   6  -1   4    5.14    9.86   0
  -6   1  -4   -0.29    9.67   0
   6   1   4   10.40   13.93   0
  -6  -1  -4   -1.67    9.45   0
  -7  -1  -4   19.09   14.64   0
   7  -1   4   -2.85   11.26   0
   7   1   4    7.49   15.49   0
  -7   1  -4    9.25   15.02   0
  -8  -1  -4   -3.17   13.91   0
  -8   1  -4    8.71   17.04   0
   8   1   4    7.67   13.13   0
   8  -1   4    2.30   18.50   0
   8   2  -4   -3.48   12.90   0
  -8  -2   4  -15.83   17.29   0
  -8   2   4  -15.14   17.80   0
  -7  -2   4   11.56   10.09   0
   7   2  -4   -9.03   15.96   0
  -7   2   4    2.04   16.02   0
  -6  -2   4   17.77   13.66   0
  -6   2   4   32.38   14.62   0
   6   2  -4   40.37   14.41   0
  -5  -2   4   23.79   10.25   0
  -5   2   4   45.00    9.84   0
   5   2  -4   60.28   12.37   0
  -4   2   4   47.02   13.36   0
  -4  -2   4   21.70   13.44   0
   4   2  -4   36.71   12.86   0
   3   2  -4   39.71   14.56   0
  -3  -2   4   52.16   14.31   0
  -3   2   4   50.26   10.18   0
  -2  -2   4  145.35   20.70   0
   2   2  -4  121.40   20.84   0
  -2   2   4  135.54   16.72   0
  -1   2   4 6700.14   53.79   0
   0  -2  -4   32.64   29.70   0
   0   2   4    7.02   20.63   0
   0   2  -4   18.22   23.01   0
   0  -2   4   16.65   22.85   0
   1   2   4 6411.80   54.48   0
   1  -2   4 6681.50   57.23   0
  -1  -2  -4 6016.86   53.23   0
  -1   2  -4 6321.52   57.40   0
  -2  -2  -4   14.99   10.92   0
   2   2   4   20.22   14.37   0
  -2   2  -4   15.09   13.96   0
   2  -2   4   10.70   13.70   0
  -3  -2  -4   -1.29   10.17   0
  -3   2  -4   11.78   12.18   0
   3  -2   4   13.87   11.96   0
   3   2   4    8.03   14.24   0
  -4  -2  -4   -2.40   10.07   0
  -4   2  -4    7.66    8.18   0
   4   2   4    5.46    8.87   0
   4  -2   4    6.79    8.67   0
  -5  -2  -4   17.39   10.07   0
   5  -2   4   27.04   12.90   0
   5   2   4   29.31   13.19   0
  -5   2  -4   25.30   12.96   0
  -6  -2  -4    7.34   13.89   0
   6  -2   4   17.25   13.79   0
  -6   2  -4    6.90   13.83   0
   6   2   4    9.49   13.39   0
  -7  -2  -4    8.22   15.67   0
  -7   2  -4    7.31   15.48   0
   7  -2   4   14.83   16.13   0
   7   2   4    3.44   10.99   0
  -8  -2  -4   19.05   17.57   0
   8  -2   4    6.07   13.07   0
   8   2   4   11.98   13.74   0
  -8   2  -4   11.54   17.95   0
   8   3  -4    5.99   18.93   0
  -8  -3   4   -2.26   18.32   0
  -8   3   4    1.57   16.71   0
  -7   3   4    7.62   15.20   0
   7   3  -4   -6.66   16.29   0
  -7  -3   4    3.41   14.77   0
   6   3  -4    9.59   14.35   0
  -6   3   4    2.83   13.80   0
  -6  -3   4   -5.09   13.98   0
   5   3  -4   84.46   14.65   0
  -5   3   4   50.47   13.75   0
  -5  -3   4   95.30   14.40   0
  -4  -3   4    9.46   13.40   0
  -4   3   4    3.71   13.06   0
   4   3  -4    8.77   13.31   0
  -3  -3   4  455.44   20.68   0
   3   3  -4  488.75   20.77   0
  -3   3   4  521.68   18.32   0
  -2   3   4  139.18   15.41   0
   2   3  -4  115.08   17.72   0
  -2  -3   4  136.90   21.70   0
  -1   3   4 1744.27   30.15   0
   1   3  -4 1803.93   76.65   0
   0  -3  -4    6.07   16.36   0
   0   3   4    3.09   24.63   0
   0   3  -4    2.16   20.02   0
   0  -3   4    9.11   20.48   0
   1   3   4 1252.48   27.64   0
   1  -3   4 1408.51   29.73   0
  -1   3  -4 1253.96   28.98   0
  -1  -3  -4 1171.48   24.20   0
   2  -3   4  275.38   13.43   0
  -2   3  -4  273.49   16.32   0
   2   3   4  244.62   13.79   0
  -2  -3  -4  231.53   18.63   0
  -3  -3  -4  396.14   18.29   0
   3  -3   4  376.19   15.32   0
   3   3   4  426.44   17.10   0
  -3   3  -4  322.64   12.62   0
  -4  -3  -4   13.31   14.71   0
  -4   3  -4   24.91   11.75   0
   4   3   4   12.00   13.54   0
   4  -3   4   12.06    8.35   0
  -5  -3  -4   36.13   14.99   0
   5   3   4   60.42   10.51   0
   5  -3   4   68.03   13.60   0
  -5   3  -4   62.64    9.99   0
  -6   3  -4   24.07   14.55   0
   6  -3   4    6.17   10.57   0
   6   3   4   28.86   14.41   0
  -6  -3  -4   16.88    9.87   0
   7  -3   4   -3.84   15.80   0
   7   3   4   -2.28   16.81   0
  -7   3  -4   15.48   15.60   0
  -7  -3  -4   -0.85   11.58   0
  -8   3  -4    9.59   12.84   0
  -8  -3  -4   11.72   18.95   0
   8  -3   4    6.59   19.46   0
   8   3   4   -8.23   13.67   0
  -8  -4   4   -3.53   18.51   0
   8   4  -4    3.22   19.84   0
  -8   4   4    2.05   12.69   0
  -7   4   4    7.71   14.97   0
   7   4  -4   -5.44   16.63   0
  -7  -4   4    5.76   15.99   0
  -6   4   4   17.54   14.32   0
   6   4  -4   12.34   15.16   0
  -6  -4   4   16.85   14.86   0
  -5  -4   4    5.30   10.00   0
   5   4  -4   14.42   14.31   0
  -5   4   4    2.69    9.68   0
  -4  -4   4  112.70   15.19   0
  -4   4   4  114.94   11.29   0
   4   4  -4  116.34   14.99   0
   3   4  -4   70.82   17.07   0
  -3   4   4   74.17   14.55   0
  -3  -4   4   82.91   15.48   0
  -2  -4   4   83.50   18.77   0
   2   4  -4   87.48   19.09   0
  -2   4   4   94.37   14.88   0
   1   4  -4    3.82   24.23   0
  -1   4   4    7.48   16.04   0
   0  -4  -4  771.23   19.50   0
   0   4  -4  709.34   28.64   0
   0   4   4  744.41   23.80   0
  -1   4  -4   41.28   15.03   0
   1   4   4   51.49   17.07   0
  -1  -4  -4   45.42   17.22   0
   1  -4   4   49.48   16.16   0
   2   4   4   15.18   11.46   0
   2  -4   4    8.56    9.31   0
  -2   4  -4    7.72    9.07   0
  -2  -4  -4   12.43   11.77   0
  -3   4  -4   18.06   12.14   0
   3   4   4   21.56   14.35   0
   3  -4   4   15.48    9.49   0
  -3  -4  -4   13.37   10.82   0
   4  -4   4   32.27   12.81   0
  -4  -4  -4   17.59   15.47   0
  -4   4  -4   22.31    8.50   0
   4   4   4   33.02   14.37   0
   5   4   4   -0.81   13.68   0
   5  -4   4   -1.71   12.42   0
  -5   4  -4   18.37   12.33   0
  -5  -4  -4   -4.21   10.42   0
   6  -4   4   17.10   14.59   0
  -6  -4  -4    9.33   10.10   0
  -6   4  -4   12.95   14.27   0
   6   4   4   13.21   13.96   0
  -7   4  -4   -4.80   11.15   0
   7   4   4    3.00   10.94   0
  -7  -4  -4    4.47   16.18   0
   7  -4   4    3.63   16.20   0
  -7   5   4   13.52   11.35   0
  -7  -5   4    3.70   15.57   0
   7   5  -4    7.79   16.25   0
  -6   5   4   12.80   10.16   0
  -6  -5   4   21.85   15.00   0
   6   5  -4   13.35   13.95   0
  -5   5   4   19.15   13.31   0
   5   5  -4    8.07   14.17   0
  -5  -5   4    5.72   14.62   0
   4   5  -4   20.33   12.90   0
  -4  -5   4   24.01   16.05   0
  -4   5   4   20.45   12.68   0
   3   5  -4   -3.41   12.06   0
  -3  -5   4   10.12   15.46   0
  -3   5   4   10.59    8.87   0
  -2   5   4    8.83    9.05   0
  -2  -5   4   -3.33   16.91   0
   2   5  -4    3.64   17.87   0
   1   5  -4  328.91   26.43   0
  -1   5   4  298.44   18.31   0
   0   5  -4   25.54   15.31   0
   0   5   4   24.64   17.01   0
   0  -5  -4   31.56   15.05   0
  -1   5  -4   18.51   14.03   0
   1   5   4   23.45   17.12   0
  -1  -5  -4   26.01   18.44   0
   2  -5   4  703.25   16.88   0
  -2   5  -4  635.60   18.99   0
   2   5   4  735.31   20.68   0
  -2  -5  -4  608.81   17.71   0
   3  -5   4   29.88   12.55   0
   3   5   4   11.49    9.87   0
  -3  -5  -4    4.16   16.47   0
  -3   5  -4    6.14    9.11   0
  -4   5  -4   32.58   12.81   0
  -4  -5  -4   28.72   16.21   0
   4   5   4   60.30   14.06   0
   4  -5   4   35.83   12.57   0
   5  -5   4   19.80   13.20   0
  -5   5  -4   21.87    9.07   0
   5   5   4   23.50   15.29   0
  -5  -5  -4   33.66   16.15   0
  -6  -5  -4   -0.29   10.61   0
   6   5   4   -7.59   14.29   0
   6  -5   4   -7.64   14.28   0
  -6   5  -4    3.83    9.70   0
   7   5   4   -7.03   11.87   0
  -7   5  -4    8.40   15.26   0
   7  -5   4   12.91   17.01   0
  -7  -5  -4    8.81   11.90   0
  -7  -6   4   -2.95   18.41   0
   7   6  -4   12.25   16.35   0
  -7   6   4   -1.50   11.58   0
  -6   6   4   -0.43   11.01   0
  -6  -6   4   10.40   14.60   0
   6   6  -4    2.47   15.99   0
   5   6  -4    0.93   13.62   0
  -5   6   4    8.06   13.49   0
  -5  -6   4   -1.01   13.97   0
  -4  -6   4    2.21   15.56   0
   4   6  -4    1.87   13.94   0
  -4   6   4    7.71   11.78   0
  -3   6   4   -2.66   12.38   0
   3   6  -4   -0.00   16.38   0
  -3  -6   4   -2.32   16.82   0
  -2  -6   4    8.11   15.28   0
   2   6  -4    5.13   18.49   0
  -2   6   4    4.97    8.74   0
   1   6  -4  225.75   25.39   0
  -1   6   4  199.28   15.96   0
   0   6  -4   64.90   16.07   0
   0   6   4   52.30   12.91   0
   0  -6  -4   57.01   11.88   0
   0   6  -4   52.75   15.70   0
  -1  -6  -4   40.15   17.19   0
   1   6   4   49.69   12.07   0
  -1   6  -4   41.93   14.17   0
   2   6   4   48.35   17.18   0
  -2   6  -4   36.37   10.40   0
  -2  -6  -4   35.58   13.04   0
  -3   6  -4   22.87    8.66   0
   3  -6   4   32.46    9.93   0
  -3  -6  -4   57.55   16.23   0
   3   6   4   31.65   10.29   0
  -4   6  -4    9.89    9.34   0
   4  -6   4    7.20    8.84   0
   4   6   4   12.53    9.32   0
  -4  -6  -4    6.77   15.22   0
  -5  -6  -4   78.75   15.49   0
   5  -6   4   56.87   13.19   0
  -5   6  -4   25.22   12.83   0
   5   6   4   48.97   14.24   0
   6  -6   4   11.18   10.14   0
   6   6   4   15.57   15.32   0
  -6  -6  -4   14.02   15.50   0
  -6   6  -4   18.29   13.65   0
  -7   6  -4   14.59   16.34   0
  -7  -6  -4    5.06   16.89   0
   7   6   4    4.54   12.22   0
  -7  -7   4    7.02   16.04   0
   7   7  -4    7.03   18.09   0
  -7   7   4   15.30   15.77   0
   6   7  -4   -1.01   18.87   0
  -6   7   4   -4.30   14.86   0
  -6  -7   4   -9.28   15.10   0
  -5  -7   4    2.29   15.04   0
   5   7  -4   16.90   16.41   0
  -5   7   4    3.99   13.87   0
   4   7  -4    4.36   13.26   0
  -4   7   4   -0.81    8.65   0
  -4  -7   4   15.33   14.96   0
   3   7  -4  104.90   17.75   0
  -3   7   4  105.77   12.60   0
  -3  -7   4  100.82   20.40   0
   2   7  -4   16.55   17.45   0
  -2   7   4    7.76    8.80   0
  -2  -7   4    3.47   17.23   0
  -1   7   4   75.15   16.54   0
   1   7  -4   90.97   19.03   0
   0   7   4  100.33   16.86   0
   0  -7  -4  115.25   15.01   0
   0   7  -4   94.21   15.64   0
   0   7  -4   80.78   15.05   0
   1   7   4  112.42   19.12   0
  -1  -7  -4   93.68   13.08   0
  -1   7  -4   80.54   11.89   0
  -2  -7  -4    7.43   16.44   0
  -2   7  -4   10.53   13.05   0
   2   7   4   -2.45   16.35   0
   3   7   4   -0.33   11.00   0
  -3  -7  -4   -5.34   12.38   0
  -3   7  -4    1.06   12.05   0
   4   7   4   -0.21    9.26   0
  -4   7  -4    9.92   12.18   0
  -4  -7  -4   12.60   15.00   0
  -5   7  -4    2.61   13.08   0
   5   7   4   -8.80    9.90   0
  -5  -7  -4   -5.35   14.88   0
   6   7   4   -0.90   14.85   0
  -6  -7  -4   -1.36   15.62   0
  -6   7  -4    0.12   14.08   0
  -7   7  -4    4.62   11.94   0
   7   7   4   24.34   17.64   0
  -7  -7  -4    5.36   16.23   0
  -7   8   4    8.81   12.11   0
  -7  -8   4    7.14   17.55   0
   7   8  -4    5.03   18.61   0
   6   8  -4    6.82   18.94   0
  -6   8   4   -5.93   10.76   0
  -6  -8   4   -3.90   15.74   0
   5   8  -4    2.06   13.84   0
  -5  -8   4   20.99   15.03   0
  -5   8   4   -3.12   13.25   0
  -4   8   4   72.00    9.98   0
  -4  -8   4   51.51   16.34   0
   4   8  -4   69.75   14.15   0
   3   8  -4   12.87   14.12   0
  -3   8   4    6.67    9.78   0
  -3  -8   4   19.79   15.10   0
  -3   8   4    9.51   13.75   0
  -2  -8   4   -3.87   13.46   0
  -2   8   4   23.57   13.05   0
   2   8  -4   -4.09   19.01   0
  -1   8   4   37.94   15.54   0
   1   8  -4   62.81   17.44   0
   0   8  -4   19.78   13.01   0
   0  -8  -4   21.58   14.05   0
   0   8  -4   21.88   14.74   0
   0   8   4   12.90   11.76   0
  -1  -8  -4   14.15   14.98   0
  -1   8  -4    8.16   13.26   0
   1   8   4   -2.04   17.18   0
   2   8   4  -14.83   16.32   0
  -2   8  -4    7.04    9.20   0
  -2  -8  -4   15.11   16.86   0
  -3   8  -4   33.65   13.09   0
  -3  -8  -4   28.40   11.40   0
   3   8   4   68.36   15.02   0
   4   8   4   19.35   13.27   0
  -4   8  -4   21.13    9.52   0
  -4  -8  -4   26.59   14.81   0
  -5   8  -4    0.37   13.12   0
   5   8   4   -5.24   14.59   0
  -5  -8  -4  -10.60   15.25   0
   6   8   4    0.13   14.66   0
  -6  -8  -4   13.36   16.20   0
  -6   8  -4    6.05    9.95   0
  -7  -8  -4   -3.39   18.23   0
   7   8   4   12.60   19.08   0
  -7   8  -4   -5.43   16.17   0
  -7   9   4    1.27   18.74   0
  -7  -9   4    0.40   18.19   0
   7   9  -4   -1.95   23.60   0
   6   9  -4   -2.00   16.68   0
  -6   9   4   15.82   14.99   0
  -6  -9   4   -3.89   16.47   0
  -5  -9   4   15.08   14.56   0
   5   9  -4    3.72   14.55   0
  -5   9   4   16.38   14.35   0
  -4   9   4    5.08   11.58   0
  -4  -9   4   18.92   14.58   0
  -4   9   4    4.38   12.51   0
   4   9  -4    9.21   16.49   0
  -3  -9   4    7.51   13.87   0
  -3   9   4    7.80   12.74   0
   3   9  -4   19.37   13.94   0
  -3   9   4    1.27   12.93   0
  -2   9   4   26.16   13.79   0
   2   9  -4   -1.91   16.64   0
  -1   9   4   22.07   15.79   0
   1   9  -4    8.11   17.49   0
   0   9  -4   -0.99   14.59   0
   0  -9  -4   11.77   13.37   0
   0   9  -4   11.63   12.40   0
   0   9   4    7.07   11.34   0
  -1  -9  -4   -3.70   10.66   0
  -1   9  -4    8.58    9.82   0
   1   9   4   13.36   12.90   0
  -1   9  -4   16.77   13.68   0
  -2   9  -4  341.56   17.27   0
  -2  -9  -4  409.40   19.55   0
   2   9   4  397.16   15.73   0
   3   9   4    4.57   13.83   0
  -3  -9  -4   -5.39   10.13   0
  -3   9  -4   16.91   13.57   0
  -4  -9  -4   31.85   15.09   0
   4   9   4   31.09   14.09   0
  -4   9  -4   24.04   13.32   0
  -5   9  -4    4.62   13.85   0
  -5  -9  -4   -1.40   15.15   0
   5   9   4    8.11   10.05   0
  -6  -9  -4    5.24   11.09   0
  -6   9  -4   -1.02   10.64   0
   6   9   4    5.52   16.92   0
  -7  -9  -4    8.80   18.21   0
  -7   9  -4   13.03   11.49   0
   7   9   4    7.50   19.05   0
  -6  10   4   10.44   14.13   0
  -6  10   4   -0.27   10.96   0
  -6 -10   4    8.36   16.13   0
   6  10  -4   12.53   16.76   0
  -5  10   4   11.08    8.83   0
  -5 -10   4    1.71   14.46   0
   5  10  -4   -4.15   15.15   0
  -5  10   4   16.11   13.96   0
  -4 -10   4    6.64   14.79   0
   4  10  -4   -2.07   17.32   0
  -4  10   4    6.46    9.05   0
  -4  10   4   20.13   12.74   0
  -3  10   4    9.54   12.49   0
  -3  10   4    6.14   13.27   0
   3  10  -4   -3.21   16.03   0
  -3 -10   4    8.46   15.89   0
  -2  10   4    8.09   10.08   0
   2  10  -4    9.58   15.69   0
   1  10  -4   13.34   17.87   0
  -1  10   4  -10.62   15.38   0
   0  10   4   15.10   11.54   0
   0  10  -4   -2.33    8.86   0
   0  10  -4   23.57   15.47   0
  -1  10  -4    9.14   13.45   0
   1  10   4   23.41   16.14   0
  -1  10  -4   12.26   14.41   0
  -1 -10  -4    4.83   10.39   0
  -2  10  -4   -2.24    9.65   0
  -2 -10  -4    2.22   14.40   0
   2  10   4   22.11   15.07   0
  -3  10  -4   14.23   14.29   0
   3  10   4   12.17    9.37   0
  -3 -10  -4   23.33   13.10   0
  -4 -10  -4    3.21   11.37   0
  -4  10  -4  -10.68   14.32   0
   4  10   4    6.14   15.13   0
  -5  10  -4   -4.95   14.42   0
   5  10   4    3.17   14.77   0
  -5 -10  -4   13.82   15.23   0
  -6 -10  -4  -10.11   16.73   0
   6  10   4   -4.72   17.18   0
  -6  10  -4   10.82   16.13   0
  -6  11   4  -16.42   16.00   0
  -6  11   4    2.99   14.76   0
   6  11  -4    3.75   18.07   0
  -6 -11   4    4.30   16.30   0
   5  11  -4    2.19   16.49   0
  -5  11   4   -3.82   13.44   0
  -5 -11   4    0.82   15.73   0
  -5  11   4  -19.05   15.40   0
   4  11  -4   -2.54   14.96   0
  -4 -11   4    4.84   14.19   0
  -4  11   4    7.72   13.26   0
  -4  11   4   -1.28    9.72   0
  -3  11   4   27.56    9.77   0
   3  11  -4   33.81   14.52   0
  -3  11   4   40.00   12.83   0
  -2  11   4   26.23   13.56   0
   2  11  -4   37.10   16.17   0
  -2  11   4   14.72   13.44   0
  -1  11   4   10.74   10.26   0
   1  11  -4   24.95   16.27   0
   0  11  -4   13.45    9.94   0
   0  11   4   22.78   15.42   0
   0  11  -4    5.02   14.56   0
  -1 -11  -4    1.57   13.04   0
   1  11   4   19.73   15.29   0
  -1  11  -4  -11.70   13.37   0
  -1  11  -4   -2.24   13.27   0
  -2  11  -4   -0.53   14.18   0
  -2  11  -4   -4.59   14.75   0
  -2 -11  -4   11.74   13.27   0
   2  11   4   21.62   15.56   0
   3  11   4   -1.60   10.86   0
  -3  11  -4    4.76    9.46   0
  -3 -11  -4   -6.69   14.08   0
  -4  11  -4   11.46   10.06   0
   4  11   4   27.81   15.30   0
  -4 -11  -4   27.42   14.71   0
  -5  11  -4   11.03   15.54   0
  -5 -11  -4    6.63   15.70   0
   5  11   4   -3.20   11.35   0
  -6 -11  -4    5.12   16.04   0
   6  11   4    7.05   18.25   0
  -6  11  -4    8.84   11.35   0
   6  12  -4   -2.72   24.41   0
  -6 -12   4    9.97   16.67   0
  -6  12   4   -0.76   11.37   0
  -6  12   4   -4.82   12.40   0
  -5  12   4  -18.77   15.27   0
   5  12  -4    0.37   16.42   0
  -5  12   4   19.76   14.11   0
  -5 -12   4    1.97   15.87   0
  -4 -12   4   -0.19   16.76   0
  -4  12   4    7.54   10.50   0
  -4  12   4    4.71    9.21   0
   4  12  -4   -5.39   14.97   0
  -3  12   4   -2.56   14.57   0
  -3  12   4    5.13   10.27   0
   3  12  -4    6.39   15.44   0
  -2  12   4   16.99    9.83   0
   2  12  -4   15.33   16.22   0
  -2  12   4   21.11   13.03   0
  -1  12   4    2.58   11.35   0
   1  12  -4   24.18   16.27   0
   0  12  -4   26.60   15.33   0
   0  12   4    1.35   16.93   0
   0  12  -4   23.22   13.12   0
   1  12   4   22.38   16.59   0
  -1  12  -4    6.43   14.07   0
  -1  12  -4   11.28   13.46   0
  -1 -12  -4    4.60    8.40   0
  -2  12  -4   27.18   14.88   0
  -2 -12  -4   -1.79    9.50   0
  -2  12  -4    2.57   13.67   0
   2  12   4    3.62   15.95   0
   3  12   4   18.72   16.51   0
  -3 -12  -4    8.03   10.52   0
  -3  12  -4    5.43   14.12   0
  -3  12  -4    5.78    9.14   0
   4  12   4   25.70   15.13   0
  -4  12  -4    9.11   14.94   0
  -4 -12  -4   -2.84   14.83   0
   5  12   4   -4.34   16.48   0
  -5 -12  -4   22.06   16.03   0
  -5  12  -4   -6.49   11.38   0
  -6 -12  -4   -6.66   17.40   0
  -6  12  -4  -17.08   18.03   0
  -5  13   4    0.55   16.15   0
   5  13  -4   -0.18   21.15   0
  -5 -13   4   -3.82   15.65   0
  -5  13   4    7.40   10.88   0
   4  13  -4   -1.20   15.92   0
  -4  13   4    9.19   15.41   0
  -4  13   4    9.27   10.81   0
  -3  13   4   16.14   14.51   0
   3  13  -4   23.74   15.27   0
  -3  13   4    9.06   11.10   0
  -2  13   4    4.15   14.87   0
  -2  13   4    7.44   14.52   0
   2  13  -4   -1.59   16.37   0
  -1  13   4   -0.13   10.14   0
   1  13  -4    1.98   14.60   0
   1  13  -4    6.29   15.26   0
   0  13   4   16.56   15.47   0
   0  13  -4   13.96   15.11   0
   0  13  -4    7.08   14.11   0
  -1  13  -4   -1.03    9.83   0
   1  13   4   27.86   15.96   0
  -1  13  -4   -0.49    9.93   0
  -2  13  -4   19.71   14.22   0
   2  13   4   10.90   11.65   0
  -2 -13  -4   -2.30    9.98   0
  -2  13  -4   -2.02   10.65   0
   3  13   4   -1.38   16.64   0
  -3 -13  -4   20.42   14.64   0
  -3  13  -4   -3.75   10.14   0
  -3  13  -4    9.05   10.69   0
  -4  13  -4   -4.47   16.46   0
  -4  13  -4    8.59   14.84   0
   4  13   4    7.52   16.30   0
  -4 -13  -4    7.98   15.14   0
  -5  13  -4    5.06   12.05   0
  -5 -13  -4   -0.59   17.54   0
   5  13   4   -0.55   18.21   0
   5  14  -4   12.95   22.62   0
  -5  14   4   -2.80   11.32   0
  -5  14   4   10.06   16.71   0
  -4  14   4   10.98   11.66   0
  -4  14   4   17.54   16.40   0
   4  14  -4    4.57   20.76   0
  -3  14   4    9.52   15.66   0
   3  14  -4    2.41   17.04   0
  -3  14   4    0.60   16.11   0
  -2  14   4    9.62   11.29   0
  -2  14   4   -5.29   11.25   0
   2  14  -4    6.95   15.98   0
   1  14  -4    2.37   15.43   0
  -1  14   4  -13.45   15.86   0
   1  14  -4    8.82   16.42   0
   0  14  -4   -1.58   10.17   0
   0  14  -4   -0.73   14.52   0
   0  14   4   14.08   10.06   0
  -1  14  -4    7.77   10.95   0
   1  14   4    4.33   15.86   0
  -1  14  -4   -2.73   15.27   0
  -2 -14  -4   21.94   13.51   0
  -2  14  -4    4.01   15.09   0
  -2  14  -4   -5.16   15.44   0
   2  14   4    5.03   15.96   0
  -3 -14  -4    6.16   10.46   0
   3  14   4    4.18   16.77   0
  -3  14  -4  -15.57   15.06   0
  -3  14  -4   16.26   16.45   0
  -4 -14  -4    6.38   11.37   0
   4  14   4    6.06   12.12   0
  -4  14  -4   -4.67   10.36   0
  -4  14  -4   -6.45   15.67   0
  -5 -14  -4   -4.83   17.02   0
  -5  14  -4   -7.76   12.51   0
  -4  15   4    8.24   12.36   0
   4  15  -4    6.82   22.02   0
  -4  15   4   -6.06   17.03   0
  -3  15   4   -1.54   15.33   0
   3  15  -4    2.01   17.15   0
  -3  15   4    0.58   16.67   0
  -2  15   4    1.41   15.98   0
   2  15  -4   -1.84   16.52   0
   2  15  -4   13.23   16.29   0
  -2  15   4    8.32   16.32   0
   1  15  -4   -0.74   15.98   0
   1  15  -4   10.21   16.49   0
  -1  15   4   23.03   15.80   0
   0  15  -4   18.70   16.22   0
   0  15   4   -0.69   11.68   0
   0  15  -4    6.81   15.52   0
  -1  15  -4   -2.93   14.50   0
  -1  15  -4   26.84   15.87   0
   1  15   4   28.28   16.00   0
  -2  15  -4   14.10   17.49   0
   2  15   4   -7.20   15.98   0
  -2  15  -4    3.24   11.48   0
  -3 -15  -4   -2.58   10.83   0
   3  15   4    6.91   17.18   0
  -3  15  -4   -3.45   16.10   0
  -3  15  -4    7.93   16.91   0
  -4  15  -4    0.02   16.49   0
  -4 -15  -4   12.72   16.32   0
   4  15   4    8.29   18.51   0
  -4  15  -4   -3.10   13.07   0
   3  16  -4    7.78   23.33   0
   3  16  -4   13.33   17.97   0
  -3  16   4    1.09   18.23   0
  -3  16   4   17.04   12.04   0
   2  16  -4   10.52   17.98   0
  -2  16   4   -4.93   11.16   0
   2  16  -4    9.64   17.94   0
  -2  16   4   18.01   16.55   0
   1  16  -4    8.20   17.50   0
  -1  16   4   -4.69   12.16   0
   1  16  -4    2.66   17.50   0
  -1  16   4    7.82   12.00   0
   0  16  -4    0.68   17.31   0
   0  16  -4    0.62   17.07   0
   0  16   4   -4.32   12.44   0
  -1  16  -4    6.96   16.66   0
  -1  16  -4   19.31   15.78   0
   1  16   4   -0.71   16.09   0
  -2  16  -4    9.59   17.37   0
  -2  16  -4   -8.98   16.60   0
   2  16   4   13.80   17.90   0
  -3  16  -4   11.93   18.54   0
   3  16   4    5.22   18.32   0
  -3  16  -4   28.99   18.48   0
  -2  17   4  -10.48   18.06   0
   2  17  -4    3.45   23.33   0
  -2  17   4   -4.47   13.50   0
   2  17  -4    6.39   18.43   0
  -1  17   4   18.73   18.75   0
  -1  17   4   -9.29   12.32   0
   1  17  -4   19.33   18.19   0
   1  17  -4   -2.14   17.89   0
   0  17  -4   -6.33   18.65   0
   0  17   4   -0.87   12.56   0
   0  17  -4    3.28   17.56   0
  -1  17  -4   -5.58   17.18   0
  -1  17  -4    6.36   18.40   0
   1  17   4   -3.27   17.83   0
  -2  17  -4   10.02   18.67   0
  -2  17  -4   13.42   12.69   0
   2  17   4    3.28   19.07   0
  -8   1   5   -2.73   18.12   0
  -8  -1   5   15.56   17.07   0
  -7   1   5   21.62   14.77   0
  -7  -1   5    1.08   10.11   0
  -6  -1   5    4.54    9.56   0
  -6   1   5    5.22    9.87   0
   6   1  -5   14.56   14.49   0
  -5   1   5   31.21   12.94   0
  -5  -1   5   49.47   13.08   0
   5   1  -5   39.04   13.66   0
  -4   1   5    8.08   12.36   0
   4   1  -5   11.26   13.43   0
  -4  -1   5   15.46   12.36   0
  -3  -1   5  320.10   17.94   0
   3   1  -5  334.93   19.02   0
  -3   1   5  354.98   17.06   0
  -2  -1   5   35.35   15.43   0
  -2   1   5   38.86   15.99   0
  -1  -1   5   43.11   32.30   0
  -1   1   5   45.94   16.14   0
   0   1  -5  107.28   28.46   0
   0  -1   5  114.36   26.20   0
   0   1   5  130.87   20.04   0
   0  -1  -5  129.67   28.40   0
  -1   1  -5   10.20   19.34   0
   1   1   5   -1.06   14.21   0
   1  -1   5   14.46   18.00   0
  -1  -1  -5   12.67   15.30   0
   2  -1   5  746.00   18.31   0
  -2  -1  -5  747.41   18.67   0
   2   1   5  784.87   20.66   0
  -2   1  -5  754.44   21.10   0
  -3  -1  -5   75.66   10.33   0
  -3   1  -5   69.71   12.94   0
   3  -1   5   82.81   12.87   0
   3   1   5   66.54   14.09   0
   4  -1   5   24.48   12.56   0
  -4   1  -5    9.60    8.92   0
  -4  -1  -5    6.93    8.96   0
   4   1   5    8.35    9.09   0
  -5  -1  -5   25.98   13.80   0
   5   1   5   14.48    9.40   0
  -5   1  -5   16.86   13.35   0
   5  -1   5    8.11   13.29   0
   6  -1   5    2.06   14.57   0
  -6  -1  -5    7.25   13.45   0
   6   1   5   -0.03    9.51   0
  -6   1  -5   20.77   13.00   0
  -7  -1  -5   -2.16   10.70   0
  -7   1  -5   -3.33   10.85   0
   7   1   5    5.27   10.62   0
   7  -1   5    5.63   15.59   0
  -8  -1  -5   12.56   12.91   0
   8  -1   5   18.39   18.30   0
   8   1   5    2.75   18.61   0
  -8   1  -5    5.15   12.63   0
  -8   2   5   -2.41   12.85   0
  -8  -2   5    7.88   11.80   0
   7   2  -5   -9.28   16.52   0
  -7   2   5    6.09   15.27   0
  -7  -2   5  -15.53   15.37   0
  -6  -2   5    7.19   13.59   0
   6   2  -5   18.46   14.02   0
  -6   2   5   17.14   14.57   0
  -5   2   5    1.77   13.60   0
  -5  -2   5   -4.40   12.69   0
   5   2  -5    5.60   13.85   0
  -4  -2   5   35.12   12.93   0
  -4   2   5   26.01   13.09   0
   4   2  -5   36.52   14.00   0
  -3   2   5    6.47   13.65   0
  -3  -2   5    7.81   13.41   0
   3   2  -5   15.56   14.12   0
   2   2  -5  230.35   23.53   0
  -2   2   5  244.53   14.37   0
  -2  -2   5  227.08   21.95   0
  -1   2   5  125.07   20.49   0
   0  -2  -5  390.58   22.16   0
   0  -2   5  371.06   32.02   0
   0   2   5  383.40   22.05   0
   0   2  -5  349.20   29.03   0
   1   2   5  392.20   22.53   0
  -1  -2  -5  380.42   24.03   0
   1  -2   5  428.01   20.79   0
  -1   2  -5  396.29   21.03   0
   2   2   5  563.40   16.27   0
   2  -2   5  575.39   16.68   0
  -2   2  -5  512.13   16.38   0
  -2  -2  -5  500.33   16.30   0
  -3  -2  -5   18.38   10.68   0
   3   2   5    7.68   13.78   0
  -3   2  -5   38.80   12.24   0
   3  -2   5   18.75    8.71   0
  -4   2  -5    5.67   11.77   0
   4  -2   5    7.99   11.86   0
   4   2   5    5.90   12.29   0
  -4  -2  -5   -2.20   13.40   0
  -5  -2  -5    5.01   14.13   0
  -5   2  -5    4.95   12.91   0
   5   2   5   -3.46    9.64   0
   5  -2   5   -6.96   12.92   0
  -6  -2  -5    0.53   13.74   0
   6   2   5   13.09    9.72   0
   6  -2   5    8.86   10.00   0
  -6   2  -5    3.86   10.30   0
   7  -2   5   15.94   16.63   0
  -7  -2  -5  -12.13   10.03   0
  -7   2  -5    6.31   10.77   0
   7   2   5    2.86   14.43   0
   8  -2   5   -9.47   17.99   0
  -8  -2  -5    1.37   18.18   0
   8   2   5    3.49   19.16   0
  -8   2  -5   -7.49   12.10   0
  -8  -3   5   -4.87   17.30   0
  -8   3   5   -1.67   12.44   0
  -7  -3   5    0.62   11.82   0
   7   3  -5   10.24   16.36   0
  -7   3   5    1.36   16.31   0
  -6   3   5   -5.23   14.80   0
  -6  -3   5   -2.21   13.76   0
   6   3  -5   -5.97   14.47   0
  -5  -3   5   27.37   13.95   0
   5   3  -5   17.66   13.93   0
  -5   3   5   28.11   13.66   0
  -4  -3   5   -2.51   14.29   0
   4   3  -5    4.05   13.40   0
  -4   3   5    8.51    9.65   0
  -3  -3   5  257.80   18.01   0
   3   3  -5  264.03   18.30   0
  -3   3   5  289.68   16.24   0
  -2  -3   5   18.77   19.99   0
   2   3  -5   24.28   18.39   0
  -1   3   5  147.24   17.78   0
   0   3  -5  124.09   20.95   0
   0  -3  -5  133.62   21.78   0
   0   3   5  124.40   22.44   0
   0  -3   5  127.58   21.18   0
  -1   3  -5  461.21   20.56   0
   1  -3   5  516.37   21.35   0
   1   3   5  454.40   16.47   0
  -1  -3  -5  443.79   17.45   0
   2   3   5   16.42   15.21   0
  -2  -3  -5   20.34   16.05   0
   2  -3   5   36.49   14.08   0
  -2   3  -5   24.90   10.29   0
  -3  -3  -5    1.26   10.72   0
  -3   3  -5   14.35   11.66   0
   3  -3   5   -5.37    8.00   0
   3   3   5   17.62   12.84   0
   4  -3   5   -6.60   11.95   0
  -4  -3  -5  -10.76   15.34   0
  -4   3  -5    8.15    8.30   0
   4   3   5   13.00    9.98   0
   5   3   5   -0.74   13.48   0
   5  -3   5    9.44    9.34   0
  -5   3  -5   -1.87    8.83   0
  -5  -3  -5   11.32   14.07   0
  -6  -3  -5    4.98   13.96   0
  -6   3  -5   -8.77    9.81   0
   6   3   5    9.41    9.64   0
   6  -3   5    7.28   14.18   0
   7   3   5    2.35   12.08   0
  -7   3  -5    9.17   10.90   0
  -7  -3  -5   16.87   11.86   0
   7  -3   5    7.65   11.56   0
  -8   3  -5    6.16   17.80   0
  -8  -3  -5   11.62   17.81   0
  -8  -4   5    4.07   18.14   0
  -8   4   5    3.92   12.91   0
   8   4  -5   -5.41   15.03   0
   7   4  -5    5.30   16.50   0
  -7  -4   5    0.35   15.95   0
  -7   4   5   -1.78   15.17   0
  -6   4   5   14.55   10.14   0
  -6  -4   5   15.13   14.45   0
   6   4  -5    8.54   13.80   0
  -5  -4   5    5.65   14.27   0
  -5   4   5    6.35    9.35   0
   5   4  -5    4.45   14.47   0
   4   4  -5   28.34   13.73   0
  -4  -4   5   28.10   13.94   0
  -4   4   5   20.69    9.68   0
  -3  -4   5  140.59   16.89   0
  -3   4   5  147.79   14.44   0
   3   4  -5  133.35   15.58   0
  -2   4   5   89.54   11.20   0
  -2  -4   5   90.79   25.93   0
   2   4  -5   90.45   19.93   0
   1   4  -5    5.06   22.55   0
  -1   4   5    3.57   15.27   0
   1   4  -5    7.24   27.12   0
   0  -4  -5   -4.78   17.50   0
   0   4   5    7.87   17.79   0
   0   4  -5    2.85   15.29   0
  -1  -4  -5  284.47   18.82   0
   1   4   5  325.62   18.25   0
   1  -4   5  320.65   18.94   0
  -1   4  -5  298.33   18.16   0
  -2   4  -5   49.59   14.32   0
   2  -4   5   47.94   14.65   0
   2   4   5   52.95   15.82   0
  -2  -4  -5   59.58   16.57   0
   3  -4   5   19.30   12.66   0
   3   4   5   18.20   13.94   0
  -3  -4  -5   19.26   15.88   0
  -3   4  -5   14.32    8.97   0
   4  -4   5   -6.59   12.71   0
   4   4   5    7.89   13.53   0
  -4   4  -5   15.73   11.99   0
  -4  -4  -5    8.54   10.75   0
  -5  -4  -5   13.54   10.97   0
  -5   4  -5    1.89    8.62   0
   5  -4   5    6.62    9.21   0
   5   4   5   11.45   13.64   0
  -6  -4  -5   -1.17   10.27   0
   6  -4   5    5.34   13.79   0
  -6   4  -5   -5.84    9.04   0
   6   4   5    1.17   14.51   0
   7   4   5  -13.89   16.23   0
   7  -4   5    2.20   10.31   0
  -7   4  -5   -2.73   16.12   0
  -7  -4  -5    2.22   10.77   0
  -7   5   5   -1.25   10.99   0
   7   5  -5    9.07   17.09   0
  -7  -5   5   10.03   16.17   0
  -6  -5   5    0.00   15.46   0
   6   5  -5    0.82   15.25   0
  -6   5   5   -6.96   14.09   0
  -5  -5   5    9.53   14.82   0
   5   5  -5    3.85   14.51   0
  -5   5   5   17.92   12.95   0
  -4   5   5  157.55   13.85   0
  -4  -5   5  146.13   17.77   0
   4   5  -5  147.35   15.51   0
  -3  -5   5   46.03   17.34   0
   3   5  -5   47.88   14.10   0
  -3   5   5   60.82   14.36   0
  -2   5   5  195.63   15.14   0
   2   5  -5  198.34   23.89   0
  -2  -5   5  198.30   25.55   0
   1   5  -5  164.32   22.41   0
  -1   5   5  150.58   16.95   0
   1   5  -5  173.74   25.49   0
   0   5  -5  563.48   23.52   0
   0  -5  -5  619.95   16.61   0
   0   5   5  598.98   17.01   0
  -1  -5  -5  222.30   19.38   0
  -1   5  -5  217.57   16.97   0
   1   5   5  217.06   14.47   0
   1  -5   5  244.25   16.83   0
   2  -5   5  978.65   19.99   0
  -2  -5  -5  847.60   18.85   0
  -2   5  -5  783.00   19.45   0
   2   5   5  946.43   18.63   0
   3   5   5    0.94   10.18   0
  -3  -5  -5   -1.97   11.11   0
   3  -5   5   -1.52    8.58   0
  -3   5  -5   -7.78   11.98   0
   4   5   5   96.09   10.31   0
   4  -5   5  100.68   13.51   0
  -4  -5  -5   61.15   11.62   0
  -4   5  -5   82.98   14.12   0
   5  -5   5  -10.51    9.06   0
  -5  -5  -5    0.48   15.36   0
  -5   5  -5    3.57    8.85   0
   5   5   5    8.33   10.02   0
   6  -5   5   -2.73    9.86   0
   6   5   5    0.26   14.85   0
  -6   5  -5    8.05   13.43   0
  -6  -5  -5    4.82   11.18   0
   7   5   5   10.47   16.64   0
   7  -5   5    2.65   11.81   0
  -7   5  -5    8.79   15.29   0
  -7  -5  -5   -1.96   16.72   0
  -7   6   5    4.55   11.57   0
   7   6  -5   12.98   16.82   0
  -7  -6   5    7.39   17.37   0
   6   6  -5    6.72   16.05   0
  -6  -6   5   -0.42   15.56   0
  -6   6   5   15.89   14.58   0
   5   6  -5   18.45   13.74   0
  -5   6   5   15.65   13.89   0
  -5  -6   5   21.93   14.40   0
  -4  -6   5    8.93   19.42   0
  -4   6   5   13.76   12.71   0
   4   6  -5    9.05   13.17   0
   3   6  -5   10.18   16.12   0
  -3   6   5    9.46    8.97   0
  -3  -6   5    5.22   16.56   0
  -2  -6   5   73.68   18.66   0
   2   6  -5   76.94   18.61   0
  -2   6   5   66.59   13.66   0
   1   6  -5   18.54   18.90   0
  -1   6   5   18.85   10.70   0
   0   6  -5  327.33   19.94   0
   0   6   5  336.99   19.15   0
   0   6  -5  344.08   18.89   0
   0  -6  -5  351.04   13.39   0
  -1   6  -5    0.92   13.24   0
  -1  -6  -5   20.31   16.17   0
   1   6   5   11.54   16.19   0
  -2  -6  -5  180.24   19.16   0
   2  -6   5  211.48   16.67   0
  -2   6  -5  185.88   16.12   0
   2   6   5  202.26   18.17   0
  -3   6  -5  150.32   14.29   0
  -3  -6  -5  165.93   17.85   0
   3   6   5  176.67   16.07   0
   3  -6   5  184.02   14.33   0
  -4   6  -5   13.84   12.27   0
  -4  -6  -5   20.73   10.81   0
   4   6   5   22.96   10.39   0
   4  -6   5   32.80    9.46   0
  -5  -6  -5   11.63   10.82   0
   5  -6   5   18.76    9.24   0
   5   6   5   10.86   14.00   0
  -5   6  -5   -9.30   12.39   0
   6   6   5   26.15   15.27   0
   6  -6   5   13.35   14.05   0
  -6  -6  -5    9.13   10.67   0
  -6   6  -5   16.82   13.24   0
  -7  -6  -5    7.38   11.60   0
  -7   6  -5   35.45   16.31   0
   7   6   5   -6.66   16.49   0
   7  -6   5    7.10   11.27   0
  -7   7   5    9.78   11.27   0
   7   7  -5    8.80   19.49   0
  -7  -7   5   10.83   17.36   0
  -6   7   5    4.46   10.64   0
   6   7  -5    4.28   15.40   0
  -6  -7   5    2.57   15.49   0
  -5  -7   5    1.86   14.69   0
  -5   7   5    1.85    9.74   0
   5   7  -5    3.67   17.03   0
  -4  -7   5   14.42   15.33   0
  -4   7   5   14.37    8.94   0
   4   7  -5   23.10   13.02   0
  -3   7   5   69.36   12.39   0
   3   7  -5   71.69   17.34   0
  -3  -7   5   79.03   20.09   0
  -3   7   5   67.75    9.55   0
   2   7  -5   37.08   15.66   0
  -2  -7   5   32.24   17.17   0
  -2   7   5   43.39    9.61   0
   1   7  -5  402.49   25.82   0
  -1   7   5  406.32   16.93   0
   0   7  -5   21.11   14.05   0
   0  -7  -5   23.22   14.48   0
   0   7   5   14.77   15.81   0
   0   7  -5   18.61   13.33   0
  -1   7  -5   21.97   13.53   0
  -1  -7  -5    6.49   15.94   0
   1   7   5   -7.50   16.60   0
  -2   7  -5   23.84   13.39   0
  -2  -7  -5   31.13   16.81   0
   2   7   5   31.36   11.34   0
  -3  -7  -5   18.23   16.68   0
  -3   7  -5    4.69   12.21   0
   3   7   5    1.31   15.09   0
   3  -7   5    5.28    8.69   0
  -4   7  -5   21.51   12.11   0
   4  -7   5   31.23   13.26   0
   4   7   5   35.30    9.68   0
  -4  -7  -5   25.74   11.23   0
  -5   7  -5   -8.27   12.92   0
  -5  -7  -5    4.70   15.24   0
   5   7   5   13.42    9.89   0
   5  -7   5    3.69   13.70   0
   6   7   5    8.15   15.39   0
   6  -7   5    3.08   10.42   0
  -6   7  -5   12.03   13.95   0
  -6  -7  -5   -0.82   11.71   0
   7   7   5    9.78   12.05   0
  -7   7  -5   -7.75   15.34   0
  -7  -7  -5   10.16   17.04   0
   7   8  -5   14.45   22.51   0
  -7   8   5    2.27   16.99   0
  -7  -8   5   18.10   17.46   0
  -6   8   5   18.13   15.12   0
  -6  -8   5   -3.70   16.03   0
   6   8  -5  -10.80   16.58   0
   5   8  -5   16.02   15.00   0
  -5   8   5   21.51   14.62   0
  -5  -8   5   25.08   18.58   0
   4   8  -5   16.77   15.50   0
  -4  -8   5    5.30   17.02   0
  -4   8   5    7.16    8.91   0
  -4   8   5   -7.40    8.89   0
  -3   8   5    3.58   14.11   0
  -3  -8   5    1.04   18.71   0
   3   8  -5    2.76   13.04   0
  -3   8   5  -17.20   13.87   0
   2   8  -5    7.89   15.35   0
  -2   8   5    7.72   13.37   0
  -1   8   5  287.63   16.96   0
   1   8  -5  309.62   21.86   0
   0   8  -5   17.24   12.68   0
   0  -8  -5   28.21   13.90   0
   0   8  -5   21.34   14.05   0
   0   8   5   24.85   11.86   0
  -1   8  -5  135.21   14.35   0
  -1  -8  -5  127.26   11.92   0
   1   8   5  149.64   18.18   0
  -2  -8  -5    1.39   16.85   0
  -2   8  -5   10.54   14.01   0
   2   8   5   12.23   11.59   0
  -3   8  -5   15.50    9.29   0
  -3  -8  -5   23.26   16.44   0
   3   8   5   14.41   10.83   0
  -4   8  -5  -13.42   13.52   0
  -4  -8  -5  -13.65   15.01   0
   4   8   5    5.27   15.37   0
   5   8   5    9.60   15.02   0
  -5  -8  -5   17.23   10.45   0
  -5   8  -5   19.25   10.05   0
  -6  -8  -5  -11.39   10.91   0
  -6   8  -5   -6.42   10.95   0
   6   8   5   -0.95   15.00   0
   7   8   5    1.87   18.09   0
  -7   8  -5    5.39   11.12   0
  -7  -8  -5    4.84   18.16   0
  -7  -9   5    7.10   18.49   0
  -7   9   5   18.63   17.70   0
  -7   9   5    8.67   11.65   0
   7   9  -5    0.56   19.39   0
  -6   9   5    3.50    9.76   0
   6   9  -5    3.94   16.46   0
  -6  -9   5   -6.05   19.47   0
  -6   9   5   14.02   15.01   0
  -5  -9   5   14.19   14.14   0
   5   9  -5    3.26   13.86   0
  -5   9   5   17.09   13.33   0
  -5   9   5   10.17    8.55   0
   4   9  -5    4.81   17.18   0
  -4   9   5   13.46   11.78   0
  -4  -9   5    5.45   14.62   0
  -4   9   5   20.81   12.61   0
  -3   9   5    1.21    8.68   0
  -3   9   5    3.51   12.67   0
   3   9  -5    8.32   13.15   0
  -3  -9   5   13.63   16.69   0
   2   9  -5   35.84   21.15   0
  -2   9   5   33.03   14.02   0
   1   9  -5    0.59   17.23   0
  -1   9   5    1.63    9.58   0
   0   9  -5   10.04   12.82   0
   0  -9  -5    8.18   13.35   0
   0   9   5   -4.58   17.24   0
   0   9  -5    4.84   14.81   0
  -1  -9  -5   47.43   15.53   0
  -1   9  -5   26.84   13.70   0
  -1   9  -5   30.50    9.25   0
   1   9   5   54.08   17.04   0
  -2  -9  -5   -8.41   16.21   0
   2   9   5   -5.32   16.65   0
  -2   9  -5   -3.91    9.57   0
  -3   9  -5   23.88   13.30   0
  -3  -9  -5   20.01   10.33   0
   3   9   5   24.97   14.31   0
  -4   9  -5   16.36    9.29   0
   4   9   5    5.48   14.52   0
  -4  -9  -5   28.20   15.19   0
  -5   9  -5   15.62   14.24   0
  -5  -9  -5   12.65   15.45   0
   5   9   5   17.14   14.44   0
  -6  -9  -5   -5.13   11.26   0
   6   9   5   -1.87   11.87   0
  -6   9  -5    1.29   14.09   0
  -7  -9  -5   20.58   18.23   0
  -6  10   5    1.19   14.94   0
   6  10  -5   -5.71   21.60   0
  -6  10   5   -6.95   15.52   0
  -6 -10   5    4.77   16.59   0
  -5  10   5   -5.34    8.48   0
   5  10  -5    5.06   16.06   0
  -5 -10   5   -2.41   18.30   0
  -5  10   5   10.62   10.22   0
  -4  10   5   -2.45   12.89   0
  -4 -10   5    7.21   17.35   0
   4  10  -5    7.61   17.38   0
  -4  10   5   -1.89   13.77   0
  -3  10   5   20.53   12.54   0
  -3 -10   5   26.03   13.31   0
  -3  10   5   28.16   13.04   0
   3  10  -5   22.63   13.59   0
  -2  10   5   25.12    9.84   0
   2  10  -5   23.95   18.59   0
   1  10  -5   35.52   17.39   0
  -1  10   5    9.27   11.10   0
   1  10  -5   25.35   14.55   0
   0  10  -5  110.37   15.67   0
   0  10   5  120.60   17.20   0
   0  10  -5  112.11   16.23   0
  -1  10  -5   14.47   13.24   0
  -1  10  -5   10.24   12.78   0
  -1 -10  -5   15.20   14.33   0
   1  10   5   27.44   16.93   0
  -2 -10  -5   24.65   10.93   0
  -2  10  -5   34.13   13.63   0
   2  10   5   48.70   16.33   0
  -3  10  -5    0.65   14.45   0
   3  10   5   21.85   15.44   0
  -3 -10  -5   -0.96   15.13   0
  -4  10  -5   -2.47   10.09   0
   4  10   5  -11.86   10.93   0
  -4 -10  -5   -8.46   14.81   0
  -5  10  -5    4.77   14.56   0
   5  10   5   11.12   15.00   0
  -5 -10  -5   12.49   15.69   0
  -6 -10  -5   -7.02   12.13   0
   6  10   5    3.50   16.86   0
  -6  10  -5    8.11   16.49   0
   6  11  -5   -0.76   22.46   0
  -6  11   5   21.01   12.74   0
  -6  11   5   -6.28   10.28   0
  -6 -11   5   -2.13   20.23   0
  -5  11   5    0.31   13.74   0
  -5 -11   5    5.09   15.24   0
   5  11  -5   11.13   19.01   0
  -5  11   5   12.11   10.99   0
  -4  11   5   22.26    9.13   0
  -4 -11   5   23.03   14.29   0
  -4  11   5   26.98   14.24   0
   4  11  -5   17.53   18.12   0
  -3  11   5   15.95   13.39   0
   3  11  -5   18.37   17.77   0
  -3  11   5   18.96    9.76   0
  -2  11   5   44.33   13.96   0
   2  11  -5   40.14   14.84   0
  -1  11   5   11.26   14.94   0
   1  11  -5   -4.53   16.56   0
   1  11  -5   10.80   14.20   0
   0  11  -5   14.42   14.35   0
   0  11  -5   26.74   14.96   0
   0  11   5   10.26   11.04   0
  -1 -11  -5  185.77   12.00   0
  -1  11  -5  189.73   15.77   0
   1  11   5  180.97   17.25   0
  -1  11  -5  183.30   15.72   0
  -2  11  -5   12.91   10.20   0
  -2 -11  -5   -5.27   15.28   0
   2  11   5    7.36   16.48   0
  -2  11  -5   16.25   12.24   0
  -3 -11  -5   13.05   14.22   0
  -3  11  -5    0.93   13.56   0
   3  11   5   10.64   11.09   0
  -4  11  -5    0.33   15.28   0
  -4 -11  -5   13.41   14.94   0
   4  11   5   -3.81   11.02   0
   5  11   5   19.02   16.38   0
  -5  11  -5   14.55   15.96   0
  -5 -11  -5   17.21   15.08   0
  -6 -11  -5   -1.26   11.61   0
   6  11   5   16.94   18.72   0
  -6  11  -5   23.21   16.62   0
   6  12  -5    1.06   23.87   0
  -6  12   5    6.25   12.61   0
  -6  12   5   -6.78   15.61   0
  -6 -12   5    2.31   21.20   0
  -5  12   5   22.46    9.98   0
  -5 -12   5    5.84   15.47   0
  -5  12   5    7.54   10.70   0
   5  12  -5   -1.69   20.86   0
  -4  12   5   12.02   14.01   0
  -4  12   5   27.69   15.04   0
   4  12  -5    8.91   18.95   0
   3  12  -5    2.48   17.09   0
  -3  12   5    2.74   10.18   0
  -3  12   5   -3.94    9.33   0
  -2  12   5   -8.21   10.37   0
   2  12  -5    0.44   15.22   0
  -2  12   5    7.26    8.73   0
  -1  12   5    5.99   15.00   0
   1  12  -5   19.66   14.39   0
   1  12  -5   15.22   16.25   0
   0  12   5   13.58   15.53   0
   0  12  -5   31.85   15.64   0
   0  12  -5   17.26   14.62   0
  -1  12  -5   32.60   14.21   0
  -1  12  -5    7.03   13.44   0
  -1 -12  -5   13.15   13.87   0
   1  12   5    8.81   15.81   0
  -2  12  -5   13.33   13.43   0
  -2 -12  -5   24.21   14.50   0
  -2  12  -5   21.78   14.13   0
   2  12   5   27.72   15.79   0
  -3 -12  -5   12.83   10.21   0
   3  12   5   14.22   16.60   0
  -3  12  -5   -5.61   14.38   0
   4  12   5   -4.91   10.40   0
  -4 -12  -5   15.27   14.45   0
  -4  12  -5   -8.68   15.11   0
  -5  12  -5    2.01   11.62   0
   5  12   5   11.57   17.46   0
  -5 -12  -5    7.40   16.10   0
   5  13  -5   -0.67   22.00   0
  -5  13   5   23.43   15.18   0
  -5  13   5    0.56   11.31   0
   4  13  -5    2.31   19.12   0
  -4  13   5   25.05   14.56   0
  -4  13   5    3.42   10.19   0
  -3  13   5   16.55   14.23   0
  -3  13   5    8.99   14.15   0
   3  13  -5   -5.82   15.22   0
  -2  13   5   26.27   15.71   0
   2  13  -5    1.04   18.90   0
  -2  13   5   12.25   10.98   0
   1  13  -5    2.82   15.04   0
   1  13  -5   16.14   15.72   0
  -1  13   5   -4.04   14.41   0
   0  13   5   23.23   14.87   0
   0  13  -5   20.21   14.33   0
   0  13  -5   23.82   15.56   0
  -1  13  -5   11.44   14.11   0
  -1  13  -5   11.95   13.85   0
   1  13   5   11.89   10.61   0
  -2 -13  -5    7.68   13.84   0
  -2  13  -5   -1.39   14.73   0
  -2  13  -5   16.73   10.43   0
   2  13   5    2.35   16.31   0
   3  13   5  -10.19   12.53   0
  -3  13  -5   10.27   14.98   0
  -3  13  -5   27.07   16.15   0
  -3 -13  -5    6.93   14.09   0
  -4  13  -5   13.50   10.34   0
  -4  13  -5    8.24   15.72   0
  -4 -13  -5   11.24   15.58   0
   4  13   5    9.21   16.41   0
  -5  13  -5   -9.64   17.12   0
  -5 -13  -5   21.25   16.78   0
   5  13   5   13.80   17.17   0
  -5  14   5   -1.21   17.16   0
  -5  14   5    7.85   15.72   0
  -4  14   5   12.85   10.73   0
  -4  14   5    6.10   16.49   0
   4  14  -5    2.64   20.68   0
  -3  14   5   20.09   15.76   0
  -3  14   5   -4.03   10.63   0
   3  14  -5    7.58   19.94   0
  -2  14   5    7.36   15.47   0
  -2  14   5   -8.96   14.91   0
   2  14  -5    5.50   15.73   0
   2  14  -5   16.08   15.79   0
  -1  14   5   19.10   15.56   0
   1  14  -5    0.09   16.01   0
   1  14  -5   -3.00   16.65   0
   0  14  -5   39.89   15.31   0
   0  14  -5   32.24   15.96   0
   0  14   5   51.19   15.73   0
   1  14   5   23.20   15.24   0
  -1  14  -5    3.05   10.90   0
  -1  14  -5  -14.90   14.35   0
  -2 -14  -5    7.79   14.11   0
  -2  14  -5    9.34   14.71   0
  -2  14  -5    5.28   15.08   0
   2  14   5    6.80   12.26   0
   3  14   5    6.14   17.16   0
  -3  14  -5    8.79   17.19   0
  -3 -14  -5   -9.82   13.94   0
  -3  14  -5   -9.04   15.69   0
  -4  14  -5   -2.53   17.43   0
  -4  14  -5   24.77   15.94   0
   4  14   5   -0.59   17.94   0
  -4 -14  -5   -5.84   15.79   0
  -4  15   5   -4.43   17.63   0
   4  15  -5    7.10   22.78   0
  -4  15   5   29.58   15.94   0
   3  15  -5   11.86   16.88   0
   3  15  -5   10.31   17.22   0
  -3  15   5   19.73   15.75   0
  -3  15   5    6.43   11.85   0
  -2  15   5   10.07   11.50   0
   2  15  -5    7.84   17.32   0
  -2  15   5    6.36   10.93   0
   2  15  -5    0.72   20.75   0
   1  15  -5    0.10   15.92   0
  -1  15   5    1.77   15.17   0
   1  15  -5   10.01   17.12   0
   0  15   5   18.51   12.47   0
   0  15  -5   -0.04   17.70   0
   0  15  -5    9.08   16.58   0
   1  15   5   18.05   15.83   0
  -1  15  -5   -0.84   11.22   0
  -1  15  -5   11.00   16.10   0
  -2  15  -5   -5.01   11.00   0
  -2  15  -5    7.09   16.49   0
   2  15   5    8.10   16.79   0
  -3 -15  -5   14.51   15.36   0
  -3  15  -5   -3.92   16.68   0
  -3  15  -5   -4.30   12.38   0
   3  15   5   -2.96   18.99   0
  -4 -15  -5    1.98   16.55   0
  -4  15  -5   -0.04   13.61   0
   4  15   5   -2.84   18.39   0
  -4  15  -5   14.87   16.32   0
  -3  16   5   14.44   17.15   0
  -3  16   5   14.47   12.61   0
   3  16  -5   -2.44   22.60   0
   3  16  -5    1.69   21.81   0
   2  16  -5   -5.41   17.18   0
  -2  16   5    1.46   16.67   0
  -2  16   5   31.86   17.37   0
   2  16  -5   -4.02   17.39   0
  -1  16   5    5.44   12.17   0
   1  16  -5   13.52   18.79   0
   1  16  -5   -6.10   18.68   0
   0  16  -5   -0.41   17.78   0
   0  16  -5   -3.03   11.64   0
   0  16   5   22.31   16.99   0
  -1  16  -5   22.52   16.57   0
   1  16   5   17.76   17.90   0
  -1  16  -5    3.78   16.57   0
  -2  16  -5   -2.67   11.93   0
  -2  16  -5   -2.53   16.61   0
   2  16   5   12.91   17.78   0
   3  16   5   19.30   19.16   0
  -3  16  -5   -6.27   12.56   0
  -3 -16  -5   -1.04   16.54   0
  -3  16  -5    4.72   18.02   0
   2  17  -5    6.92   18.48   0
  -2  17   5   16.18   12.79   0
  -2  17   5   16.65   18.84   0
   2  17  -5    4.92   23.86   0
  -1  17   5   13.44   19.87   0
   1  17  -5    8.44   18.57   0
  -1  17   5   16.10   17.99   0
   1  17  -5    8.24   18.48   0
   0  17  -5   -8.10   18.51   0
   0  17  -5  -14.33   18.07   0
   0  17   5    1.51   17.23   0
   1  17   5    0.69   19.28   0
  -1  17  -5   16.75   18.27   0
  -1  17  -5    2.36   13.11   0
  -2  17  -5    6.45   18.62   0
  -8   0   6    1.57   17.64   0
  -7   0   6   -4.33   14.12   0
  -6   0   6   21.50   13.92   0
  -5   0   6    9.58   12.47   0
  -4   0   6   35.04   13.54   0
  -3   0   6    1.98   12.55   0
  -2   0   6  287.84   19.32   0
  -1   0   6  138.82   24.67   0
   1   0  -6  149.99   21.54   0
   0   0   6 2598.15   44.44   0
   0   0  -6 2423.72   44.71   0
  -1   0  -6  934.47   26.26   0
   1   0   6  921.56   22.38   0
  -2   0  -6  392.39   17.80   0
   2   0   6  398.70   14.79   0
  -3   0  -6  188.90   14.21   0
   3   0   6  209.08   11.28   0
   4   0   6   11.12    8.39   0
  -4   0  -6   18.28   12.26   0
  -5   0  -6   13.41    8.82   0
   5   0   6    8.59    9.44   0
  -6   0  -6    4.06    9.94   0
   6   0   6   -4.80   10.29   0
   7   0   6    9.87   15.75   0
  -7   0  -6   20.41   15.22   0
  -8   0  -6   -1.37   12.03   0
   8   0   6    0.01   18.47   0
  -8  -1   6    4.31   17.53   0
  -8   1   6   -6.39   17.68   0
  -7  -1   6    5.51   16.13   0
  -7   1   6    1.62   16.08   0
  -6   1   6   17.50   14.04   0
  -6  -1   6   -2.97   13.79   0
  -5   1   6  108.75   10.49   0
   5   1  -6  138.72   12.02   0
  -5  -1   6  133.66   13.91   0
   4   1  -6  107.73   11.66   0
  -4   1   6   95.37   10.54   0
  -4  -1   6   91.30   14.00   0
  -3   1   6   28.29   13.04   0
  -3  -1   6   24.65   13.59   0
  -2   1   6   56.52   16.26   0
  -2  -1   6   53.76   15.46   0
   1  -1  -6  757.13   26.07   0
   1   1  -6  733.87   34.55   0
  -1  -1   6  716.99   34.19   0
  -1   1   6  732.08   26.87   0
   0  -1  -6  351.44   27.40   0
   0  -1   6  356.45   26.42   0
   0   1   6  353.08   20.92   0
   0   1  -6  365.55   28.69   0
  -1   1  -6  340.78   20.88   0
   1   1   6  353.63   20.59   0
   1  -1   6  367.21   20.74   0
  -1  -1  -6  346.67   21.93   0
  -2  -1  -6  238.75   13.48   0
  -2   1  -6  246.18   16.56   0
   2   1   6  266.78   13.05   0
   2  -1   6  283.00   16.09   0
   3   1   6   98.36   10.06   0
  -3   1  -6   69.38   12.85   0
   3  -1   6   96.46   12.63   0
  -3  -1  -6   70.06   10.57   0
   4   1   6  171.29   13.54   0
  -4  -1  -6  128.42   10.06   0
  -4   1  -6  165.70   13.02   0
   4  -1   6  151.22    9.72   0
  -5  -1  -6   61.51   13.81   0
   5   1   6   61.93   13.34   0
  -5   1  -6   39.37   12.72   0
   5  -1   6   29.74    9.13   0
  -6  -1  -6   -2.73   10.01   0
   6   1   6   11.31   13.42   0
  -6   1  -6    5.81   14.10   0
   6  -1   6   11.73    9.35   0
   7   1   6   13.18   15.60   0
   7  -1   6   11.90   11.92   0
  -7  -1  -6   -1.06   14.76   0
  -7   1  -6    5.14   15.29   0
   8   1   6    6.35   19.45   0
  -8  -1  -6   25.12   17.92   0
  -8   1  -6    5.05   12.63   0
   8  -1   6    2.16   13.51   0
  -8   2   6   14.29   12.10   0
  -8  -2   6    8.12   17.37   0
  -7   2   6    5.61   17.49   0
  -7  -2   6   11.70   15.66   0
   6   2  -6    5.32   13.75   0
  -6  -2   6    9.68   13.44   0
  -6   2   6    8.03   14.75   0
   5   2  -6  118.79   11.77   0
  -5   2   6  132.82   14.26   0
  -5  -2   6  119.96   15.10   0
  -4   2   6    8.47   13.69   0
   4   2  -6   12.64   13.90   0
  -4  -2   6   13.75   12.67   0
  -3  -2   6   24.84   14.12   0
  -3   2   6   33.40   13.77   0
   3   2  -6   22.40   14.37   0
  -2  -2   6    3.57   17.52   0
  -2   2   6    8.67   14.34   0
  -1   2   6  872.23   21.60   0
  -1  -2   6 1041.97   64.82   0
   1  -2  -6 1007.50   24.40   0
   0  -2  -6  743.61   27.09   0
   0   2   6  768.28   26.74   0
   0  -2   6  712.62   31.32   0
   0   2  -6  692.99   31.55   0
   1   2   6  371.88   19.82   0
   1  -2   6  399.72   19.93   0
  -1   2  -6  356.53   20.34   0
  -1  -2  -6  367.07   16.87   0
  -2  -2  -6  216.96   12.96   0
   2  -2   6  236.69   15.48   0
  -2   2  -6  250.45   16.36   0
   2   2   6  234.08   13.06   0
  -3  -2  -6   25.63   10.72   0
   3  -2   6    2.36   12.23   0
  -3   2  -6   -4.33    8.08   0
   3   2   6   20.37   13.50   0
  -4  -2  -6   18.03   14.55   0
   4  -2   6    5.89    8.96   0
  -4   2  -6    2.68    7.94   0
   4   2   6   21.57   13.17   0
  -5  -2  -6   27.23   10.06   0
   5   2   6   23.91   13.25   0
  -5   2  -6   26.27   13.06   0
   5  -2   6   36.51    9.93   0
  -6  -2  -6   -9.93   10.13   0
   6  -2   6    1.62   14.66   0
  -6   2  -6   -4.85    9.71   0
   6   2   6   12.15   14.40   0
  -7  -2  -6    7.91   11.26   0
  -7   2  -6    7.98   15.56   0
   7  -2   6   -0.18   11.31   0
   7   2   6    6.19   11.56   0
  -8  -2  -6   10.82   17.65   0
  -8   2  -6   20.33   18.09   0
  -8   3   6    9.01   12.87   0
  -8  -3   6    7.27   17.88   0
  -7  -3   6   -1.85   15.91   0
   7   3  -6    2.98   11.23   0
  -7   3   6    9.18   11.98   0
  -6   3   6   -2.92   14.30   0
  -6  -3   6   12.28   14.58   0
   6   3  -6   11.60   14.61   0
   5   3  -6   66.92   14.95   0
  -5  -3   6   60.88   13.95   0
  -5   3   6   73.53   14.07   0
  -4  -3   6    9.32   13.89   0
   4   3  -6    6.42   15.95   0
  -4   3   6   10.32   13.95   0
   3   3  -6   38.33   14.62   0
  -3  -3   6   38.80   14.42   0
  -3   3   6   45.35   14.53   0
  -2  -3   6   24.56   22.33   0
  -2   3   6   21.16    9.67   0
  -1   3   6  678.62   21.96   0
   1  -3  -6  691.20   20.13   0
   0   3  -6    8.14   16.93   0
   0   3   6    5.53   18.95   0
   0  -3  -6    8.03   12.98   0
   0  -3   6    2.13   16.54   0
  -1   3  -6    1.43   10.39   0
   1  -3   6    1.07   10.01   0
  -1  -3  -6    6.44   12.01   0
   1   3   6   -0.59   11.67   0
   2  -3   6    6.08   14.01   0
   2   3   6    1.54   13.46   0
  -2   3  -6   -4.27   13.69   0
  -2  -3  -6   -7.74   10.32   0
  -3  -3  -6  121.01   15.92   0
  -3   3  -6  112.78   10.40   0
   3   3   6  110.77   10.45   0
   3  -3   6  111.43    9.67   0
   4   3   6   87.52   13.40   0
  -4  -3  -6   40.96   11.35   0
  -4   3  -6   61.21    9.71   0
   4  -3   6   73.94    9.38   0
   5   3   6    9.61   13.23   0
  -5  -3  -6    8.98   10.07   0
   5  -3   6    2.19   12.92   0
  -5   3  -6    3.29    8.56   0
  -6  -3  -6   20.75   14.61   0
   6  -3   6    6.51    9.40   0
  -6   3  -6   -2.10    9.20   0
   6   3   6    9.95   14.27   0
  -7  -3  -6   16.01   11.56   0
  -7   3  -6    5.53   14.42   0
   7   3   6    3.12   16.04   0
   7  -3   6   -4.38   12.19   0
  -8  -4   6    0.41   19.05   0
  -8   4   6    8.55   13.41   0
  -7  -4   6    3.67   11.48   0
   7   4  -6   -2.34   17.65   0
  -7   4   6   10.01   15.39   0
  -6   4   6   18.25   14.20   0
  -6  -4   6    3.43   15.28   0
   6   4  -6    6.69   15.58   0
   5   4  -6   -0.61   17.65   0
  -5   4   6    6.83   14.06   0
  -5  -4   6   17.03   16.34   0
  -4  -4   6    5.51   14.45   0
  -4   4   6   -5.44   13.42   0
   4   4  -6    8.09   13.54   0
  -3  -4   6   15.40   18.96   0
   3   4  -6   20.12   16.54   0
  -3   4   6   19.10   13.85   0
  -2   4   6 1670.04   22.96   0
  -2  -4   6 1321.89   57.39   0
   2   4  -6 1731.62   75.83   0
   1  -4  -6   -6.49   14.33   0
  -1   4   6  -10.42   15.70   0
   0   4  -6 1189.71   34.26   0
   0  -4  -6 1339.52   22.32   0
   0   4   6 1283.76   24.96   0
   0  -4   6 1441.66   34.74   0
  -1   4  -6   20.41   10.28   0
   1  -4   6   19.06   14.70   0
  -1  -4  -6   22.66   16.76   0
   1   4   6   13.39   11.41   0
   2  -4   6  151.30   13.87   0
   2   4   6  152.60   15.13   0
  -2  -4  -6  164.30   16.55   0
  -2   4  -6  141.64   11.96   0
   3  -4   6   12.52    9.04   0
   3   4   6   38.00   13.94   0
  -3   4  -6   21.26   12.12   0
  -3  -4  -6   32.56   15.47   0
   4  -4   6   47.96   12.61   0
   4   4   6   34.95   15.28   0
  -4   4  -6   33.03    9.23   0
  -4  -4  -6   42.60   11.15   0
  -5   4  -6   13.88    9.14   0
   5  -4   6   32.50   12.85   0
  -5  -4  -6   28.13   10.05   0
   5   4   6   21.95   10.58   0
   6   4   6   10.19    9.74   0
  -6   4  -6    9.16    9.57   0
   6  -4   6   -6.87   14.27   0
  -6  -4  -6    4.23    9.99   0
  -7   4  -6   -7.21   10.47   0
   7  -4   6    6.09   16.68   0
  -7  -4  -6   13.97   12.15   0
   7   4   6    8.40   16.93   0
  -7   5   6    7.78   16.11   0
   7   5  -6    1.45   17.82   0
  -7  -5   6    9.24   16.35   0
  -6  -5   6    7.81   15.16   0
  -6   5   6   14.95    9.84   0
   6   5  -6    9.00   19.37   0
  -5  -5   6   20.90   16.96   0
  -5   5   6   15.84   10.50   0
   5   5  -6   -3.08   17.01   0
   4   5  -6   79.06   15.69   0
  -4   5   6  100.27   13.75   0
  -4  -5   6   95.40   17.48   0
  -3   5   6  108.23   10.43   0
  -3  -5   6  122.31   22.04   0
  -3   5   6  121.23   10.89   0
   3   5  -6  110.24   19.37   0
  -2   5   6  341.74   16.37   0
   2   5  -6  338.04   32.97   0
  -2  -5   6  338.38   29.86   0
   1   5  -6   10.67   17.38   0
  -1   5   6   11.46   11.16   0
   1  -5  -6    8.44    9.60   0
   1   5  -6   13.79   22.78   0
   0   5  -6  364.14   20.97   0
   0  -5  -6  434.72   15.49   0
   0   5   6  445.02   15.68   0
   1  -5   6   18.47   13.27   0
  -1  -5  -6   -7.05   15.56   0
   1   5   6    7.31   15.98   0
  -1   5  -6   18.97   13.42   0
  -2   5  -6   14.64   14.02   0
  -2  -5  -6    4.65   12.16   0
   2   5   6    7.27   15.40   0
   2  -5   6   13.61   13.98   0
  -3   5  -6   11.98   12.34   0
  -3  -5  -6  -14.70   15.58   0
   3   5   6    9.91   13.86   0
   3  -5   6   -8.98    8.60   0
   4   5   6  135.61   10.91   0
   4  -5   6  163.00   13.77   0
  -4   5  -6  112.18   10.78   0
  -4  -5  -6  129.25   15.96   0
  -5   5  -6   20.50   12.24   0
   5   5   6    0.63   11.06   0
  -5  -5  -6    2.12   15.44   0
   5  -5   6    7.32   12.77   0
   6  -5   6   12.04   13.84   0
   6   5   6   13.73   14.61   0
  -6   5  -6    4.96   13.18   0
  -6  -5  -6  -11.64   14.53   0
   7   5   6   10.92   17.81   0
  -7   5  -6   -3.62    9.89   0
   7  -5   6   -0.34   15.96   0
  -7  -5  -6   -9.47   16.61   0
  -7   6   6    5.36   15.75   0
   7   6  -6   18.58   21.59   0
  -7  -6   6   10.72   16.21   0
   6   6  -6    0.43   15.82   0
  -6   6   6    4.38   10.77   0
  -6  -6   6   -0.62   15.49   0
   5   6  -6   15.19   17.55   0
  -5   6   6    4.10   10.05   0
  -5  -6   6   10.83   14.42   0
  -4   6   6   13.78   13.58   0
  -4  -6   6    8.22   19.36   0
   4   6  -6    4.65   16.83   0
  -3  -6   6    1.15   19.80   0
   3   6  -6   -2.42   15.77   0
  -3   6   6    6.35   11.69   0
  -3   6   6   17.07   12.59   0
   2   6  -6    4.38   19.88   0
  -2   6   6    6.09   12.80   0
  -1   6   6  148.44   11.61   0
   1   6  -6  167.98   24.46   0
   1   6  -6  139.61   18.23   0
   0  -6  -6   34.88   10.82   0
   0   6   6   30.37   11.17   0
   0   6  -6   16.06   17.44   0
  -1  -6  -6   52.39   17.13   0
   1   6   6   31.91   12.25   0
  -1   6  -6   22.53    9.46   0
   2   6   6  122.22   11.91   0
  -2  -6  -6  116.55   17.19   0
  -2   6  -6   88.55   13.85   0
   2  -6   6  113.59   11.39   0
  -3   6  -6   -1.67   12.51   0
   3  -6   6    1.88   13.30   0
  -3  -6  -6   -4.65   12.29   0
   3   6   6   -3.96   10.80   0
   4  -6   6    7.42   12.72   0
  -4  -6  -6   -0.42   15.41   0
  -4   6  -6   19.04   12.01   0
   4   6   6   26.32   10.48   0
   5  -6   6    2.35   12.83   0
  -5  -6  -6    7.09   14.92   0
   5   6   6    3.51   13.92   0
  -5   6  -6   12.63    8.99   0
   6   6   6    1.06   15.72   0
   6  -6   6   -7.94   14.82   0
  -6   6  -6    7.83   12.97   0
  -6  -6  -6   15.32   15.60   0
   7   6   6    6.40   17.53   0
  -7   6  -6   13.20   10.93   0
   7  -6   6   10.86   17.39   0
  -7  -6  -6   18.96   17.44   0
   7   7  -6   -4.97   18.75   0
  -7   7   6    0.60   11.65   0
  -7  -7   6   13.77   17.40   0
  -6   7   6   -0.38   14.62   0
  -6  -7   6    6.73   15.61   0
   6   7  -6   -3.16   15.63   0
   5   7  -6   -1.65   16.62   0
  -5  -7   6    2.04   14.82   0
  -5   7   6    6.43   12.91   0
  -4   7   6   19.85   12.06   0
  -4  -7   6    7.28   17.94   0
  -4   7   6    8.41    9.32   0
   4   7  -6   -0.56   15.55   0
  -3   7   6    6.77    8.57   0
  -3   7   6   23.26   12.48   0
   3   7  -6    5.79   15.61   0
  -3  -7   6    8.34   18.20   0
   2   7  -6   37.12   21.52   0
  -2   7   6   19.20    9.64   0
  -1   7   6    4.72   15.12   0
   1   7  -6   10.02   17.10   0
   1   7  -6    8.61   18.23   0
   0  -7  -6   16.60   14.76   0
   0   7  -6    9.04   14.03   0
   0   7   6   -5.28   11.06   0
   0   7  -6   -3.63   15.55   0
  -1  -7  -6  138.18   17.18   0
  -1   7  -6  109.47   13.77   0
   1   7   6  161.00   13.92   0
  -2  -7  -6   10.55   12.14   0
  -2   7  -6    9.14   13.11   0
   2   7   6   14.26   15.77   0
  -3   7  -6   13.55    9.54   0
   3   7   6    7.03   14.94   0
  -3  -7  -6   21.57   16.87   0
   3  -7   6   -7.04    9.64   0
  -4   7  -6   -8.04    9.72   0
   4   7   6   14.08   13.56   0
  -4  -7  -6   17.72   15.06   0
   4  -7   6   10.12    9.72   0
   5   7   6    0.55   14.34   0
   5  -7   6    6.38   13.73   0
  -5  -7  -6   -1.94   10.46   0
  -5   7  -6   -7.35   12.64   0
   6  -7   6   -0.11   14.96   0
  -6   7  -6    2.54   14.09   0
  -6  -7  -6   14.17   15.21   0
   6   7   6   17.14   15.57   0
  -7  -7  -6   -8.86   18.57   0
  -7   7  -6   -7.68   11.27   0
   7   7   6   -7.20   19.26   0
  -7   8   6   25.19   17.56   0
   7   8  -6   18.59   22.73   0
  -7  -8   6    2.63   17.70   0
  -6   8   6   -4.69   11.04   0
  -6  -8   6    6.53   16.42   0
   6   8  -6    5.28   20.32   0
  -5   8   6  -18.51   13.44   0
  -5  -8   6   -6.71   17.19   0
   5   8  -6    3.24   14.03   0
  -5   8   6   18.87   10.25   0
   4   8  -6   17.58   16.89   0
  -4  -8   6   25.50   18.24   0
  -4   8   6   35.16   13.46   0
  -4   8   6   17.01   13.32   0
  -3   8   6   18.94    8.96   0
  -3  -8   6   28.05   17.38   0
  -3   8   6   37.32   13.04   0
   3   8  -6   33.95   16.73   0
   2   8  -6   23.87   18.44   0
  -2   8   6   20.68   10.15   0
   1   8  -6  122.15   20.08   0
  -1   8   6  112.82   15.04   0
   1   8  -6  105.07   16.19   0
   0   8  -6    2.55   13.80   0
   0   8  -6    1.72   12.25   0
   0   8   6    5.06   11.54   0
   0  -8  -6   24.51   14.34   0
  -1  -8  -6   -9.84   15.30   0
   1   8   6    5.34   11.70   0
  -1   8  -6   13.37   12.72   0
  -2  -8  -6  113.72   17.19   0
   2   8   6  100.97   17.14   0
  -2   8  -6  104.45   15.01   0
   3   8   6  190.55   12.74   0
  -3   8  -6  173.27   11.74   0
  -3  -8  -6  179.71   17.44   0
  -4   8  -6   -3.76    9.38   0
   4   8   6   -1.80   10.41   0
  -4  -8  -6   14.88   15.70   0
  -5  -8  -6    4.85   10.95   0
   5   8   6   15.31   14.92   0
  -5   8  -6   -0.53    9.81   0
  -6  -8  -6    7.00   17.11   0
  -6   8  -6    6.49   10.49   0
   6   8   6   -3.61   17.37   0
   7   8   6   -9.73   13.24   0
  -7   8  -6   26.84   15.87   0
  -7  -8  -6   -1.49   17.66   0
   7   9  -6    3.59   24.14   0
  -7  -9   6    1.45   17.81   0
  -7   9   6    6.82   15.95   0
  -7   9   6   -9.77   17.97   0
  -6   9   6   -1.58   10.98   0
  -6   9   6    6.26   10.86   0
  -6  -9   6   11.60   19.43   0
   6   9  -6    3.96   20.18   0
   5   9  -6    4.81   18.32   0
  -5   9   6   10.22    9.20   0
  -5  -9   6   11.39   14.74   0
  -5   9   6    2.10   13.97   0
  -4   9   6   36.04    8.79   0
  -4   9   6   27.51    9.77   0
   4   9  -6   30.37   17.79   0
  -4  -9   6   29.98   18.52   0
   3   9  -6   11.36   16.35   0
  -3   9   6   22.78   12.91   0
  -3   9   6    8.52   13.01   0
  -2   9   6   11.09   10.80   0
   2   9  -6   10.93   16.04   0
   1   9  -6    3.74   13.65   0
   1   9  -6    7.86   18.04   0
  -1   9   6   11.19   13.35   0
   0   9   6   53.70   15.53   0
   0   9  -6   30.26   13.44   0
   0   9  -6   40.07   15.40   0
   0  -9  -6   32.47   14.58   0
  -1  -9  -6   80.20   10.54   0
   1   9   6  118.04   18.39   0
  -1   9  -6   76.17   13.50   0
  -2   9  -6   22.44   13.43   0
   2   9   6   15.62   11.46   0
  -2  -9  -6   10.52   16.22   0
   3   9   6   22.03   10.66   0
  -3   9  -6    7.15   13.77   0
  -3  -9  -6   17.02   14.46   0
  -4   9  -6   14.81   13.79   0
   4   9   6   -1.16    9.94   0
  -4  -9  -6   -3.06   10.40   0
   5   9   6   10.53   10.41   0
  -5  -9  -6   -2.01   15.40   0
  -5   9  -6    3.47   14.48   0
  -6  -9  -6  -10.26   11.10   0
  -6   9  -6    9.40   14.39   0
   6   9   6  -11.79   15.75   0
  -6  10   6   18.84   14.50   0
  -6 -10   6    6.76   20.28   0
  -6  10   6   -1.08   16.31   0
   6  10  -6    4.86   21.66   0
  -5 -10   6    4.12   18.81   0
  -5  10   6   12.39   14.43   0
  -5  10   6   23.42   13.80   0
   5  10  -6    7.66   19.40   0
   4  10  -6    7.16   17.82   0
  -4 -10   6    2.26   17.37   0
  -4  10   6    5.30   13.14   0
  -4  10   6    9.99   13.63   0
  -3  10   6    2.09    8.87   0
  -3  10   6   -5.95    8.85   0
   3  10  -6    6.71   17.33   0
   2  10  -6   15.49   17.58   0
  -2  10   6   -0.89   13.52   0
   1  10  -6    3.06   17.15   0
   1  10  -6    8.88   13.59   0
  -1  10   6    8.09    9.95   0
   0  10  -6   12.77   15.75   0
   0 -10  -6   10.65   13.25   0
   0  10  -6    7.94   13.48   0
   0  10   6   20.97   16.10   0
  -1  10  -6    3.27   13.00   0
  -1  10  -6   -4.00   12.80   0
   1  10   6   36.77   16.79   0
  -1 -10  -6  -15.02   14.81   0
   2  10   6   61.70   15.85   0
  -2  10  -6   58.79   14.52   0
  -2 -10  -6   56.88   11.35   0
   3  10   6   42.11   14.78   0
  -3  10  -6    8.35   14.54   0
  -3 -10  -6    9.45   14.71   0
  -4  10  -6    8.67   14.75   0
  -4 -10  -6   -1.01   11.21   0
   4  10   6    4.97   15.47   0
  -5  10  -6    4.32   14.45   0
   5  10   6   -9.81   15.92   0
  -5 -10  -6   10.35   15.59   0
  -6 -10  -6   -3.46   11.32   0
  -6  10  -6   -3.55   16.14   0
   6  10   6   17.57   17.38   0
  -6  11   6    1.64   12.28   0
  -6  11   6    3.52   10.93   0
   6  11  -6    0.72   23.02   0
  -6 -11   6    1.50   19.11   0
  -5  11   6   11.40   14.70   0
  -5  11   6   20.27   14.24   0
  -5 -11   6    8.67   18.26   0
   5  11  -6    6.20   19.40   0
   4  11  -6    7.28   18.65   0
  -4  11   6    6.53    9.16   0
  -4  11   6   -8.79   14.28   0
  -3  11   6    5.15   13.38   0
  -3  11   6   33.51   13.65   0
   3  11  -6   -2.24   18.01   0
   2  11  -6   13.02   14.53   0
  -2  11   6  -14.09   13.14   0
   1  11  -6    4.60   14.37   0
  -1  11   6    1.37   14.85   0
   1  11  -6    7.83   19.31   0
   0  11  -6   10.10   14.93   0
   0  11   6   17.91   15.39   0
   0  11  -6   11.47   13.89   0
  -1  11  -6   52.53   14.27   0
  -1 -11  -6   79.18   14.07   0
  -1  11  -6   75.28   14.62   0
   1  11   6   91.23   16.72   0
  -2  11  -6   62.85   11.36   0
  -2 -11  -6   81.96   14.68   0
   2  11   6   96.67   16.11   0
   3  11   6   -1.87   10.43   0
  -3  11  -6   12.99   13.82   0
  -3 -11  -6    3.59   14.73   0
  -4  11  -6   -5.17   14.77   0
   4  11   6    6.05   15.59   0
  -4 -11  -6   10.98   10.96   0
  -5  11  -6    9.08   16.31   0
  -5 -11  -6   -4.19   10.50   0
   5  11   6   23.04   17.16   0
  -6  11  -6   -8.16   17.39   0
  -6 -11  -6   12.64   17.78   0
   6  11   6   -2.99   18.02   0
  -6 -12   6    5.31   24.50   0
  -6  12   6   17.96   17.69   0
  -5  12   6   -2.37   15.75   0
   5  12  -6    1.83   21.60   0
  -5  12   6   -1.86   10.34   0
  -4  12   6   -5.39   10.11   0
  -4  12   6    5.46   13.57   0
   4  12  -6    6.62   19.40   0
   3  12  -6   20.63   17.42   0
  -3  12   6    9.52    9.36   0
  -3  12   6   15.46   14.04   0
   2  12  -6   14.88   18.53   0
  -2  12   6   -6.36   13.95   0
   2  12  -6    7.15   15.02   0
   1  12  -6    7.64   14.18   0
  -1  12   6   35.00   14.77   0
   1  12  -6   13.64   15.84   0
   0  12   6   48.14   15.81   0
   0  12  -6   32.49   15.62   0
   0  12  -6   35.23   14.62   0
  -1 -12  -6   -0.85   10.17   0
  -1  12  -6   14.64   13.79   0
  -1  12  -6    7.65   13.62   0
   1  12   6   17.39   15.89   0
  -2  12  -6   16.00   13.35   0
  -2 -12  -6   13.73   14.13   0
  -2  12  -6   22.73   15.01   0
   2  12   6   22.87   15.38   0
   3  12   6   35.76   16.63   0
  -3  12  -6  -19.86   10.06   0
  -3 -12  -6   -7.60   10.59   0
  -4  12  -6   12.74   10.30   0
   4  12   6    7.31   16.79   0
  -4 -12  -6    9.54   14.78   0
  -5  12  -6   -8.53   11.14   0
  -5 -12  -6   14.91   11.78   0
   5  12   6    6.49   17.20   0
  -5  13   6  -14.56   16.96   0
  -5  13   6   -2.53   15.51   0
   5  13  -6    0.62   25.99   0
  -4  13   6  -14.37   14.84   0
  -4  13   6   15.42    9.81   0
   4  13  -6    3.65   19.75   0
  -3  13   6    6.02   14.19   0
  -3  13   6    7.01   10.62   0
   3  13  -6   11.91   18.67   0
   2  13  -6    1.01   18.59   0
   2  13  -6   -2.04   15.52   0
  -2  13   6   13.59   10.37   0
   1  13  -6   10.20   15.34   0
   1  13  -6   19.49   20.41   0
  -1  13   6   24.03   10.01   0
   0  13  -6   -0.06   14.21   0
   0  13  -6    0.20   14.98   0
   0  13   6   14.17   10.67   0
  -1  13  -6    6.45   13.87   0
  -1 -13  -6   38.30   13.67   0
  -1  13  -6   14.43   14.97   0
   1  13   6   -0.72   11.65   0
  -2  13  -6   19.83   10.33   0
  -2 -13  -6    7.44   13.85   0
  -2  13  -6   -0.74   10.87   0
   2  13   6   13.43   11.36   0
  -3  13  -6    8.93   10.73   0
  -3  13  -6   15.38   14.90   0
  -3 -13  -6   17.49   14.73   0
   3  13   6   16.72   17.99   0
   4  13   6   17.03   17.84   0
  -4 -13  -6   17.04   16.27   0
  -4  13  -6   11.68   11.65   0
  -5  13  -6    0.52   17.20   0
  -5 -13  -6   11.55   17.43   0
   5  13   6   22.03   13.65   0
   4  14  -6    4.47   21.37   0
  -4  14   6   -7.16   16.73   0
  -4  14   6    5.41   15.47   0
  -3  14   6   15.88   16.63   0
  -3  14   6    1.67   15.60   0
   3  14  -6    4.94   16.45   0
   3  14  -6    7.97   19.43   0
  -2  14   6  -15.41   10.33   0
   2  14  -6    0.90   15.45   0
   2  14  -6    6.65   18.96   0
  -2  14   6   10.86   10.76   0
   1  14  -6   16.14   16.28   0
  -1  14   6   -1.70   11.17   0
   1  14  -6   13.44   15.92   0
   0  14  -6   -6.45   10.96   0
   0  14   6    6.47   16.10   0
   0  14  -6   -6.53   14.79   0
  -1  14  -6   62.80   15.01   0
  -1  14  -6   26.25   14.49   0
   1  14   6   49.45   11.71   0
  -2 -14  -6   -7.31   10.40   0
  -2  14  -6   -2.42   10.25   0
  -2  14  -6   15.46   14.54   0
   2  14   6    3.26   17.73   0
  -3  14  -6   11.25   15.46   0
   3  14   6    3.63   17.71   0
  -3  14  -6   -6.43   11.83   0
  -3 -14  -6   15.62   15.23   0
  -4  14  -6   19.90   15.97   0
   4  14   6   -0.52   13.62   0
  -4  14  -6  -16.44   12.55   0
  -4 -14  -6   12.08   16.19   0
  -4  15   6   18.10   12.68   0
  -4  15   6   -8.20   11.66   0
   4  15  -6    1.15   26.87   0
   4  15  -6    2.92   27.73   0
  -3  15   6    2.03   17.42   0
   3  15  -6    5.44   21.23   0
   3  15  -6    4.64   17.45   0
  -3  15   6   11.80   11.57   0
   2  15  -6   10.24   16.56   0
  -2  15   6    2.38   16.58   0
  -2  15   6   10.30   15.98   0
   2  15  -6   14.40   16.02   0
   1  15  -6    4.18   16.42   0
  -1  15   6    2.59   11.04   0
   1  15  -6    6.77   17.39   0
   0  15  -6   12.79   15.98   0
   0  15   6   -0.48   10.45   0
   0  15  -6   21.00   16.36   0
  -1  15  -6    9.69   15.71   0
   1  15   6   11.23   15.94   0
  -1  15  -6   10.34   16.60   0
  -2  15  -6   14.77   11.26   0
  -2  15  -6   10.93   11.75   0
  -2 -15  -6    3.23   15.26   0
   2  15   6    7.38   17.44   0
   3  15   6    4.92   17.82   0
  -3  15  -6   20.46   16.80   0
  -3 -15  -6   10.14   15.30   0
  -3  15  -6   16.49   16.15   0
   4  15   6    9.41   19.25   0
  -4 -15  -6    8.97   11.73   0
  -4  15  -6   16.47   16.58   0
  -4  15  -6   -2.66   19.25   0
  -3  16   6    5.80   17.70   0
   3  16  -6    3.85   17.80   0
  -3  16   6   12.68   17.03   0
   3  16  -6    9.99   23.66   0
   2  16  -6    2.94   22.40   0
  -2  16   6    5.16   17.52   0
   2  16  -6    3.63   19.40   0
  -2  16   6    5.29   16.73   0
  -1  16   6   12.23   11.84   0
   1  16  -6   16.23   17.31   0
   1  16  -6   -1.13   17.77   0
   0  16   6   -0.49   16.73   0
   0  16  -6   -3.80   18.56   0
   0  16  -6    1.17   17.69   0
   1  16   6    8.02   18.18   0
  -1  16  -6    4.88   17.50   0
  -1  16  -6    7.63   17.04   0
  -2  16  -6   17.29   17.75   0
  -2  16  -6   12.38   17.35   0
   2  16   6    6.08   12.88   0
   3  16   6   -9.46   19.02   0
  -3  16  -6   10.41   12.87   0
  -3  16  -6   11.47   17.95   0
  -3 -16  -6    2.03   16.32   0
  -2  17   6    5.35   13.81   0
  -1  17   6    9.22   19.03   0
   1  17  -6    7.86   18.96   0
   1  17  -6    2.08   18.01   0
  -1  17   6    5.07   18.22   0
   0  17  -6   -2.92   17.98   0
   0  17  -6   24.27   18.23   0
   0  17   6   19.56   17.71   0
  -1  17  -6    0.83   17.97   0
  -1  17  -6   10.29   12.16   0
   1  17   6   -7.47   13.16   0
  -8  -1   7   -0.41   18.08   0
  -8   1   7   -0.34   17.35   0
  -7   1   7    4.87   15.87   0
  -7  -1   7    1.84   15.35   0
  -6  -1   7   48.15   14.19   0
  -6   1   7   23.77    9.83   0
  -5   1   7    3.68   12.19   0
  -5  -1   7   15.01   13.64   0
  -4   1   7  111.63   14.46   0
  -4  -1   7  121.14   14.13   0
  -3  -1   7   46.94   13.63   0
  -3   1   7   51.09   13.17   0
  -2  -1   7 1004.62   29.51   0
  -2  -1   7 1070.58   32.28   0
  -2   1   7  946.19   21.15   0
   1  -1  -7  749.02   24.90   0
  -1   1   7  730.70   25.78   0
   1   1  -7  773.99   32.45   0
  -1  -1   7  723.14   30.95   0
   0  -1   7  109.43   20.40   0
   0  -1  -7  105.43   22.68   0
   0   1   7   96.72   20.03   0
   0   1  -7  102.50   22.79   0
   1   1   7  638.86   17.77   0
  -1   1  -7  637.42   22.54   0
   1  -1   7  615.07   19.15   0
  -1  -1  -7  624.91   21.60   0
  -2  -1  -7   62.63   15.86   0
   2  -1   7   65.56   14.01   0
   2   1   7   67.77   10.65   0
  -2   1  -7   69.79   13.99   0
   3  -1   7    5.47   12.10   0
  -3   1  -7    0.85   12.06   0
  -3  -1  -7   -7.44   12.22   0
   3   1   7   10.92   12.28   0
   4   1   7   46.78    9.03   0
   4  -1   7   51.11   12.60   0
  -4   1  -7   39.98    8.84   0
  -4  -1  -7   22.51    9.71   0
  -5  -1  -7   -8.90    9.19   0
   5   1   7   -6.27    8.70   0
   5  -1   7   -3.16   12.63   0
  -5   1  -7    0.99   12.70   0
  -6   1  -7   11.92    9.26   0
  -6  -1  -7    3.50   14.47   0
   6   1   7   -2.06   14.59   0
   6  -1   7   -2.69   10.15   0
  -7   1  -7   12.09   10.98   0
  -7  -1  -7   13.11   15.96   0
   7  -1   7   -4.07   11.11   0
   7   1   7    0.67   16.68   0
  -8  -2   7   -3.25   18.33   0
  -8   2   7   -4.37   18.10   0
  -7  -2   7    1.13   10.77   0
  -7   2   7   -5.59   15.36   0
  -6  -2   7   -0.78    9.92   0
  -6   2   7    6.46   10.16   0
  -5   2   7   80.86   13.87   0
  -5  -2   7   73.55   14.57   0
  -4   2   7   64.36   14.01   0
  -4  -2   7   64.38   14.27   0
  -3   2   7   54.04   14.12   0
  -3  -2   7   46.84   17.03   0
  -2  -2   7  625.88   28.98   0
  -2  -2   7  669.32   32.84   0
  -2   2   7  658.49   20.36   0
   1  -2  -7  664.84   18.74   0
   1   2  -7  644.63   38.62   0
  -1  -2   7  669.03   41.14   0
  -1   2   7  645.78   22.58   0
   0  -2  -7  639.08   24.49   0
   0   2  -7  561.05   27.05   0
   0   2   7  633.90   23.77   0
   0  -2   7  595.15   26.77   0
   1  -2   7   94.54   15.70   0
   1   2   7   90.72   12.15   0
  -1   2  -7   83.98   16.22   0
  -1  -2  -7   70.65   12.89   0
   2  -2   7   81.90   11.04   0
   2   2   7  103.74   10.97   0
  -2   2  -7   85.62   15.21   0
  -2  -2  -7   84.49   12.07   0
  -3  -2  -7    9.11    9.15   0
   3  -2   7   18.00   12.34   0
  -3   2  -7    9.80    9.33   0
   3   2   7   10.68    9.16   0
  -4  -2  -7   44.23    9.33   0
   4   2   7   49.67   12.05   0
   4  -2   7   42.23   12.64   0
  -4   2  -7   34.67   12.67   0
  -5  -2  -7   37.51   14.08   0
   5   2   7   56.10   13.43   0
   5  -2   7   44.12   12.87   0
  -5   2  -7   28.95    9.45   0
   6   2   7   21.27   14.53   0
   6  -2   7   16.74   10.92   0
  -6  -2  -7    2.71   14.50   0
  -6   2  -7   -0.70   13.07   0
  -7  -2  -7  -14.77   16.43   0
   7   2   7   -1.08   12.12   0
   7  -2   7    9.54   16.20   0
  -7   2  -7   12.56   10.83   0
  -8   3   7    3.38   13.82   0
  -8  -3   7   13.94   18.59   0
  -7  -3   7    8.99   16.38   0
  -7   3   7   16.30   11.39   0
  -6   3   7    3.61   14.37   0
  -6  -3   7   15.47   13.34   0
  -5  -3   7   25.05   14.39   0
  -5   3   7    6.86   14.08   0
   5   3  -7   16.78   14.48   0
  -4   3   7   -9.46   14.17   0
  -4  -3   7    6.71   13.30   0
   4   3  -7   -0.31   13.72   0
  -3   3   7   64.08   15.07   0
  -3  -3   7   47.67   14.28   0
  -2  -3   7   12.67   26.60   0
  -2   3   7   15.87   15.34   0
  -2  -3   7   16.80   29.40   0
   1  -3  -7   41.10   14.69   0
  -1   3   7   21.83   10.92   0
   0   3   7   85.33   17.87   0
   0   3  -7   80.75   17.13   0
   0  -3   7   82.35   17.14   0
   0  -3  -7   94.20   17.35   0
   1  -3   7 1272.50   27.44   0
  -1   3  -7 1193.17   27.58   0
  -1  -3  -7 1215.97   24.96   0
   1   3   7 1280.22   21.57   0
   2   3   7  258.09   15.39   0
   2  -3   7  214.27   13.06   0
  -2   3  -7  199.97   13.09   0
  -2  -3  -7  206.27   12.64   0
  -3   3  -7   25.02    9.02   0
   3   3   7   22.85    9.15   0
   3  -3   7   44.86    9.31   0
  -3  -3  -7   29.49   10.27   0
  -4  -3  -7   -1.15   13.82   0
  -4   3  -7   15.72   13.02   0
   4   3   7   21.75   12.85   0
   4  -3   7    8.09    8.93   0
   5   3   7   71.56   10.26   0
  -5  -3  -7   73.88   14.69   0
   5  -3   7   78.87   13.33   0
  -5   3  -7   67.58   12.82   0
  -6  -3  -7   -7.22   13.94   0
   6   3   7   -7.78   14.23   0
   6  -3   7   20.74   14.43   0
  -6   3  -7    2.53   13.87   0
  -7  -3  -7    6.67   11.71   0
   7   3   7   -4.31   16.26   0
   7  -3   7   19.26   16.43   0
  -7   3  -7    4.39   15.18   0
  -7  -4   7    1.47   16.67   0
  -7   4   7   -1.18   11.64   0
  -6   4   7   11.52   14.37   0
   6   4  -7    3.64   16.18   0
  -6  -4   7    9.04   15.57   0
  -5   4   7   11.06   14.05   0
   5   4  -7   15.36   14.47   0
  -5  -4   7   11.31   14.38   0
  -4  -4   7   34.18   19.07   0
  -4   4   7   38.12   14.21   0
   4   4  -7   32.51   15.10   0
  -3   4   7    6.68    9.43   0
   3   4  -7    5.75   16.28   0
  -3   4   7    1.37   13.64   0
  -3  -4   7    2.38   17.95   0
  -2   4   7  100.37   15.23   0
  -1   4   7  130.40   15.98   0
   1  -4  -7  150.01   11.37   0
   0  -4   7  157.40   20.24   0
   0  -4  -7  143.67   17.01   0
   0   4   7  133.62   17.73   0
   0   4  -7  125.86   16.81   0
   1  -4   7  228.34   16.58   0
  -1  -4  -7  199.26   18.44   0
   1   4   7  222.95   13.37   0
  -1   4  -7  198.43   16.91   0
  -2   4  -7   98.61   14.98   0
   2   4   7  107.68   16.21   0
  -2  -4  -7  108.31   11.83   0
   2  -4   7  103.63   11.56   0
   3  -4   7   11.31    8.60   0
   3   4   7    3.07   13.80   0
  -3   4  -7   -4.92    8.78   0
  -3  -4  -7   19.57   15.03   0
   4  -4   7   76.55   10.40   0
   4   4   7   80.38   13.92   0
  -4   4  -7   76.35   10.56   0
  -4  -4  -7   72.82   11.19   0
   5  -4   7   35.17    8.99   0
  -5  -4  -7   36.68   14.22   0
   5   4   7   29.24   10.51   0
  -5   4  -7   43.35   12.30   0
   6   4   7   -4.97   10.80   0
  -6   4  -7   -0.64    9.14   0
   6  -4   7   10.58    9.69   0
  -6  -4  -7    7.79   10.22   0
   7  -4   7   -3.27   15.68   0
   7   4   7    0.43   16.84   0
  -7   4  -7    1.88   14.74   0
  -7  -4  -7    4.28   11.46   0
  -7   5   7    5.85   16.86   0
  -7  -5   7   12.94   16.33   0
  -6   5   7    2.90   14.47   0
   6   5  -7    4.88   18.94   0
  -6  -5   7    4.53   14.98   0
   5   5  -7   10.87   14.20   0
  -5   5   7    5.06   10.15   0
  -5  -5   7   11.55   13.88   0
   4   5  -7  126.00   15.96   0
  -4  -5   7  118.05   20.50   0
  -4   5   7  148.15   14.88   0
  -3   5   7   12.36   12.91   0
   3   5  -7    8.34   19.61   0
  -3  -5   7    4.25   20.77   0
  -3   5   7  -16.81   13.61   0
  -2   5   7  320.42   14.12   0
   1  -5  -7   27.98    9.76   0
  -1   5   7   19.57   15.31   0
   1   5  -7   23.66   22.36   0
   1   5  -7   23.78   28.86   0
   0   5  -7  162.54   17.80   0
   0  -5  -7  201.97   16.73   0
   0   5   7  178.65   17.87   0
   1  -5   7   19.80   13.67   0
  -1   5  -7   22.24   14.24   0
  -1  -5  -7   33.20   15.98   0
   1   5   7   46.15   15.80   0
  -2   5  -7   26.31   14.16   0
   2   5   7   29.56   16.26   0
   2  -5   7   14.32   14.36   0
  -2  -5  -7   24.68   16.89   0
   3  -5   7   -7.80    9.00   0
  -3  -5  -7    1.89   15.66   0
   3   5   7    0.82    9.51   0
  -3   5  -7   -2.41    9.08   0
   4   5   7   52.70   14.35   0
   4  -5   7   55.06    9.86   0
  -4   5  -7   35.80   13.10   0
  -4  -5  -7   63.02   15.75   0
   5  -5   7    0.94    8.73   0
  -5   5  -7    3.83   11.83   0
   5   5   7   11.69   10.15   0
  -5  -5  -7    9.75   14.88   0
   6   5   7    7.30   15.13   0
   6  -5   7   29.69   13.89   0
  -6   5  -7   12.35   13.42   0
  -6  -5  -7   -0.45   15.63   0
   7   5   7   -6.81   12.54   0
   7  -5   7  -13.87   16.12   0
  -7  -5  -7    4.74   12.43   0
  -7   5  -7   30.02   15.93   0
  -7   6   7    9.52   16.98   0
  -7  -6   7    5.10   16.13   0
   6   6  -7    2.43   15.38   0
  -6   6   7   16.88   15.39   0
  -6  -6   7    4.34   14.78   0
   5   6  -7   -0.66   17.46   0
  -5  -6   7   -0.56   15.39   0
  -5   6   7    3.05   13.93   0
  -4   6   7    4.61    8.96   0
  -4   6   7    8.25   13.70   0
   4   6  -7    1.53   16.07   0
  -4  -6   7    4.40   15.27   0
  -3   6   7   -5.87    9.06   0
   3   6  -7    1.39   21.56   0
  -3   6   7   11.54   11.70   0
  -3  -6   7    5.11   24.62   0
  -2   6   7   26.54    9.83   0
  -1   6   7  153.98   15.16   0
   1   6  -7  135.03   19.84   0
   1   6  -7  161.75   23.93   0
   1  -6  -7  146.71   13.29   0
   0  -6  -7  212.08   15.06   0
   0   6   7  213.76   16.19   0
   0   6  -7  154.21   17.14   0
  -1   6  -7   26.73   12.71   0
   1  -6   7   29.70   13.37   0
   1   6   7    7.36   15.48   0
  -1  -6  -7   30.96   15.19   0
   2   6   7   35.87   15.05   0
   2  -6   7   39.28   14.33   0
  -2  -6  -7   35.82   17.07   0
  -2   6  -7   14.29   13.48   0
   3  -6   7   28.37   12.79   0
  -3  -6  -7   21.35   15.89   0
   3   6   7    1.91   14.12   0
  -3   6  -7   14.27    8.82   0
   4  -6   7   -2.78   13.12   0
   4   6   7   10.01   14.42   0
  -4  -6  -7   17.53   10.54   0
  -4   6  -7   16.23    8.93   0
   5  -6   7   11.53    9.55   0
  -5   6  -7   -3.61    9.04   0
   5   6   7   16.40   13.97   0
  -5  -6  -7    5.98   15.25   0
   6   6   7   -0.88   14.85   0
   6  -6   7   13.41   10.23   0
  -6   6  -7    5.54   14.08   0
  -6  -6  -7    8.76   10.31   0
  -7   6  -7   -3.89   15.15   0
   7   6   7   -3.05   17.50   0
  -7  -6  -7   -3.69   17.21   0
   7  -6   7   -5.01   16.03   0
  -7   7   7   -4.86   15.73   0
  -7  -7   7   12.88   21.71   0
  -6   7   7    1.46   10.45   0
   6   7  -7    3.72   16.48   0
  -6  -7   7    3.17   19.21   0
  -5  -7   7    9.13   18.27   0
  -5   7   7   -8.66   13.32   0
   5   7  -7   10.21   15.67   0
  -5   7   7   -7.03   14.22   0
   4   7  -7   11.19   16.46   0
  -4   7   7    6.04   12.77   0
  -4  -7   7    9.73   17.81   0
  -4   7   7   21.23   13.00   0
  -3  -7   7  134.44   23.48   0
   3   7  -7  132.27   24.70   0
  -3   7   7  134.78   10.51   0
  -3   7   7  145.88   14.31   0
  -2   7   7   27.75   14.01   0
   2   7  -7   25.83   22.95   0
   2   7  -7   24.12   22.71   0
   1   7  -7   65.85   17.82   0
  -1   7   7   77.72   10.88   0
   1   7  -7   80.72   23.34   0
   0   7  -7   10.39   12.84   0
   0  -7  -7   12.94    9.87   0
   0   7   7   -0.86   11.18   0
  -1  -7  -7   52.93   16.33   0
   1   7   7   72.15   16.64   0
  -1   7  -7   39.76    9.42   0
  -2   7  -7    6.56   12.56   0
  -2  -7  -7    9.34   16.67   0
   2  -7   7   14.01    9.87   0
   2   7   7   21.46   11.22   0
  -3   7  -7  257.02   13.40   0
   3  -7   7  343.19   13.38   0
   3   7   7  368.86   13.27   0
  -3  -7  -7  283.68   13.82   0
   4  -7   7   25.02   13.82   0
  -4  -7  -7   22.64   15.69   0
   4   7   7   35.51   14.80   0
  -4   7  -7    7.12   13.34   0
   5  -7   7    6.08   10.91   0
   5   7   7   -3.17   10.53   0
  -5  -7  -7   10.36   14.45   0
  -5   7  -7    3.40    9.64   0
   6   7   7   -8.74   11.45   0
  -6  -7  -7   -0.15   11.48   0
  -6   7  -7   10.16   14.59   0
   6  -7   7    7.26   15.47   0
   7   7   7   11.07   18.25   0
   7  -7   7   -1.54   17.04   0
  -7   7  -7   -1.16   11.53   0
  -7  -7  -7    5.90   17.17   0
  -7   8   7   -3.48   16.94   0
  -7  -8   7    4.85   21.11   0
  -7   8   7  -13.72   16.04   0
   6   8  -7    3.27   19.21   0
  -6   8   7   15.86   15.45   0
  -6  -8   7   -0.16   15.43   0
  -6   8   7  -10.18   14.28   0
  -5   8   7    5.21   14.62   0
  -5   8   7   12.22    8.86   0
  -5  -8   7   -1.88   18.13   0
   5   8  -7    7.77   17.41   0
  -4   8   7    3.21   12.22   0
  -4  -8   7    9.91   17.42   0
  -4   8   7    8.54   13.43   0
   4   8  -7   10.56   17.90   0
  -3   8   7   20.78   13.84   0
  -3   8   7   12.81    9.49   0
   3   8  -7   18.47   18.70   0
  -2   8   7   31.50   14.39   0
   2   8  -7   34.36   19.67   0
   2   8  -7   50.77   21.23   0
  -1   8   7  123.90   15.50   0
   1   8  -7  104.26   18.50   0
   1   8  -7  127.64   19.93   0
   0   8  -7    7.90   14.20   0
   0  -8  -7   25.50   13.13   0
   0   8   7   16.10   10.60   0
   0   8  -7    3.87   12.66   0
  -1  -8  -7  258.31   17.17   0
  -1   8  -7  185.07   15.47   0
   1   8   7  263.12   16.75   0
  -2  -8  -7   89.08   12.84   0
  -2   8  -7   72.69   14.36   0
   2   8   7   84.83   12.04   0
  -3   8  -7   31.56   10.30   0
  -3  -8  -7   24.98   15.31   0
   3   8   7   47.96   11.09   0
  -4   8  -7    2.14   12.98   0
   4   8   7  -11.08   14.89   0
  -4  -8  -7  -16.56   15.70   0
   4  -8   7   21.94   13.77   0
   5   8   7   18.40   10.64   0
  -5  -8  -7   -0.30   15.07   0
   5  -8   7   -6.62   10.59   0
  -5   8  -7   17.35   14.25   0
  -6  -8  -7  -13.53   16.80   0
  -6   8  -7    7.15   14.20   0
   6   8   7   15.22   16.38   0
   7   8   7    9.72   13.78   0
  -7   8  -7   -0.16   17.13   0
  -7  -8  -7   24.49   11.81   0
  -7  -9   7    8.79   22.70   0
  -7   9   7   10.98   18.54   0
  -6   9   7    4.43   10.01   0
  -6  -9   7   -0.39   19.98   0
  -6   9   7    4.59   11.26   0
   6   9  -7    3.14   21.40   0
  -5   9   7   18.64   10.57   0
  -5   9   7    6.44   13.34   0
  -5  -9   7    6.83   18.67   0
   5   9  -7    8.52   19.26   0
  -4   9   7   16.82    8.95   0
  -4  -9   7    7.93   20.26   0
   4   9  -7    1.57   20.74   0
  -4   9   7   16.63   13.72   0
  -3   9   7   -4.73    9.03   0
  -3   9   7    9.82    8.88   0
   3   9  -7    8.36   17.94   0
   2   9  -7  106.82   19.38   0
  -2   9   7  123.14   14.86   0
   2   9  -7   78.35   19.16   0
  -1   9   7    9.64   14.61   0
   1   9  -7   -1.68   13.49   0
   1   9  -7    4.76   23.49   0
   0   9  -7   41.20   13.21   0
   0  -9  -7   32.09   13.44   0
   0   9  -7   37.40   14.66   0
   0   9   7   61.21   15.54   0
  -1  -9  -7   45.68   10.39   0
   1   9   7   34.28   11.79   0
  -1   9  -7   22.64   13.37   0
  -2  -9  -7   20.74   15.82   0
  -2   9  -7   18.20   13.49   0
   2   9   7   28.83   15.40   0
   3   9   7   -4.80   10.52   0
  -3   9  -7   13.25   14.07   0
  -3  -9  -7    0.84   15.15   0
  -4   9  -7    9.31    9.19   0
  -4  -9  -7   20.65   15.02   0
   4   9   7   35.69   14.79   0
   5   9   7   13.12   15.49   0
  -5  -9  -7   29.10   14.79   0
  -5   9  -7    3.66   14.21   0
  -6   9  -7    4.30   15.14   0
  -6  -9  -7  -10.65   16.42   0
   6   9   7    5.01   12.27   0
   6  10  -7   -2.45   25.56   0
  -6 -10   7    4.72   23.92   0
  -6  10   7   11.97   11.95   0
  -6  10   7   16.21   15.28   0
  -5  10   7    6.41   14.89   0
  -5  10   7    2.45   13.39   0
  -5 -10   7    5.34   21.46   0
   5  10  -7   10.92   23.05   0
   4  10  -7    5.93   20.40   0
  -4  10   7    6.86   12.89   0
  -4  10   7    1.48    9.27   0
  -3  10   7   -2.91    8.82   0
  -3  10   7   12.64   13.03   0
   3  10  -7    3.56   19.95   0
   2  10  -7   41.42   18.24   0
  -2  10   7   46.23   13.80   0
   2  10  -7   40.53   17.67   0
   1  10  -7   15.49   17.14   0
   1  10  -7   13.51   13.92   0
  -1  10   7    4.75   10.42   0
   0  10  -7   54.36   15.55   0
   0  10   7   29.03   10.56   0
   0 -10  -7   37.88   13.13   0
   0  10  -7   23.37   13.34   0
   1  10   7    7.74   16.37   0
  -1 -10  -7   10.33   13.71   0
  -1  10  -7  -10.36    9.10   0
  -1  10  -7    7.95   13.27   0
  -2 -10  -7  182.27   12.03   0
  -2  10  -7  164.59   15.37   0
   2  10   7  208.17   12.49   0
  -3  10  -7   14.87   10.21   0
  -3 -10  -7    8.55   10.64   0
   3  10   7   15.67   10.67   0
  -4  10  -7    4.45   10.30   0
   4  10   7    3.46   15.30   0
  -4 -10  -7    2.68   15.28   0
   5  10   7   -1.79   17.70   0
  -5 -10  -7   -1.13   12.23   0
  -5  10  -7   16.74   15.46   0
  -6 -10  -7   11.58   12.19   0
  -6  10  -7  -10.73   17.31   0
   6  10   7   12.49   18.17   0
  -6 -11   7   -1.40   24.92   0
   6  11  -7    3.08   30.90   0
  -6  11   7   19.20   16.98   0
  -6  11   7    1.46   15.78   0
  -5  11   7   12.20   10.80   0
  -5  11   7    3.39   10.47   0
   5  11  -7    7.91   26.66   0
  -4  11   7   -0.62   13.65   0
  -4  11   7   20.15    9.33   0
   4  11  -7   -1.35   22.23   0
   3  11  -7    0.62   18.60   0
  -3  11   7   -0.22   13.44   0
  -3  11   7    5.94    9.23   0
   2  11  -7   13.17   17.64   0
  -2  11   7   15.84   12.83   0
   2  11  -7    4.05   13.77   0
  -1  11   7   -0.26   14.31   0
   1  11  -7    5.33   15.60   0
   1  11  -7    2.04   16.29   0
   0  11  -7   -2.32   14.00   0
   0 -11  -7   -0.90    8.72   0
   0  11   7   -2.90   10.39   0
   0  11  -7    7.96   15.06   0
  -1  11  -7   16.70   13.71   0
   1  11   7   32.05   10.53   0
  -1  11  -7   33.45   13.72   0
  -1 -11  -7   41.51   13.80   0
  -2 -11  -7   25.87   15.29   0
  -2  11  -7   17.58   12.76   0
   2  11   7    7.52   16.14   0
   3  11   7   -4.41   10.68   0
  -3  11  -7   12.11   14.72   0
  -3 -11  -7   14.58   15.70   0
  -4  11  -7    4.62   10.37   0
  -4 -11  -7   14.35   15.11   0
   4  11   7   20.24   14.84   0
  -5 -11  -7   -5.57   16.66   0
   5  11   7   16.83   16.64   0
  -5  11  -7   -2.56   15.67   0
  -6 -11  -7   12.42   17.95   0
   6  11   7   20.81   19.12   0
  -6  11  -7    2.35   18.08   0
  -5  12   7   -3.73   15.88   0
  -5  12   7  -16.30   14.69   0
   5  12  -7    0.18   35.67   0
   4  12  -7    1.21   22.49   0
  -4  12   7   17.29   13.88   0
  -4  12   7   -4.73   14.83   0
   3  12  -7    1.34   18.39   0
  -3  12   7   10.73   13.97   0
   3  12  -7    3.77   18.55   0
  -3  12   7    3.25    9.85   0
   2  12  -7    3.73   14.52   0
  -2  12   7   13.97   13.66   0
   2  12  -7   -0.75   15.62   0
  -1  12   7   27.39   11.16   0
   1  12  -7   37.06   14.57   0
   1  12  -7   37.55   19.75   0
   0  12  -7   10.18   14.15   0
   0  12   7   28.77   11.65   0
   0  12  -7  -13.32   14.74   0
  -1  12  -7    8.29   14.22   0
  -1 -12  -7    0.37   13.73   0
   1  12   7  -19.09   15.43   0
  -1  12  -7    6.47   13.83   0
   2  12   7   20.00   16.04   0
  -2  12  -7   13.96   13.49   0
  -2  12  -7   -1.99   10.65   0
  -2 -12  -7   -6.03   14.50   0
   3  12   7   23.07   15.79   0
  -3 -12  -7    7.30   10.39   0
  -3  12  -7   -7.97   13.66   0
  -4 -12  -7   -0.82   11.91   0
  -4  12  -7    6.27   15.28   0
   4  12   7    9.87   16.83   0
  -5 -12  -7   14.21   16.64   0
   5  12   7    1.40   12.43   0
  -5  12  -7   -4.81   11.14   0
  -5  13   7   -4.11   16.81   0
  -5  13   7   10.55   10.45   0
   4  13  -7    5.82   25.55   0
  -4  13   7    8.76   15.60   0
  -4  13   7   20.59   10.14   0
   4  13  -7    3.85   27.61   0
  -3  13   7    3.67   10.05   0
   3  13  -7    8.73   19.08   0
   3  13  -7   10.47   23.72   0
  -3  13   7   11.82   14.73   0
  -2  13   7  -18.48   14.47   0
   2  13  -7    1.22   14.29   0
   2  13  -7   -1.71   14.42   0
   1  13  -7    2.51   19.14   0
  -1  13   7    3.21   15.34   0
   1  13  -7   -3.25   17.06   0
   0  13   7   -3.60   14.72   0
   0  13  -7    4.60   14.05   0
   0  13  -7   17.79   14.63   0
  -1 -13  -7    7.31    9.52   0
  -1  13  -7   -9.49   13.98   0
  -1  13  -7    0.14   13.85   0
   1  13   7   -5.29   11.36   0
  -2  13  -7    7.27   13.91   0
  -2 -13  -7   -0.40    9.50   0
   2  13   7    5.33   16.31   0
  -2  13  -7    6.08   10.49   0
   3  13   7   -7.83   18.83   0
  -3  13  -7   -6.27   15.72   0
  -3 -13  -7    9.49   16.39   0
  -3  13  -7    7.08   15.37   0
  -4  13  -7    5.89   15.94   0
  -4 -13  -7   23.37   15.68   0
   4  13   7   -1.82   12.09   0
   5  13   7    3.32   18.95   0
  -5 -13  -7   -2.29   12.15   0
  -5  13  -7  -13.49   11.34   0
   4  14  -7    4.09   30.61   0
  -4  14   7    4.25   12.65   0
  -4  14   7   -7.96   15.56   0
   4  14  -7   -1.79   28.51   0
   3  14  -7   -0.59   19.28   0
  -3  14   7   25.61   15.82   0
   3  14  -7   -5.02   19.43   0
  -3  14   7   -4.60   11.43   0
  -2  14   7    6.64   15.42   0
   2  14  -7   18.33   20.01   0
   2  14  -7    7.73   20.03   0
  -1  14   7   11.06   15.23   0
   1  14  -7   -4.98   16.17   0
   1  14  -7   -4.99   15.53   0
   0  14  -7   14.36   15.08   0
   0  14  -7   -0.75   15.96   0
   0  14   7    8.77   15.15   0
  -1  14  -7   18.43   15.61   0
   1  14   7   -9.73   11.00   0
  -1  14  -7    8.01   15.26   0
  -2  14  -7  -14.30    9.49   0
  -2 -14  -7    7.02   10.60   0
  -2  14  -7   -4.41   13.85   0
   2  14   7   -4.50   12.32   0
   3  14   7   -3.93   18.05   0
  -3 -14  -7    4.39   16.53   0
  -3  14  -7   -9.17   16.06   0
  -3  14  -7   14.56   15.66   0
  -4  14  -7   13.65   16.25   0
  -4  14  -7   -3.30   15.48   0
   4  14   7   11.41   12.75   0
  -4 -14  -7   -5.10   12.07   0
  -4  15   7   -7.99   12.72   0
  -4  15   7   14.60   16.92   0
   3  15  -7   -0.85   21.30   0
  -3  15   7    7.27   12.33   0
  -3  15   7   11.18   16.71   0
   3  15  -7    9.54   21.30   0
   2  15  -7    5.62   16.24   0
   2  15  -7    7.77   16.36   0
  -2  15   7    5.33   16.76   0
  -2  15   7    6.55   12.08   0
   1  15  -7   17.68   16.68   0
  -1  15   7   -6.37   16.10   0
   1  15  -7    4.40   17.17   0
   0  15   7   -2.08   10.69   0
   0  15  -7    0.94   16.78   0
   0  15  -7   -1.50   16.29   0
  -1  15  -7    3.02   15.66   0
   1  15   7    9.53   12.41   0
  -1  15  -7    2.74   16.03   0
  -2 -15  -7   17.30   15.10   0
  -2  15  -7   12.19   16.49   0
  -2  15  -7  -11.48   11.64   0
   2  15   7   12.31   18.17   0
   3  15   7    2.90   18.56   0
  -3 -15  -7   23.35   16.12   0
  -3  15  -7   -8.40   12.17   0
  -3  15  -7    1.98   16.74   0
  -4 -15  -7    1.41   17.31   0
  -3  16   7   -5.22   18.79   0
  -3  16   7   16.67   12.06   0
   3  16  -7    4.10   26.67   0
   3  16  -7    8.92   27.01   0
   2  16  -7  -10.03   21.46   0
  -2  16   7   -5.94   12.57   0
  -2  16   7   17.54   11.81   0
   2  16  -7    6.67   22.27   0
   1  16  -7   12.98   17.98   0
   1  16  -7   -3.62   16.34   0
  -1  16   7   11.50   16.51   0
   0  16  -7   13.68   17.01   0
   0  16   7   -4.32   17.78   0
   0  16  -7   -1.84   17.59   0
  -1  16  -7   -0.04   16.74   0
  -1  16  -7   10.15   17.38   0
   1  16   7    3.76   17.47   0
  -2  16  -7   -0.04   11.49   0
  -2  16  -7  -15.63   16.94   0
   2  16   7    8.52   18.42   0
  -3 -16  -7   12.47   16.64   0
  -3  16  -7    6.24   19.18   0
  -1  17   7  -27.75   18.53   0
   1  17  -7   12.75   18.16   0
   1  17  -7    4.55   18.49   0
   0  17  -7    0.01   18.56   0
   0  17   7   -3.53   19.57   0
   0  17  -7    7.80   18.69   0
  -1  17  -7    3.77   18.65   0
   1  17   7   -0.08   18.75   0
  -1  17  -7   10.35   18.40   0
  -8   0   8    8.36   18.25   0
  -7   0   8   -0.50   16.12   0
  -6   0   8   92.97   14.90   0
  -5   0   8  229.64   12.63   0
  -4   0   8   10.91   12.13   0
  -3   0   8   10.83   12.57   0
  -2   0   8   37.21   16.49   0
   1   0  -8   38.58   17.32   0
  -1   0   8   34.31   18.67   0
   0   0   8 2028.70   33.00   0
   0   0  -8 2014.45   35.38   0
  -1   0  -8  549.95   20.37   0
   1   0   8  564.55   17.26   0
  -2   0  -8  203.09   15.59   0
   2   0   8  185.23   11.47   0
  -3   0  -8    5.05    8.61   0
   3   0   8    5.94    8.54   0
   4   0   8   15.44   12.25   0
  -4   0  -8    9.35    9.08   0
   5   0   8  103.54   14.59   0
  -5   0  -8  108.35   13.79   0
   6   0   8   42.77   14.57   0
  -6   0  -8   19.41   10.70   0
  -7   0  -8   10.18   15.42   0
   7   0   8    9.31   11.87   0
  -8   1   8   -6.52   12.89   0
  -8  -1   8    3.27   17.74   0
  -7   1   8    8.88   15.39   0
  -7  -1   8   13.14   15.95   0
  -6  -1   8   -6.48   13.43   0
  -6   1   8   11.68   14.41   0
  -5   1   8   10.68   13.57   0
  -5  -1   8   11.82   13.42   0
  -4  -1   8   21.43   12.31   0
  -4   1   8   18.26    9.52   0
  -3  -1   8   20.60   13.35   0
  -3   1   8   27.80   12.35   0
  -2  -1   8 1054.29   30.39   0
  -2   1   8  970.97   23.98   0
  -2  -1   8 1010.48   28.51   0
   1  -1  -8   11.21   16.52   0
   1   1  -8   -2.02   17.06   0
  -1  -1   8    0.04   17.36   0
  -1   1   8    2.78   12.01   0
   0  -1  -8   18.83   18.42   0
   0  -1   8   40.83   17.69   0
   0   1   8   30.69   13.08   0
   0   1  -8   37.20   13.87   0
  -1   1  -8   30.62   15.66   0
   1   1   8    9.81   10.91   0
   1  -1   8   14.90   14.68   0
  -1  -1  -8   22.91   16.09   0
  -2  -1  -8  695.98   17.05   0
   2   1   8  729.20   16.46   0
  -2   1  -8  680.06   17.06   0
   2  -1   8  765.23   19.54   0
   3  -1   8   86.05    9.56   0
  -3  -1  -8   84.62   13.84   0
   3   1   8   90.90   12.68   0
  -3   1  -8  100.21   13.39   0
   4  -1   8  114.64    9.89   0
  -4   1  -8   88.12   13.83   0
  -4  -1  -8   81.64    9.77   0
   4   1   8   93.65   12.88   0
  -5  -1  -8   30.89   13.27   0
   5   1   8   29.10    9.66   0
  -5   1  -8   29.63   13.05   0
   5  -1   8   48.97   13.19   0
  -6  -1  -8   -7.45   10.63   0
  -6   1  -8   -1.30   14.42   0
   6  -1   8    7.25   13.84   0
   6   1   8   -3.51   14.21   0
  -7  -1  -8   -1.47   11.28   0
   7  -1   8    8.33   16.20   0
  -7   1  -8   -8.49   15.48   0
   7   1   8    7.05   16.05   0
  -8  -2   8   19.84   17.85   0
  -8   2   8    7.23   18.29   0
  -7  -2   8    0.05   16.04   0
  -7   2   8    5.28   16.10   0
  -6   2   8   13.95   14.81   0
  -6  -2   8    0.54   14.61   0
  -5   2   8   23.39   13.31   0
  -5  -2   8   16.89   13.65   0
  -4  -2   8   76.82   14.43   0
  -4   2   8   77.87   14.84   0
  -3   2   8   42.41   14.18   0
  -3   2   8   37.09   10.07   0
  -3  -2   8   42.05   14.02   0
  -2   2   8  110.21   15.24   0
  -2  -2   8  114.69   25.02   0
  -2  -2   8  106.20   22.63   0
  -1  -2   8 1432.00   46.29   0
   1   2  -8 1521.11   45.77   0
  -1   2   8 1379.81   26.93   0
   1  -2  -8 1403.49   25.75   0
   0   2  -8  393.83   22.63   0
   0  -2  -8  427.62   20.73   0
   0  -2   8  418.72   21.88   0
   0   2   8  414.59   16.56   0
   1   2   8 1273.59   24.09   0
  -1   2  -8 1181.42   26.09   0
  -1  -2  -8 1206.91   24.82   0
   1  -2   8 1260.71   26.05   0
  -2   2  -8  252.10   16.01   0
   2  -2   8  295.48   15.86   0
   2   2   8  297.11   15.74   0
  -2  -2  -8  276.85   16.70   0
  -3  -2  -8   64.59   13.99   0
   3   2   8   54.18   12.76   0
  -3   2  -8   54.41   10.01   0
   3  -2   8   49.67    9.19   0
  -4  -2  -8    6.34    9.58   0
   4   2   8    5.01   12.27   0
   4  -2   8    8.19   12.50   0
  -4   2  -8    4.93    8.95   0
   5   2   8    9.19   12.44   0
  -5  -2  -8    7.70    9.85   0
  -5   2  -8   -0.47    8.82   0
   5  -2   8   12.66   12.51   0
  -6  -2  -8   20.51    9.97   0
  -6   2  -8   20.67   14.19   0
   6   2   8    5.46   14.85   0
   6  -2   8   14.30   10.42   0
  -7  -2  -8   -8.77   16.07   0
   7  -2   8   -2.75   16.57   0
  -7   2  -8   16.89   15.08   0
   7   2   8    5.43   11.73   0
  -8  -3   8   -7.29   18.53   0
  -7  -3   8    0.76   16.14   0
  -7   3   8   -9.91   11.64   0
  -6   3   8   13.15   10.06   0
  -6  -3   8   15.75   15.55   0
  -5   3   8   14.99    9.72   0
  -5  -3   8   10.84   14.36   0
  -4   3   8  140.04   15.44   0
  -4  -3   8  134.31   18.44   0
  -3   3   8   53.59   10.44   0
  -3  -3   8   41.14   17.61   0
  -3   3   8   38.60   14.45   0
  -2   3   8   78.53   16.02   0
  -1   3   8  289.38   19.82   0
  -1  -3   8  347.40   44.10   0
   1   3  -8  334.78   45.43   0
   1  -3  -8  306.56   14.37   0
   0  -3   8   19.68   14.35   0
   0   3  -8   14.28   15.40   0
   0  -3  -8   27.10   16.88   0
   0   3   8   28.25   16.67   0
   1  -3   8   12.69   14.15   0
  -1   3  -8   21.38   14.63   0
  -1  -3  -8   13.44   11.67   0
   1   3   8   33.75   11.46   0
   2  -3   8   19.21   13.48   0
   2   3   8   20.48   13.29   0
  -2   3  -8   18.68    9.95   0
  -2  -3  -8    7.40   14.96   0
   3  -3   8  137.25   10.15   0
   3   3   8  148.44   14.46   0
  -3   3  -8  138.26   14.76   0
  -3  -3  -8  141.05   15.26   0
  -4  -3  -8  170.60   12.05   0
  -4   3  -8  161.92   11.59   0
   4   3   8  198.65   14.39   0
   4  -3   8  214.14   14.38   0
  -5  -3  -8    6.11   14.38   0
   5   3   8   10.63    9.43   0
  -5   3  -8    9.75   12.11   0
   5  -3   8    0.74   12.35   0
  -6  -3  -8   -1.60   10.38   0
   6  -3   8   14.31   13.93   0
  -6   3  -8   -3.30   13.28   0
   6   3   8    8.26   14.64   0
  -7  -3  -8    3.56   11.23   0
   7   3   8    4.70   16.15   0
  -7   3  -8   17.24   10.99   0
   7  -3   8   16.25   16.47   0
  -7  -4   8    7.88   16.06   0
  -7   4   8  -11.07   12.02   0
  -6  -4   8   -6.06   16.02   0
  -6   4   8   -1.46    9.80   0
  -5   4   8   28.59   10.06   0
  -5  -4   8   32.92   13.81   0
  -4  -4   8   53.23   18.22   0
  -4   4   8   56.22   13.60   0
  -3   4   8   76.67   10.86   0
  -3   4   8   62.65   10.50   0
  -3  -4   8   84.86   23.40   0
  -2   4   8  821.28   21.06   0
   1  -4  -8  412.49   14.35   0
  -1   4   8  421.94   19.24   0
   0  -4  -8    7.20   15.64   0
   0   4  -8    3.79   14.57   0
   0  -4   8    6.97   14.74   0
   0   4   8    4.58   11.99   0
  -1  -4  -8  838.80   21.21   0
  -1   4  -8  748.71   23.76   0
   1  -4   8  842.79   23.05   0
   1   4   8  879.81   21.10   0
  -2  -4  -8   36.19   11.12   0
   2   4   8   41.49   13.76   0
  -2   4  -8   36.72   14.64   0
   2  -4   8   51.33   14.27   0
  -3  -4  -8    9.07   14.30   0
   3   4   8   16.30   13.39   0
  -3   4  -8    5.84    8.30   0
   3  -4   8    1.30    8.94   0
   4  -4   8  190.42   14.71   0
   4   4   8  175.52   11.33   0
  -4   4  -8  183.32   13.54   0
  -4  -4  -8  191.99   15.81   0
   5  -4   8   14.56   12.48   0
  -5   4  -8   17.00   11.99   0
   5   4   8   14.45   10.14   0
  -5  -4  -8    5.34   14.34   0
  -6   4  -8    1.56   13.40   0
   6  -4   8    7.18    9.71   0
   6   4   8   -6.85   10.51   0
  -6  -4  -8    6.97   10.76   0
   7   4   8   -5.23   16.73   0
  -7   4  -8   -4.95   15.20   0
  -7  -4  -8   -2.62   11.38   0
   7  -4   8   22.83   17.19   0
  -7   5   8    9.57   16.75   0
  -7  -5   8    3.43   20.18   0
  -6   5   8   11.60   14.51   0
  -6  -5   8    1.24   15.08   0
  -5   5   8   15.62   14.95   0
  -5  -5   8    6.32   14.13   0
  -4   5   8   35.17   13.14   0
  -4   5   8   44.14   13.60   0
  -4  -5   8   25.66   18.93   0
  -3   5   8   40.52   14.57   0
  -3   5   8   40.21   10.69   0
  -3  -5   8   33.09   31.32   0
  -2   5   8  168.09   17.11   0
  -1   5   8   71.39   11.05   0
   1   5  -8   62.48   34.76   0
   1   5  -8   66.89   30.68   0
   1  -5  -8   75.15   10.08   0
   0  -5  -8   38.97   14.99   0
   0   5   8   25.75   11.46   0
   0   5  -8   23.54   14.39   0
   0  -5   8   32.97   15.17   0
   1  -5   8   30.80   13.32   0
  -1  -5  -8   22.61   10.57   0
   1   5   8   23.65   10.29   0
  -1   5  -8   19.26   13.34   0
   2   5   8  346.89   13.77   0
   2  -5   8  357.53   17.88   0
  -2  -5  -8  330.89   14.42   0
  -2   5  -8  270.74   14.24   0
  -3  -5  -8   41.74   16.52   0
   3   5   8   51.62   13.57   0
   3  -5   8   20.97    9.20   0
  -3   5  -8   24.50   13.03   0
   4  -5   8   23.37   12.23   0
  -4   5  -8   16.12   13.67   0
   4   5   8   20.08   13.66   0
  -4  -5  -8   11.74   15.01   0
   5  -5   8    0.99   13.46   0
  -5   5  -8    4.88   12.98   0
   5   5   8   14.28    9.68   0
  -5  -5  -8   31.41   14.80   0
   6   5   8   14.73   15.24   0
  -6   5  -8    5.78   12.74   0
  -6  -5  -8    6.58   14.77   0
   6  -5   8   -0.25   13.97   0
   7   5   8    1.85   13.10   0
   7  -5   8    9.65   16.15   0
  -7   5  -8   -3.82   10.87   0
  -7  -5  -8    4.52   12.23   0
  -7   6   8    4.02   16.71   0
  -7  -6   8    6.02   17.53   0
  -6   6   8    8.97   15.60   0
  -6  -6   8    1.62   15.13   0
  -5   6   8    5.38   12.92   0
   5   6  -8    3.61   14.47   0
  -5  -6   8    5.60   15.67   0
  -5   6   8    6.79   13.68   0
  -4  -6   8   12.83   18.40   0
  -4   6   8   14.53   13.18   0
  -4   6   8   16.72    9.57   0
   4   6  -8   11.28   16.61   0
  -3   6   8    0.27   13.64   0
  -3   6   8   11.79    9.44   0
  -2   6   8   29.59   11.21   0
  -1   6   8  112.68   14.82   0
   1   6  -8  116.97   28.55   0
   1   6  -8   93.23   22.65   0
   1  -6  -8  115.34    9.81   0
   0   6  -8   55.20   15.03   0
   0  -6  -8   85.43   14.15   0
   0   6   8   62.55   11.16   0
  -1  -6  -8   70.43   11.31   0
  -1   6  -8   38.69   12.82   0
   1  -6   8   55.34   13.51   0
   1   6   8   49.78   14.18   0
   2   6   8    9.80    9.87   0
   2  -6   8   -1.46   13.60   0
  -2  -6  -8   -7.40   16.19   0
  -2   6  -8    6.75    9.09   0
   3   6   8   11.82   13.89   0
  -3  -6  -8    3.82   16.30   0
   3  -6   8   13.40   13.01   0
  -3   6  -8   -0.75    9.44   0
   4   6   8    5.71   13.45   0
  -4  -6  -8    9.49   10.69   0
  -4   6  -8   16.11   12.70   0
   4  -6   8    4.98    9.21   0
   5  -6   8   10.17   13.11   0
  -5   6  -8   29.20   13.73   0
   5   6   8   29.26   15.08   0
  -5  -6  -8   -0.08   10.00   0
   6  -6   8   18.30   10.50   0
  -6   6  -8   -0.36    9.70   0
  -6  -6  -8    5.10   10.77   0
   6   6   8    4.83   14.85   0
   7  -6   8   -7.69   16.72   0
  -7  -6  -8    7.05   11.67   0
   7   6   8   16.69   18.03   0
  -7   6  -8    6.80   15.82   0
  -7   7   8   12.41   15.66   0
  -7   7   8   10.33   17.37   0
  -7  -7   8   -0.87   20.37   0
  -6   7   8    8.26   14.28   0
  -6  -7   8   -2.45   18.98   0
  -6   7   8   -1.80   10.64   0
  -5   7   8  -20.66   13.92   0
  -5   7   8    9.92    8.89   0
   5   7  -8    3.76   18.64   0
  -5  -7   8   14.23   18.12   0
  -4   7   8   30.20    9.13   0
  -4  -7   8   29.32   22.92   0
   4   7  -8   30.52   24.71   0
  -4   7   8   48.81   14.00   0
  -3   7   8   94.93   13.96   0
  -3   7   8   70.66   10.58   0
  -2   7   8    6.59   13.68   0
   1  -7  -8   23.25    9.03   0
   1   7  -8    8.36   16.52   0
  -1   7   8    9.52   10.81   0
   1   7  -8   16.22   22.86   0
   0  -7  -8   63.69   13.95   0
   0   7  -8   45.82   13.71   0
   0   7   8   55.14   15.41   0
  -1  -7  -8   40.55   16.18   0
  -1   7  -8   23.14   12.80   0
   1   7   8   27.55   10.78   0
   2   7   8   30.54   15.11   0
  -2   7  -8   17.87   14.33   0
  -2  -7  -8   41.83   15.66   0
   2  -7   8   36.59   14.34   0
  -3  -7  -8  361.54   13.78   0
   3   7   8  398.68   13.02   0
   3  -7   8  427.20   16.85   0
  -3   7  -8  376.61   16.64   0
   4  -7   8    2.00   13.49   0
  -4  -7  -8   -7.18   10.83   0
   4   7   8    7.08   14.74   0
  -4   7  -8   10.75   13.25   0
  -5   7  -8    4.38   13.42   0
  -5  -7  -8   12.03   10.20   0
   5  -7   8   -9.71   14.37   0
   5   7   8   22.51   14.31   0
   6   7   8    3.49   15.45   0
   6  -7   8   13.32   15.33   0
  -6   7  -8   -8.71   13.60   0
  -6  -7  -8   37.87   15.27   0
   7   7   8   21.83   19.34   0
  -7   7  -8    6.61   16.47   0
  -7  -7  -8   -8.60   16.65   0
   7  -7   8    5.41   17.15   0
  -7   8   8   10.98   16.11   0
  -7  -8   8    8.43   22.06   0
  -7   8   8    8.73   16.17   0
  -6   8   8  -17.18   14.64   0
  -6  -8   8    2.94   19.65   0
  -6   8   8    4.53   16.07   0
  -5   8   8   37.05   14.79   0
  -5   8   8   -1.99   13.81   0
   5   8  -8   -4.23   21.51   0
  -5  -8   8    3.81   20.85   0
  -4   8   8   10.49   13.17   0
  -4  -8   8    3.87   25.18   0
   4   8  -8    4.99   28.83   0
  -4   8   8    7.12    9.48   0
  -3   8   8   22.46   10.32   0
  -3   8   8   19.19   10.07   0
   2   8  -8   -1.41   26.85   0
   2   8  -8    2.11   22.79   0
  -2   8   8    4.30   14.19   0
  -1   8   8   42.90   15.27   0
   1   8  -8   32.35   22.48   0
   1   8  -8   25.32   16.46   0
   0   8  -8   64.96   14.55   0
   0  -8  -8   63.76    9.95   0
   0   8   8   69.69   11.47   0
   0   8  -8   52.07   13.27   0
  -1  -8  -8   -0.12   10.64   0
  -1   8  -8    2.23   12.42   0
   1   8   8    6.41    9.67   0
  -2  -8  -8   24.94   14.75   0
  -2   8  -8    6.78   13.53   0
   2   8   8   29.84   15.01   0
  -3   8  -8   32.95   13.91   0
   3  -8   8   42.70   14.67   0
   3   8   8   38.83   11.32   0
  -3  -8  -8   53.17   11.58   0
   4   8   8   24.19   14.09   0
   4  -8   8    3.47   14.03   0
  -4  -8  -8    8.13   11.14   0
  -4   8  -8    6.28   13.02   0
   5   8   8    6.58   14.35   0
  -5  -8  -8   33.67   15.22   0
  -5   8  -8    0.25   14.21   0
   5  -8   8    5.90   15.37   0
   6  -8   8   -3.64   11.10   0
  -6   8  -8   13.41   14.78   0
  -6  -8  -8  -15.61   11.37   0
   6   8   8   20.18   16.57   0
  -7  -8  -8    2.50   18.05   0
  -6   9   8   22.45   16.60   0
  -6  -9   8    8.00   23.00   0
  -6   9   8   -8.98   10.86   0
  -5   9   8    9.23   13.18   0
  -5  -9   8    0.47   21.38   0
  -5   9   8   32.00   14.59   0
   5   9  -8   -0.09   26.66   0
  -4   9   8   14.23   12.40   0
  -4   9   8    6.80    8.90   0
  -3   9   8   46.83   13.53   0
  -3   9   8   16.69    9.37   0
   2   9  -8   75.70   21.73   0
   2   9  -8   63.71   21.78   0
  -2   9   8   60.95   10.59   0
  -1   9   8   17.03   15.53   0
   1   9  -8    5.21   17.85   0
   1   9  -8    6.79   12.59   0
   0   9  -8   31.39   14.79   0
   0  -9  -8   23.56    9.75   0
   0   9   8   32.94   15.07   0
   0   9  -8   18.56   13.39   0
  -1  -9  -8   48.29   10.06   0
  -1   9  -8   42.68    9.61   0
   1   9   8   47.12   10.93   0
  -2   9  -8    4.22   12.33   0
  -2  -9  -8   -3.46   10.29   0
   2   9   8   10.15   15.05   0
  -3   9  -8   -7.32   14.95   0
   3   9   8   15.63   15.74   0
  -3  -9  -8   12.29   11.52   0
   4   9   8   21.00   14.43   0
  -4  -9  -8    9.88    9.97   0
  -4   9  -8   -2.40   13.71   0
   5   9   8   17.48   16.07   0
  -5  -9  -8   -1.70   15.99   0
  -5   9  -8    9.12   10.04   0
  -6  -9  -8   12.02   16.97   0
   6   9   8   -5.34   12.52   0
  -6   9  -8   -0.13   16.16   0
  -6 -10   8    3.04   27.92   0
  -6  10   8   -7.83   12.45   0
  -6  10   8    2.23   11.72   0
  -5  10   8  -15.44   14.42   0
  -5  10   8   -5.38   11.01   0
  -4  10   8   25.28   14.88   0
  -4  10   8    7.46   13.42   0
  -3  10   8   10.22    9.11   0
   3  10  -8    6.93   28.09   0
  -3  10   8   17.23   12.75   0
   3  10  -8   11.25   30.11   0
   2  10  -8    9.71   18.40   0
   2  10  -8   -0.28   19.28   0
  -2  10   8  -19.03   13.19   0
   1  10  -8   20.26   13.85   0
  -1  10   8   32.69   10.90   0
   1  10  -8   25.10   16.71   0
   0  10  -8    7.31   14.83   0
   0  10   8   -1.18   11.17   0
   0  10  -8   19.96   13.14   0
   0 -10  -8   23.94    9.85   0
  -1 -10  -8   -6.39   14.20   0
  -1  10  -8   11.67   12.51   0
   1  10   8   -1.00   10.73   0
  -2  10  -8   77.43   15.07   0
  -2 -10  -8   85.88   15.08   0
   2  10   8   85.43   14.78   0
  -3 -10  -8   12.83   14.00   0
   3  10   8   20.77   11.15   0
  -3  10  -8   -8.01   10.16   0
  -4  10  -8   13.67   14.51   0
  -4 -10  -8    3.21   13.65   0
   4  10   8   -3.49    9.87   0
  -5 -10  -8    6.33   10.59   0
   5  10   8   12.90   16.11   0
  -5  10  -8   -6.00   11.08   0
  -6 -10  -8    7.72   11.75   0
  -6  10  -8    5.73   17.24   0
   6  10   8   -9.58   13.31   0
  -6  11   8   22.55   17.88   0
  -6  11   8   17.82   16.12   0
  -5  11   8    2.55   11.26   0
  -5  11   8   18.83   11.01   0
  -4  11   8   -5.58    9.40   0
  -4  11   8    4.28   10.50   0
  -3  11   8    4.66   13.74   0
  -3  11   8   12.78   13.78   0
   3  11  -8    3.04   22.64   0
   3  11  -8   -0.58   24.05   0
   2  11  -8   -5.20   18.01   0
   2  11  -8    2.62   17.71   0
  -2  11   8   11.69   13.28   0
   1  11  -8   15.03   16.63   0
  -1  11   8   22.52   14.42   0
   1  11  -8   18.68   18.82   0
   0  11  -8   -1.77   15.33   0
   0  11   8    5.15   14.58   0
   0 -11  -8    4.95   12.98   0
   0  11  -8    4.27   13.52   0
  -1  11  -8   45.71   15.03   0
  -1  11  -8   63.84   10.94   0
   1  11   8   66.85   12.38   0
  -1 -11  -8   76.00   14.92   0
  -2 -11  -8   -6.78   14.73   0
  -2  11  -8    7.62    9.65   0
   2  11   8    7.14   11.35   0
  -3  11  -8   -6.16   14.42   0
   3  11   8    9.41   15.71   0
  -3 -11  -8    8.72   10.86   0
  -4  11  -8    4.06   14.67   0
   4  11   8   -3.86   11.98   0
  -4 -11  -8   16.64   10.65   0
  -5 -11  -8  -15.75   17.01   0
   5  11   8    7.06   17.35   0
  -5  11  -8    8.28   10.98   0
   6  11   8   -5.23   13.57   0
  -6 -11  -8   29.18   17.70   0
  -6  11  -8    7.56   17.01   0
  -5  12   8   14.63   11.74   0
  -5  12   8    1.90   15.34   0
  -4  12   8   -0.02   13.95   0
  -4  12   8   19.53   15.11   0
   3  12  -8    5.51   24.96   0
  -3  12   8  -12.33   13.53   0
   3  12  -8    3.37   24.17   0
  -3  12   8   -6.84   13.37   0
   2  12  -8    6.72   14.56   0
  -2  12   8   -7.55   13.49   0
   2  12  -8    3.99   17.83   0
   1  12  -8    5.72   17.24   0
   1  12  -8    9.04   18.84   0
  -1  12   8   19.23   14.10   0
   0  12  -8    8.04   14.41   0
   0  12   8    2.49   14.41   0
   0  12  -8    9.96   16.92   0
  -1 -12  -8    4.24   13.31   0
  -1  12  -8   -1.76   13.56   0
  -1  12  -8   -6.71   13.98   0
   1  12   8   17.46   15.45   0
  -2  12  -8    8.42   14.08   0
  -2 -12  -8    5.62   13.57   0
  -2  12  -8   -1.45   14.62   0
   2  12   8   15.84   10.75   0
   3  12   8    8.65   16.44   0
  -3 -12  -8   21.35   15.11   0
  -3  12  -8   -0.90   15.85   0
  -4  12  -8   22.10   10.14   0
   4  12   8    6.50   17.30   0
  -4 -12  -8   25.39   14.99   0
  -5 -12  -8   18.60   17.33   0
   5  12   8   -0.82   18.86   0
  -5  12  -8    1.27   16.27   0
  -5  13   8    6.90   16.68   0
  -5  13   8   -3.97   15.53   0
  -4  13   8   27.71   14.41   0
  -4  13   8    2.95   10.79   0
   3  13  -8    1.21   25.48   0
  -3  13   8   14.46   14.70   0
  -3  13   8   13.82   15.90   0
   3  13  -8   -0.70   24.94   0
   2  13  -8   -0.04   18.40   0
   2  13  -8   -0.11   18.25   0
  -2  13   8   -1.53   14.36   0
   1  13  -8    3.91   15.22   0
  -1  13   8   23.72   15.00   0
   1  13  -8    4.78   15.74   0
   0  13   8    1.89   15.31   0
   0  13  -8    1.49   16.46   0
   0  13  -8    0.79   15.31   0
  -1 -13  -8   19.14    9.59   0
  -1  13  -8   22.79   14.07   0
  -1  13  -8   15.93   14.42   0
   1  13   8   26.14   11.08   0
  -2 -13  -8    6.59   13.89   0
  -2  13  -8    5.22   14.30   0
  -2  13  -8   -4.15   13.78   0
   2  13   8   20.24   11.96   0
   3  13   8   27.75   16.17   0
  -3  13  -8   -4.09   15.70   0
  -3  13  -8   13.55   15.98   0
  -3 -13  -8    1.54   15.50   0
  -4  13  -8   11.62   15.78   0
   4  13   8   18.86   13.42   0
  -4 -13  -8   -4.22   11.30   0
   5  13   8    1.62   13.74   0
  -5 -13  -8   -1.41   17.21   0
  -5  13  -8   -7.58   12.48   0
  -4  14   8    5.71   10.65   0
  -4  14   8    2.06   11.45   0
   3  14  -8   -0.77   24.68   0
  -3  14   8   13.67   10.71   0
   3  14  -8    5.55   26.99   0
  -3  14   8   -0.94   15.34   0
   2  14  -8   -3.21   18.26   0
   2  14  -8    2.37   18.40   0
  -2  14   8   24.42   15.63   0
  -1  14   8   12.37   10.77   0
   1  14  -8   14.08   19.65   0
   1  14  -8    6.44   15.91   0
   0  14  -8    6.97   19.73   0
   0  14   8    2.32   10.97   0
   0  14  -8    0.43   15.35   0
  -1 -14  -8    7.69   10.32   0
  -1  14  -8   26.00   16.19   0
  -1  14  -8    0.52   15.84   0
   1  14   8    1.62   11.00   0
  -2 -14  -8   -4.85   10.63   0
  -2  14  -8    2.82   14.89   0
   2  14   8    6.59   17.64   0
  -2  14  -8    7.47   10.58   0
   3  14   8   10.70   17.63   0
  -3  14  -8    4.82   15.42   0
  -3  14  -8   -1.72   16.87   0
  -3 -14  -8    9.37   16.20   0
  -4  14  -8    3.13   17.53   0
   4  14   8    8.24   21.73   0
  -4  14  -8   -6.32   16.53   0
  -4 -14  -8    6.30   17.26   0
  -4  15   8   -0.75   17.33   0
  -4  15   8   -4.88   11.83   0
  -3  15   8   10.18   12.32   0
  -3  15   8    7.96   12.66   0
   3  15  -8    4.59   28.23   0
   3  15  -8    2.21   28.16   0
   2  15  -8    6.97   20.82   0
  -2  15   8   -2.67   16.25   0
  -2  15   8    8.25   12.08   0
   2  15  -8    2.36   21.00   0
  -1  15   8  -11.68   16.40   0
   1  15  -8    6.32   16.48   0
   1  15  -8    9.37   16.12   0
   0  15  -8    4.91   17.05   0
   0  15   8  -12.08   16.72   0
   0  15  -8   -0.38   17.05   0
  -1  15  -8   16.00   15.96   0
  -1  15  -8   11.21   16.65   0
   1  15   8   11.47   12.10   0
  -2 -15  -8    3.93   15.42   0
  -2  15  -8    4.25   16.29   0
   2  15   8    1.89   17.89   0
  -2  15  -8  -11.75   16.41   0
  -3  15  -8   -1.25   16.37   0
   3  15   8   -7.98   13.96   0
  -3  15  -8   12.10   17.74   0
  -3 -15  -8   17.09   15.93   0
  -3  16   8    8.02   18.10   0
  -3  16   8  -12.63   17.79   0
  -2  16   8    9.79   12.74   0
   2  16  -8    0.42   21.87   0
  -2  16   8    8.68   17.18   0
   2  16  -8    8.17   22.43   0
  -1  16   8   23.45   17.01   0
   1  16  -8    4.86   22.33   0
   1  16  -8   10.72   17.58   0
   0  16  -8   12.93   17.15   0
   0  16  -8    8.76   17.02   0
   0  16   8   -4.72   12.53   0
  -1  16  -8   10.57   17.20   0
  -1  16  -8    7.15   17.21   0
   1  16   8   13.24   11.96   0
  -2  16  -8    3.36   16.27   0
  -2  16  -8    4.74   17.02   0
   2  16   8   -0.34   12.59   0
  -1  17   8    3.76   17.44   0
   1  17  -8    6.11   19.23   0
   1  17  -8    5.60   18.94   0
   0  17  -8   -6.53   17.94   0
   0  17  -8  -11.66   18.37   0
   0  17   8  -15.76   18.69   0
  -1  17  -8   -6.95   18.94   0
  -8  -1   9   10.10   18.11   0
  -8   1   9   24.20   18.49   0
  -7  -1   9   18.16   16.08   0
  -7   1   9   -1.01   15.86   0
  -6  -1   9   -3.52   13.85   0
  -6   1   9   -9.58   14.62   0
  -5   1   9   10.67   13.51   0
  -5  -1   9   13.20   14.39   0
  -4  -1   9   34.27   13.53   0
  -4   1   9   50.28   12.65   0
  -3  -1   9  262.90   16.87   0
  -3   1   9  309.87   15.92   0
  -3  -1   9  317.43   17.31   0
  -3   1   9  311.24   15.96   0
  -2   1   9   15.73   16.40   0
  -2  -1   9   20.08   17.18   0
  -2  -1   9   27.81   18.28   0
   1  -1  -9   45.37   16.91   0
   1   1  -9   45.62   17.08   0
  -1   1   9   50.93   17.81   0
  -1  -1   9   40.58   16.94   0
   0  -1   9  219.39   18.26   0
   0  -1  -9  206.33   14.43   0
   0   1  -9  222.77   19.71   0
   0   1   9  219.83   18.20   0
  -1   1  -9   70.82   12.64   0
   1   1   9   77.47   14.90   0
   1  -1   9   83.42   11.73   0
  -1  -1  -9   83.88   17.61   0
  -2  -1  -9   47.15   11.10   0
   2   1   9   40.93   13.53   0
  -2   1  -9   36.55   10.87   0
   2  -1   9   48.03   13.59   0
   3  -1   9   74.80   12.62   0
  -3  -1  -9   64.29   10.21   0
  -3   1  -9   55.92   10.09   0
   3   1   9   84.74   12.73   0
  -4  -1  -9   43.75   12.78   0
  -4   1  -9   42.24   13.22   0
   4  -1   9   42.38   13.17   0
   4   1   9   33.72   13.05   0
  -5  -1  -9   41.94   13.85   0
   5   1   9   30.89    8.94   0
  -5   1  -9   21.89   12.63   0
   5  -1   9   25.53   12.45   0
   6   1   9   16.75   14.84   0
  -6  -1  -9   17.71   13.63   0
  -6   1  -9    9.76   13.83   0
   6  -1   9    9.78   13.29   0
   7  -1   9  -14.10   16.85   0
  -7  -1  -9   -1.17   11.13   0
  -7   1  -9   -3.60   11.37   0
   7   1   9   13.44   16.83   0
  -8  -2   9   13.09   20.16   0
  -8   2   9   -0.39   19.19   0
  -7  -2   9   12.33   15.85   0
  -7   2   9    9.25   15.38   0
  -6   2   9   15.16   14.96   0
  -6  -2   9   10.71   14.63   0
  -5   2   9   -6.15   12.72   0
  -5  -2   9    5.02   13.94   0
  -4   2   9   24.35    9.93   0
  -4  -2   9   13.32   13.84   0
  -3  -2   9   20.60   13.74   0
  -3  -2   9   30.70   16.90   0
  -3   2   9   17.35    9.74   0
  -3   2   9   35.91   14.13   0
  -2   2   9  347.84   14.48   0
  -2  -2   9  337.90   25.14   0
  -2  -2   9  333.36   28.30   0
  -1  -2   9  203.53   23.12   0
   1  -2  -9  218.02   17.56   0
   1   2  -9  208.87   21.32   0
  -1   2   9  186.83   19.48   0
   0  -2  -9  140.36   14.11   0
   0  -2   9  145.07   17.22   0
   0   2   9  124.15   17.64   0
   0   2  -9  129.45   18.07   0
   1   2   9  282.29   16.52   0
  -1  -2  -9  238.35   17.64   0
  -1   2  -9  219.16   14.04   0
   1  -2   9  271.15   17.35   0
   2  -2   9   55.60   10.48   0
   2   2   9   63.08   13.27   0
  -2   2  -9   51.74   11.14   0
  -2  -2  -9   70.07   14.58   0
  -3  -2  -9   39.19   14.04   0
   3  -2   9   51.78   12.02   0
  -3   2  -9   20.56    9.08   0
   3   2   9   37.72   12.51   0
  -4  -2  -9   65.71   14.22   0
   4  -2   9   88.92   13.39   0
  -4   2  -9   68.87   13.72   0
   4   2   9   98.04   13.82   0
   5   2   9  -11.44   13.40   0
  -5  -2  -9    3.62   13.97   0
  -5   2  -9    5.99    8.64   0
   5  -2   9    4.62    8.73   0
  -6  -2  -9   -1.51   10.56   0
  -6   2  -9   24.87   13.69   0
   6   2   9   44.23   14.64   0
   6  -2   9   24.70    9.97   0
  -7  -2  -9    8.51   15.27   0
   7  -2   9    2.62   16.14   0
   7   2   9    5.04   11.09   0
  -7   2  -9   10.98   11.15   0
  -7  -3   9    4.73   15.80   0
  -7   3   9    9.34   11.17   0
  -6   3   9    5.53   14.88   0
  -6  -3   9   11.96   14.98   0
  -5  -3   9   29.99   13.53   0
  -5   3   9   13.01   13.13   0
  -4   3   9  263.17   16.06   0
  -4   3   9  292.69   16.24   0
  -4  -3   9  270.25   18.03   0
  -3   3   9  245.54   15.53   0
  -3  -3   9  273.22   24.19   0
  -3  -3   9  237.41   21.78   0
  -3   3   9  271.30   16.54   0
  -2   3   9   -0.98   11.49   0
   1  -3  -9   -4.04   16.45   0
   1   3  -9    9.47   27.16   0
  -1   3   9   -9.06   18.05   0
  -1  -3   9    4.96   22.04   0
   0  -3   9   11.14   13.78   0
   0   3  -9    7.61   15.13   0
   0   3   9    2.62   11.38   0
   0  -3  -9   19.79   11.56   0
  -1   3  -9  553.67   19.24   0
   1  -3   9  635.93   21.26   0
  -1  -3  -9  607.91   16.70   0
   1   3   9  646.18   16.24   0
   2  -3   9  126.43   14.61   0
  -2   3  -9  123.37   12.33   0
   2   3   9  121.66   13.68   0
  -2  -3  -9  116.57   14.76   0
   3   3   9   98.06   10.36   0
  -3   3  -9   83.86   13.80   0
   3  -3   9  117.94   13.74   0
  -3  -3  -9   68.50   10.44   0
  -4   3  -9    3.44   12.80   0
   4  -3   9    4.27   12.30   0
   4   3   9   -3.70   11.99   0
  -4  -3  -9  -11.79   12.33   0
  -5  -3  -9    7.98    8.70   0
  -5   3  -9   25.10   12.25   0
   5  -3   9    5.12    8.78   0
   5   3   9    4.59    9.13   0
  -6  -3  -9   -5.38   11.12   0
   6  -3   9   -9.44   13.93   0
   6   3   9    5.56   15.55   0
  -6   3  -9   13.44   13.46   0
   7  -3   9    5.64   15.79   0
  -7   3  -9    5.88   15.41   0
   7   3   9   23.34   16.35   0
  -7  -3  -9    1.11   16.09   0
  -7   4   9   -5.94   11.98   0
  -7  -4   9   -3.51   15.91   0
  -6  -4   9    3.55   14.23   0
  -6   4   9   18.64   14.89   0
  -5  -4   9   10.13   13.51   0
  -5   4   9   11.23   13.64   0
  -4  -4   9   -0.56   14.23   0
  -4   4   9   16.70   13.72   0
  -4   4   9   -6.38   14.45   0
  -3   4   9   94.26   14.76   0
  -3   4   9   73.89   10.81   0
  -3  -4   9   87.30   28.93   0
  -3  -4   9   69.20   29.89   0
  -2   4   9  368.80   17.70   0
  -1   4   9  185.26   13.72   0
   1  -4  -9  169.37   16.29   0
   0  -4  -9   11.46   15.59   0
   0   4   9   13.33   15.47   0
   0   4  -9   -3.69   17.63   0
   0  -4   9    5.66   14.05   0
  -1  -4  -9  560.51   19.06   0
  -1   4  -9  432.87   20.22   0
   1   4   9  597.20   18.31   0
   1  -4   9  516.79   19.65   0
   2   4   9  102.35   10.84   0
  -2   4  -9   92.64   15.01   0
   2  -4   9  102.89   15.31   0
  -2  -4  -9  118.29   15.73   0
   3   4   9   80.54    9.37   0
  -3   4  -9   43.47   13.63   0
   3  -4   9   76.57   12.78   0
  -3  -4  -9   57.42   15.66   0
  -4   4  -9   84.57    9.50   0
   4   4   9  100.02   13.54   0
  -4  -4  -9   69.43   15.45   0
   4  -4   9   98.10    9.58   0
   5  -4   9   37.01   13.54   0
  -5   4  -9   22.41   12.29   0
   5   4   9   21.23    9.95   0
  -5  -4  -9   36.81   14.35   0
   6   4   9   -5.24   10.70   0
   6  -4   9  -12.91   14.00   0
  -6   4  -9    2.23   13.14   0
  -6  -4  -9   14.05   15.32   0
  -7   4  -9    5.69   10.80   0
   7   4   9    1.70   16.16   0
   7  -4   9    6.57   16.73   0
  -7  -4  -9  -11.16   11.18   0
  -7   5   9    5.44   17.43   0
  -7  -5   9    8.43   16.74   0
  -6   5   9   11.98   15.18   0
  -6   5   9    4.89    9.46   0
  -6  -5   9    0.54   14.81   0
  -5   5   9   14.60   13.99   0
  -5   5   9   13.92   10.19   0
  -5  -5   9    4.38   17.70   0
  -4   5   9    2.71   14.00   0
  -4   5   9    6.47   14.01   0
  -4  -5   9   16.25   18.69   0
  -3   5   9  182.66   16.34   0
  -3   5   9  243.55   16.02   0
  -2   5   9    2.14   15.98   0
   1  -5  -9   30.57   14.04   0
  -1   5   9   34.87   16.00   0
   0  -5  -9  181.50   15.81   0
   0  -5   9  175.06   17.40   0
   0   5  -9  146.45   17.51   0
   0   5   9  173.78   16.01   0
  -1  -5  -9   30.80   10.60   0
   1  -5   9   37.05   13.32   0
  -1   5  -9   27.37   13.21   0
   1   5   9   37.48   14.22   0
   2   5   9  261.29   15.45   0
   2  -5   9  206.09   12.55   0
  -2  -5  -9  202.39   16.50   0
  -2   5  -9  193.43   12.49   0
   3  -5   9  138.50   13.96   0
  -3   5  -9   99.05   13.99   0
  -3  -5  -9  114.77   11.80   0
   3   5   9  147.05   14.26   0
   4  -5   9    9.35    9.36   0
   4   5   9    1.91    9.37   0
  -4   5  -9    7.41    8.86   0
  -4  -5  -9    3.08   14.73   0
   5   5   9    1.78   13.15   0
  -5   5  -9    7.73    8.96   0
   5  -5   9   11.29   12.87   0
  -5  -5  -9    1.31    9.56   0
   6   5   9    5.84   14.48   0
  -6   5  -9   12.82   13.74   0
   6  -5   9    7.22   14.12   0
  -6  -5  -9    4.16   14.62   0
   7  -5   9    0.75   16.52   0
   7   5   9  -21.22   18.29   0
  -7   5  -9    5.44   10.99   0
  -7  -5  -9    1.34   12.15   0
  -7   6   9   14.05   17.32   0
  -7   6   9   15.47   15.10   0
  -7  -6   9   -1.97   21.80   0
  -6   6   9   10.70   10.01   0
  -6   6   9   -0.63   14.82   0
  -6  -6   9   13.35   19.13   0
  -5   6   9    7.66   14.60   0
  -5   6   9   -2.73   12.76   0
  -5  -6   9    8.14   19.35   0
  -4   6   9    5.25   13.46   0
  -4  -6   9    4.18   26.94   0
  -4   6   9    5.96   14.10   0
  -3   6   9   80.15   11.27   0
  -3   6   9   74.66   11.01   0
  -2   6   9   24.35   14.67   0
   1   6  -9  113.42   26.53   0
   1  -6  -9  139.35   13.57   0
  -1   6   9   97.60   11.71   0
   1   6  -9  136.95   35.54   0
   0  -6  -9  686.15   18.16   0
   0   6   9  627.15   15.56   0
   0   6  -9  561.21   24.84   0
   1  -6   9   20.66   13.17   0
   1   6   9   17.33   10.04   0
  -1  -6  -9   45.22   15.08   0
  -1   6  -9   20.36    9.24   0
   2   6   9   21.09   14.17   0
  -2  -6  -9   23.63   15.35   0
   2  -6   9   -3.05    9.23   0
  -2   6  -9   -1.18    9.04   0
   3   6   9   20.68   13.08   0
   3  -6   9   17.75    9.47   0
  -3  -6  -9   17.95   16.12   0
  -3   6  -9   20.97   14.37   0
   4   6   9   -5.41   13.60   0
  -4   6  -9    7.01   12.96   0
   4  -6   9    7.19   13.24   0
  -4  -6  -9   16.54   14.60   0
   5  -6   9    9.85   13.74   0
  -5   6  -9    0.57   12.79   0
   5   6   9   10.65   10.15   0
  -5  -6  -9   -7.78    9.85   0
   6  -6   9   21.88   15.67   0
  -6   6  -9   -1.78    9.90   0
  -6  -6  -9   -2.76   15.53   0
   6   6   9   15.94   16.23   0
   7   6   9   -4.67   19.20   0
  -7   6  -9   13.27   11.14   0
   7  -6   9    9.64   17.20   0
  -7  -6  -9   -8.89   18.07   0
  -7   7   9   -1.79   17.83   0
  -7   7   9   24.64   16.41   0
  -7  -7   9   -5.71   21.37   0
  -6   7   9   10.74   15.22   0
  -6  -7   9   12.23   22.49   0
  -6   7   9   17.33    9.40   0
  -5   7   9    3.91   10.50   0
  -5  -7   9    5.42   21.12   0
  -5   7   9    7.90   13.73   0
  -4   7   9    9.74   13.74   0
  -4   7   9   23.74   13.17   0
  -3   7   9   35.88    9.55   0
  -2   7   9   57.05   14.16   0
  -1   7   9    5.68   15.76   0
   1   7  -9   11.77   27.08   0
   1   7  -9    9.68   19.83   0
   1  -7  -9    8.88   12.68   0
   0   7  -9    1.58   12.16   0
   0  -7  -9   20.35   14.05   0
   0   7   9    6.26   15.36   0
  -1   7  -9   -4.08   12.65   0
   1   7   9   17.39   14.66   0
  -1  -7  -9    2.79   10.37   0
   2   7   9   18.08   10.81   0
  -2  -7  -9   32.25   15.29   0
   2  -7   9   20.46   14.83   0
  -2   7  -9   16.04   13.84   0
   3   7   9   29.03   10.79   0
   3  -7   9   12.64   13.99   0
  -3  -7  -9   38.41   15.53   0
  -3   7  -9   29.30   13.70   0
   4   7   9   24.52   10.19   0
   4  -7   9   19.33   14.04   0
  -4  -7  -9   53.41   15.51   0
  -4   7  -9   22.41    9.76   0
  -5  -7  -9  -17.57   14.96   0
   5  -7   9   12.12   14.84   0
   5   7   9    9.90   14.22   0
  -5   7  -9    1.94   14.41   0
   6  -7   9   -7.93   15.03   0
  -6   7  -9    2.69   14.33   0
  -6  -7  -9   -3.60   11.03   0
   6   7   9   13.09   15.83   0
   7   7   9   -5.17   18.15   0
  -7   7  -9  -13.17   16.64   0
  -7  -7  -9  -13.83   12.70   0
   7  -7   9   17.28   17.56   0
  -7  -8   9   -1.33   22.42   0
  -7   8   9    7.05   18.03   0
  -7   8   9   -0.96   16.96   0
  -6   8   9   -5.72   10.65   0
  -6  -8   9    4.69   22.83   0
  -6   8   9    8.91   15.56   0
  -5  -8   9    3.11   29.67   0
  -5   8   9    9.02   13.86   0
  -5   8   9    3.48   11.42   0
  -4   8   9    1.40   13.70   0
  -4   8   9   -7.66   13.32   0
  -3   8   9   29.28   13.91   0
  -2   8   9   63.15   14.04   0
   1   8  -9    8.45   18.62   0
  -1   8   9   21.76   10.93   0
   1   8  -9   18.53   21.90   0
   0   8  -9   16.73   12.92   0
   0  -8  -9   11.30    9.71   0
   0   8  -9   20.30   13.73   0
   0   8   9   17.91   11.00   0
   1   8   9  133.84   11.63   0
  -1   8  -9  106.61   13.60   0
  -1  -8  -9  130.00   14.88   0
  -2   8  -9   38.78   13.80   0
  -2  -8  -9   43.72   15.51   0
   2   8   9   68.43   15.36   0
   3   8   9   10.13   10.61   0
  -3  -8  -9   39.93   15.20   0
   3  -8   9   26.41   10.26   0
  -3   8  -9    8.21   13.73   0
   4   8   9   10.69   10.97   0
   4  -8   9    6.14   10.08   0
  -4  -8  -9   10.25   14.60   0
  -4   8  -9   -1.97    9.13   0
  -5   8  -9    6.50   13.90   0
   5   8   9    5.43   15.76   0
  -5  -8  -9   11.30   11.15   0
   5  -8   9  -10.08   14.71   0
   6  -8   9   13.13   15.52   0
  -6   8  -9   -9.07   15.59   0
  -6  -8  -9  -10.02   16.50   0
   6   8   9    6.24   12.28   0
  -6   9   9   -5.34   16.25   0
  -6   9   9   12.07   10.32   0
  -5   9   9    7.68   13.18   0
  -5   9   9    6.34   14.81   0
  -4   9   9    6.86   14.13   0
  -4   9   9   20.28   13.61   0
  -3   9   9   22.14   13.42   0
  -3   9   9   11.06    9.82   0
  -2   9   9   84.13   14.52   0
  -1   9   9   22.11   10.43   0
   1   9  -9   34.65   21.38   0
   1   9  -9   28.53   16.86   0
   0   9  -9    5.03   14.62   0
   0   9   9    9.25   11.47   0
   0   9  -9    6.61   13.42   0
   0  -9  -9    5.80    9.47   0
  -1   9  -9    7.14   12.50   0
  -1  -9  -9   -0.54   10.58   0
   1   9   9   27.29   15.75   0
  -2   9  -9   32.97    9.77   0
  -2  -9  -9   53.98   15.07   0
   2   9   9   47.88   10.62   0
  -3   9  -9   -3.88   14.43   0
   3   9   9   -6.19   14.66   0
  -3  -9  -9   -7.34   10.89   0
   4   9   9   19.58   14.40   0
  -4  -9  -9   11.68   10.52   0
  -4   9  -9   25.62   14.14   0
   5   9   9    0.12   15.85   0
  -5  -9  -9   13.12   15.74   0
  -5   9  -9   28.59   14.91   0
  -6  -9  -9   26.85   16.66   0
  -6   9  -9   -8.82   16.52   0
   6   9   9   11.97   17.98   0
  -6  10   9   -2.86   11.34   0
  -6  10   9    7.80   12.27   0
  -5  10   9    6.40   11.36   0
  -5  10   9   16.14   11.13   0
  -4  10   9   -5.86    9.35   0
  -4  10   9   11.84   13.54   0
  -3  10   9   17.43   13.31   0
  -3  10   9    1.67   12.97   0
   2  10  -9   -1.33   24.11   0
  -2  10   9    3.30    9.41   0
   2  10  -9    2.36   23.36   0
  -1  10   9   25.68   10.55   0
   1  10  -9   14.02   19.27   0
   1  10  -9   17.07   13.16   0
   0  10  -9    9.56   13.27   0
   0  10   9   23.91   15.63   0
   0 -10  -9   10.86    9.94   0
   0  10  -9    8.27   14.23   0
  -1 -10  -9   61.94   10.63   0
  -1  10  -9   50.84   14.23   0
   1  10   9   59.76   11.10   0
  -2 -10  -9   -7.16   10.04   0
  -2  10  -9    9.67   13.13   0
   2  10   9   19.12   15.13   0
  -3  10  -9    1.12   14.07   0
   3  10   9   19.01   13.85   0
  -3 -10  -9   -2.72   14.02   0
  -4 -10  -9   28.24   15.14   0
   4  10   9   13.37   10.86   0
  -4  10  -9    0.91   10.48   0
   5  10   9    0.46   11.58   0
  -5 -10  -9    7.75   10.03   0
  -5  10  -9   -1.44   10.97   0
  -6 -10  -9   12.44   12.75   0
  -6  10  -9    8.39   17.79   0
   6  10   9  -13.85   18.66   0
  -6  11   9    1.94   16.75   0
  -6  11   9   -2.81   18.39   0
  -5  11   9   10.14   11.67   0
  -5  11   9   -6.12   10.10   0
  -4  11   9   19.12   14.72   0
  -4  11   9   -7.43    8.92   0
  -3  11   9    9.32   14.41   0
  -3  11   9   11.05   13.50   0
   2  11  -9   15.98   23.75   0
  -2  11   9    8.20   13.35   0
   2  11  -9   16.69   20.77   0
  -1  11   9    4.35    9.57   0
   1  11  -9   15.13   16.45   0
   1  11  -9   14.31   18.87   0
   0  11  -9   11.06   17.68   0
   0  11  -9    4.77   14.13   0
   0 -11  -9   13.31   12.86   0
   0  11   9   -0.36   10.89   0
  -1 -11  -9   21.81   13.59   0
  -1  11  -9    9.33   13.86   0
   1  11   9   -2.07   15.25   0
  -1  11  -9    4.46   13.83   0
  -2 -11  -9   16.20   10.81   0
  -2  11  -9    4.78   13.76   0
   2  11   9   11.73   11.02   0
  -3  11  -9   16.73   14.53   0
   3  11   9    9.64   15.16   0
  -3 -11  -9   30.67   14.44   0
   4  11   9   -0.50   11.99   0
  -4 -11  -9   10.01   11.49   0
  -4  11  -9    6.40   10.86   0
  -5 -11  -9   -4.59   16.94   0
   5  11   9   -1.12   13.44   0
  -5  11  -9   10.76   12.06   0
  -5  12   9    4.61   10.92   0
  -5  12   9   -7.08   10.88   0
  -4  12   9   -9.63   11.44   0
  -4  12   9   11.53    9.98   0
  -3  12   9  -13.75   13.71   0
  -3  12   9   -1.70   13.64   0
   2  12  -9    7.41   20.89   0
   2  12  -9    6.93   19.96   0
  -2  12   9    8.27   10.71   0
   1  12  -9   61.77   16.03   0
   1  12  -9   27.99   17.36   0
  -1  12   9   66.59   15.82   0
   0  12  -9    1.12   15.32   0
   0  12  -9   -0.61   14.77   0
   0  12   9    6.23   11.35   0
  -1  12  -9   47.42   13.74   0
  -1  12  -9   52.00   14.47   0
   1  12   9   62.37   15.61   0
  -1 -12  -9   47.22   13.37   0
  -2  12  -9    5.66    9.30   0
  -2  12  -9    7.09   14.08   0
  -2 -12  -9   21.97   14.10   0
   2  12   9   -2.70   14.94   0
   3  12   9   -1.20   10.88   0
  -3  12  -9   14.68   14.14   0
  -3 -12  -9    2.05   10.04   0
   4  12   9    6.86   17.23   0
  -4 -12  -9   35.58   16.75   0
  -4  12  -9   20.99   15.76   0
   5  12   9   -0.85   19.16   0
  -5  12  -9    4.29   16.61   0
  -5 -12  -9   12.60   12.31   0
  -5  13   9    7.26   17.10   0
  -5  13   9   12.47   16.46   0
  -4  13   9    6.70   14.98   0
  -4  13   9    8.34   10.70   0
  -3  13   9   23.95   15.11   0
  -3  13   9   21.90   15.46   0
   2  13  -9    0.10   22.42   0
   2  13  -9    4.16   21.89   0
  -2  13   9    4.96   10.19   0
  -1  13   9   10.15    9.84   0
   1  13  -9    4.14   17.08   0
   1  13  -9   -1.03   14.51   0
   0  13  -9    2.77   16.26   0
   0  13   9   -8.21   11.31   0
   0  13  -9    0.26   15.17   0
  -1 -13  -9   -5.70    9.49   0
  -1  13  -9   12.03   14.07   0
  -1  13  -9   12.57   14.50   0
   1  13   9    8.01   10.63   0
  -2  13  -9   -1.37   14.92   0
  -2  13  -9  -12.07   14.14   0
  -2 -13  -9   11.18   14.66   0
   2  13   9   18.18   11.08   0
   3  13   9   15.10   11.97   0
  -3  13  -9    4.28   16.04   0
  -3 -13  -9   11.58   10.64   0
   4  13   9   15.05   13.04   0
  -4 -13  -9   18.73   16.78   0
  -4  13  -9    1.37   11.76   0
  -5 -13  -9    4.81   17.72   0
  -5  13  -9    3.25   12.09   0
  -4  14   9   -3.95   15.35   0
  -4  14   9   17.70   16.62   0
  -3  14   9    6.72   15.10   0
  -3  14   9   11.15   15.29   0
   2  14  -9    6.87   19.21   0
  -2  14   9   -0.67   11.81   0
   2  14  -9   -1.60   22.09   0
  -1  14   9   19.26   15.07   0
   1  14  -9   -1.71   18.94   0
   1  14  -9    4.84   20.02   0
   0  14  -9   14.75   15.90   0
   0  14  -9   18.11   15.89   0
   0  14   9    2.75   10.56   0
  -1  14  -9   -0.70   16.19   0
  -1 -14  -9   -9.69    9.76   0
   1  14   9   27.81   16.55   0
  -1  14  -9   11.13   15.55   0
  -2 -14  -9    9.41   10.49   0
  -2  14  -9   -7.52   15.20   0
  -2  14  -9   -3.14   15.82   0
   2  14   9    3.79   16.20   0
   3  14   9   20.13   13.20   0
  -3  14  -9   -2.86   11.04   0
  -3 -14  -9   18.17   11.35   0
  -3  14  -9  -16.05   15.01   0
  -4  14  -9   -5.37   10.87   0
   4  14   9    0.81   19.96   0
  -4 -14  -9   11.29   17.00   0
  -4  14  -9   -3.32   11.79   0
  -3  15   9   14.61   16.22   0
  -3  15   9    1.72   12.29   0
  -2  15   9   17.66   15.78   0
   2  15  -9    1.83   21.22   0
   2  15  -9    2.30   24.52   0
   1  15  -9    1.31   20.40   0
   1  15  -9    1.51   20.51   0
  -1  15   9  -13.90   11.19   0
   0  15  -9   -8.13   15.86   0
   0  15  -9  -11.56   15.98   0
   0  15   9  -11.76   16.92   0
  -1  15  -9  -17.07   16.92   0
  -1  15  -9    7.76   17.14   0
   1  15   9    6.55   15.92   0
  -2 -15  -9    8.14   15.97   0
  -2  15  -9   -5.84   16.62   0
  -2  15  -9   -0.67   16.03   0
   2  15   9   -0.01   17.91   0
   3  15   9    0.33   18.08   0
  -3  15  -9    7.83   17.09   0
  -3  15  -9   -4.64   16.81   0
  -3 -15  -9    0.77   16.45   0
   2  16  -9   -2.33   22.05   0
   2  16  -9   10.13   22.69   0
  -2  16   9   23.80   17.10   0
  -2  16   9   -3.93   12.95   0
   1  16  -9    0.56   17.83   0
  -1  16   9   19.26   17.07   0
   1  16  -9   13.52   21.46   0
   0  16  -9    1.50   17.62   0
   0  16  -9    9.41   16.75   0
   0  16   9   -7.18   11.30   0
  -1  16  -9    9.48   17.70   0
   1  16   9    8.01   12.58   0
  -1  16  -9    8.31   18.11   0
  -2 -16  -9    4.18   11.49   0
  -2  16  -9   -1.96   17.85   0
  -2  16  -9   -5.34   17.45   0
   2  16   9   20.75   19.44   0
   0  17  -9   -2.19   22.84   0
  -7   0  10    1.43   16.56   0
  -6   0  10   53.37   15.18   0
  -5   0  10   86.84   14.87   0
  -4   0  10   -1.77   12.37   0
  -4   0  10    3.53   12.60   0
  -3   0  10   12.37   13.51   0
  -3   0  10   16.40   12.49   0
  -2   0  10  495.73   21.22   0
   1   0 -10 1111.71   27.09   0
  -1   0  10 1054.10   27.39   0
   0   0  10  323.11   19.34   0
   0   0 -10  325.94   21.10   0
   1   0  10   51.33   15.33   0
  -1   0 -10   49.44   17.10   0
  -2   0 -10  334.37   17.29   0
   2   0  10  339.90   16.23   0
  -3   0 -10   41.23   13.40   0
   3   0  10   44.54    9.05   0
   4   0  10   37.74    8.76   0
  -4   0 -10   23.71   10.00   0
  -5   0 -10    6.97    8.93   0
   5   0  10   29.28   12.34   0
  -6   0 -10   42.79   14.37   0
   6   0  10   35.81   14.09   0
  -7   0 -10   10.19   15.23   0
   7   0  10    9.47   11.41   0
  -7  -1  10   10.66   15.79   0
  -7   1  10   -5.10   15.34   0
  -6  -1  10   10.42   15.20   0
  -6   1  10    0.09   14.77   0
  -5   1  10   11.58   13.76   0
  -5  -1  10   14.02   13.73   0
  -4  -1  10   14.46   13.43   0
  -4   1  10    9.75    9.13   0
  -4   1  10    8.26   12.43   0
  -4  -1  10   19.59   12.69   0
  -3   1  10   59.50   14.13   0
  -3   1  10   60.70   13.80   0
  -3  -1  10   49.76   14.70   0
  -3  -1  10   49.73   16.27   0
  -2   1  10   42.73   15.03   0
  -2  -1  10   35.88   17.42   0
   1  -1 -10   81.49   17.30   0
  -1   1  10   77.31   18.10   0
  -1  -1  10   73.18   18.06   0
   1   1 -10   85.01   18.59   0
   0  -1  10   15.17   15.35   0
   0  -1 -10   29.79   17.91   0
   0   1 -10   19.80   17.58   0
   0   1  10   20.02   15.74   0
  -1   1 -10    6.02   16.35   0
   1   1  10   15.46   14.45   0
   1  -1  10   -0.83   10.13   0
  -1  -1 -10   -3.47   16.86   0
  -2   1 -10   63.55   11.13   0
   2   1  10   59.20   10.41   0
   2  -1  10   71.66   14.26   0
  -2  -1 -10   47.62   15.06   0
   3  -1  10  313.04   14.81   0
  -3  -1 -10  256.27   12.71   0
  -3   1 -10  262.08   15.77   0
   3   1  10  278.07   11.95   0
  -4  -1 -10    5.98   13.38   0
   4  -1  10   28.10   12.68   0
  -4   1 -10    2.16    9.77   0
   4   1  10   18.83    9.40   0
  -5  -1 -10   16.87    8.97   0
   5   1  10   10.63    9.88   0
  -5   1 -10   13.95   12.52   0
   5  -1  10   12.58   12.25   0
  -6  -1 -10    4.74   10.13   0
  -6   1 -10    4.91    9.78   0
   6  -1  10   11.13   13.71   0
   6   1  10    7.13   14.23   0
  -7  -1 -10    5.22   15.95   0
  -7   1 -10   17.25   15.32   0
   7   1  10   -7.46   16.50   0
   7  -1  10    6.77   11.94   0
  -7  -2  10    9.06   16.52   0
  -7   2  10   -6.98   16.80   0
  -6   2  10    6.09   10.90   0
  -6  -2  10   11.62   15.21   0
  -5   2  10   42.28   13.47   0
  -5  -2  10   32.01   13.24   0
  -4   2  10    6.15    8.79   0
  -4   2  10    8.21   13.23   0
  -4  -2  10    0.83   13.90   0
  -3  -2  10   46.10   17.20   0
  -3   2  10   42.39   14.10   0
  -3   2  10   46.24   13.64   0
  -3  -2  10   42.04   19.04   0
  -2  -2  10    3.45   16.30   0
  -2   2  10   -0.28   10.16   0
  -2  -2  10    6.52   18.61   0
  -1  -2  10  451.09   26.20   0
   1  -2 -10  476.19   19.69   0
  -1   2  10  453.25   19.84   0
   1   2 -10  499.40   28.64   0
   0  -2 -10  229.14   15.60   0
   0  -2  10  201.88   18.33   0
   0   2  10  225.73   15.10   0
   0   2 -10  217.01   19.96   0
   1   2  10   52.79   11.15   0
  -1   2 -10   38.72   11.63   0
  -1  -2 -10   69.60   15.90   0
   1  -2  10   62.95   10.92   0
   2  -2  10   14.66   13.73   0
  -2   2 -10    0.26   14.31   0
   2   2  10   13.59   13.08   0
  -2  -2 -10    9.30   13.90   0
   3  -2  10    4.46    8.99   0
   3   2  10    7.98    8.66   0
  -3   2 -10   15.80    9.42   0
  -3  -2 -10  -13.69   13.61   0
  -4  -2 -10   30.61   13.53   0
  -4   2 -10   16.49    8.20   0
   4   2  10   -5.19    8.40   0
   4  -2  10  -10.37   11.64   0
   5   2  10   18.88   13.02   0
  -5  -2 -10    5.62   13.38   0
  -5   2 -10    8.53    8.73   0
   5  -2  10   24.49    9.15   0
  -6  -2 -10    3.89   14.16   0
  -6   2 -10    2.05    9.53   0
   6  -2  10   -1.74    9.34   0
   6   2  10   12.32   14.14   0
  -7  -2 -10   13.17   11.67   0
   7  -2  10   -5.54   16.70   0
  -7   2 -10    7.00   15.71   0
   7   2  10   15.20   11.15   0
  -7  -3  10    7.30   15.96   0
  -7   3  10   -2.13   12.00   0
  -6  -3  10   -8.95   19.11   0
  -6   3  10   -2.59   14.96   0
  -5   3  10   26.51   13.28   0
  -5   3  10   25.84    9.38   0
  -5  -3  10   40.22   13.69   0
  -4   3  10  180.65   15.05   0
  -4  -3  10  208.40   17.04   0
  -4   3  10  224.91   15.64   0
  -3   3  10   26.82   13.99   0
  -3   3  10   24.26   15.04   0
  -3  -3  10   26.65   19.74   0
  -3  -3  10   22.86   19.97   0
  -2   3  10   19.36   16.88   0
  -1   3  10   11.98   12.36   0
   1  -3 -10   24.49   15.75   0
   1   3 -10   14.13   24.28   0
  -1  -3  10    5.86   18.87   0
   0  -3  10  188.86   17.15   0
   0   3 -10  164.75   19.05   0
   0  -3 -10  182.89   13.68   0
   0   3  10  176.33   18.41   0
   1   3  10  588.95   15.69   0
   1  -3  10  535.35   20.24   0
  -1  -3 -10  581.90   20.19   0
  -1   3 -10  471.09   20.61   0
   2  -3  10   44.80    9.70   0
  -2   3 -10   53.04   15.14   0
   2   3  10   55.65   13.45   0
  -2  -3 -10   44.54   10.24   0
  -3   3 -10    6.88   13.27   0
   3  -3  10    3.98    7.85   0
   3   3  10   23.13   12.58   0
  -3  -3 -10  -26.52   14.34   0
   4   3  10   45.76    9.21   0
  -4   3 -10   46.99    9.12   0
   4  -3  10   41.84    9.46   0
  -4  -3 -10   30.62   10.95   0
  -5   3 -10   22.71    9.51   0
   5  -3  10   17.86    9.58   0
   5   3  10   51.41   12.84   0
  -5  -3 -10   57.06   14.25   0
   6  -3  10   14.29   14.01   0
   6   3  10    3.53    9.96   0
  -6   3 -10  -10.90    9.56   0
  -6  -3 -10   28.32   14.56   0
  -7   3 -10   15.54   11.47   0
   7  -3  10   -3.90   17.27   0
   7   3  10   -0.84   16.67   0
  -7  -3 -10    0.96   16.22   0
  -7   4  10   -1.74   11.58   0
  -7  -4  10   10.54   20.14   0
  -7   4  10    2.18   15.77   0
  -6  -4  10   18.74   15.47   0
  -6   4  10   35.77   15.16   0
  -6   4  10   15.45    9.69   0
  -5  -4  10   18.75   16.79   0
  -5   4  10    4.71   13.75   0
  -5   4  10   11.35   10.31   0
  -4  -4  10   32.83   20.38   0
  -4  -4  10   32.84   16.83   0
  -4   4  10   42.90   13.70   0
  -4   4  10   35.04    9.78   0
  -3   4  10   56.43   15.33   0
  -3   4  10   59.31   10.88   0
  -2   4  10  151.50   17.43   0
  -1   4  10   31.13   16.89   0
   1  -4 -10   20.92   10.96   0
   1   4 -10   27.37   31.20   0
  -1  -4  10   24.22   23.61   0
   0   4 -10   65.23   16.30   0
   0  -4 -10   83.90   11.97   0
   0  -4  10   80.44   15.44   0
   0   4  10   70.55   12.04   0
  -1   4 -10   15.41   13.50   0
   1  -4  10   16.62   12.63   0
  -1  -4 -10   15.47   10.65   0
   1   4  10   18.27    9.88   0
   2  -4  10   14.33   13.34   0
   2   4  10   19.36   13.57   0
  -2  -4 -10   21.85   14.55   0
  -2   4 -10   -2.95   13.78   0
   3   4  10   -5.49    8.76   0
   3  -4  10   -7.31    8.91   0
  -3   4 -10    4.41   13.41   0
  -3  -4 -10   -3.89    9.24   0
  -4   4 -10   14.41   13.26   0
   4   4  10    5.00   13.46   0
  -4  -4 -10   -4.70   10.31   0
   4  -4  10    1.15    8.83   0
   5  -4  10    6.30    9.28   0
  -5   4 -10   -1.24    9.03   0
   5   4  10    3.58   14.00   0
  -5  -4 -10   -6.69   10.31   0
   6   4  10    1.76   15.22   0
   6  -4  10   19.29   14.03   0
  -6   4 -10   -8.16   13.91   0
  -6  -4 -10   10.93   14.62   0
  -7   4 -10   13.41   15.23   0
   7   4  10   12.87   16.90   0
   7  -4  10    1.21   16.04   0
  -7  -4 -10    0.92   11.58   0
  -7   5  10    7.85   17.06   0
  -7  -5  10    4.56   20.25   0
  -7   5  10   -3.80   16.22   0
  -6   5  10  -13.11   14.01   0
  -6   5  10    4.78   10.80   0
  -6  -5  10    1.62   18.26   0
  -5   5  10   16.83   14.62   0
  -5   5  10    6.05   13.99   0
  -5  -5  10   -4.93   18.30   0
  -4   5  10   -5.62    9.97   0
  -4  -5  10    7.20   23.69   0
  -4  -5  10    7.87   25.76   0
  -4   5  10   10.32    9.60   0
  -3   5  10  103.88   12.06   0
  -2   5  10  145.80   16.65   0
   1  -5 -10    0.96    9.73   0
  -1   5  10   -3.68   16.55   0
   0  -5 -10   -4.50   10.55   0
   0   5 -10    4.89   13.61   0
   0   5  10    2.99   10.27   0
   0  -5  10    2.03   13.70   0
   1  -5  10  141.52   14.45   0
  -1  -5 -10  143.93   11.21   0
  -1   5 -10  120.54   13.98   0
   1   5  10  145.48   11.25   0
   2  -5  10    9.66    9.37   0
   2   5  10   13.77    9.48   0
  -2   5 -10   12.81    9.81   0
  -2  -5 -10   -4.77   10.63   0
   3  -5  10   -4.63    9.49   0
   3   5  10   11.49   12.79   0
  -3   5 -10   -0.37   13.12   0
  -3  -5 -10   -6.86   10.07   0
   4  -5  10   45.13   13.45   0
   4   5  10   28.41   13.64   0
  -4   5 -10   21.63   13.15   0
  -4  -5 -10   42.17   14.33   0
   5   5  10    6.04   10.34   0
  -5   5 -10    2.96    8.74   0
  -5  -5 -10    8.86   13.66   0
   5  -5  10   -0.82   13.96   0
   6   5  10   -8.71   11.14   0
  -6   5 -10   -5.90    9.87   0
   6  -5  10    4.33   14.74   0
  -6  -5 -10    6.44   15.27   0
   7  -5  10   15.70   16.76   0
   7   5  10   -0.31   17.54   0
  -7  -5 -10  -23.90   16.46   0
  -7   5 -10   21.06   15.69   0
  -7   6  10   -0.82   17.07   0
  -7   6  10    3.55   11.36   0
  -7  -6  10   -2.05   17.18   0
  -6  -6  10   -2.93   19.58   0
  -6   6  10    7.79   11.54   0
  -6   6  10    6.63   14.37   0
  -5   6  10   -5.37    9.98   0
  -5   6  10    3.45    9.47   0
  -5  -6  10    8.05   21.98   0
  -4   6  10   22.47   14.40   0
  -4   6  10  -16.59   13.58   0
  -3   6  10  511.83   17.79   0
  -2   6  10   43.41   15.04   0
   1   6 -10  103.93   35.61   0
   1  -6 -10  117.53   10.96   0
  -1   6  10   83.67   11.79   0
   1   6 -10  106.66   40.76   0
   0  -6 -10   17.90   14.24   0
   0   6 -10    9.68   15.33   0
   0   6  10   17.92   14.91   0
   1  -6  10   96.84   10.68   0
  -1  -6 -10   86.70   15.50   0
  -1   6 -10   64.88   13.46   0
   1   6  10   69.39   14.95   0
   2   6  10   16.54    9.60   0
  -2  -6 -10    2.41    9.84   0
   2  -6  10    0.29   14.42   0
  -2   6 -10   10.04   13.61   0
   3   6  10   50.84   14.03   0
   3  -6  10   39.15   13.58   0
  -3  -6 -10   54.00   11.13   0
  -3   6 -10   25.98   14.08   0
   4   6  10   85.63   10.32   0
   4  -6  10   99.13   14.36   0
  -4   6 -10   77.19   10.57   0
  -4  -6 -10   81.45   15.22   0
  -5   6 -10    8.91   10.46   0
   5   6  10   11.08   14.91   0
  -5  -6 -10   22.34   14.89   0
   5  -6  10    5.80   14.82   0
   6  -6  10   17.73   15.35   0
  -6   6 -10   17.38    9.89   0
  -6  -6 -10   -6.53   15.73   0
   6   6  10   18.55   11.40   0
   7   6  10  -13.42   18.88   0
  -7   6 -10   -8.90   15.73   0
   7  -6  10    1.15   17.56   0
  -7  -6 -10   23.96   16.48   0
  -7   7  10   -0.88   17.42   0
  -7   7  10   26.40   17.09   0
  -7  -7  10    9.65   22.40   0
  -6  -7  10    4.37   22.48   0
  -6   7  10   12.57   14.15   0
  -6   7  10   32.35   14.94   0
  -5   7  10    9.26   10.13   0
  -5   7  10    0.31   14.65   0
  -4   7  10   18.96   10.03   0
  -4   7  10   20.75   14.07   0
  -3   7  10  169.92   15.72   0
  -2   7  10   24.04   14.03   0
   1  -7 -10   37.78    9.17   0
   1   7 -10   35.34   21.16   0
   1   7 -10   31.59   26.95   0
  -1   7  10   27.42   10.42   0
   0  -7 -10    9.01    9.75   0
   0   7  10    2.31   15.08   0
   0   7 -10    6.79   13.25   0
  -1  -7 -10    6.41   10.00   0
   1  -7  10   10.62   12.64   0
   1   7  10   -4.43   14.06   0
  -1   7 -10    8.53    8.25   0
   2   7  10   52.96   10.14   0
   2  -7  10   66.84   10.00   0
  -2  -7 -10   68.41   15.22   0
  -2   7 -10   48.24   14.56   0
   3  -7  10    5.76    9.95   0
   3   7  10    0.77   13.41   0
  -3  -7 -10  -14.43   15.35   0
  -3   7 -10   -7.07    9.98   0
   4  -7  10    1.73   10.10   0
   4   7  10    4.25   10.24   0
  -4  -7 -10    6.94   10.38   0
  -4   7 -10   -2.92   13.15   0
   5  -7  10    9.03   15.06   0
  -5   7 -10  -13.89   13.89   0
   5   7  10    6.37   14.87   0
  -5  -7 -10   -9.86   10.61   0
  -6   7 -10   -4.09   15.06   0
  -6  -7 -10   -6.87   15.92   0
   6  -7  10    0.66   15.63   0
   6   7  10   11.83   11.26   0
   7  -7  10   -7.66   12.53   0
  -7  -7 -10  -15.00   18.14   0
  -7   8  10   -2.75   16.68   0
  -7  -8  10    2.78   34.03   0
  -7  -8  10   -0.84   32.40   0
  -7   8  10   17.88   17.86   0
  -6   8  10   28.73   10.54   0
  -6   8  10   22.89   16.50   0
  -5   8  10   -2.53   10.52   0
  -5   8  10    3.23   15.92   0
  -4   8  10   26.83   13.73   0
  -4   8  10   12.42   13.30   0
  -3   8  10   17.55   13.81   0
  -2   8  10    3.75   14.65   0
  -1   8  10   15.41   15.57   0
   1   8 -10    7.65   24.73   0
   1  -8 -10   25.24   12.69   0
   1   8 -10   10.93   18.81   0
   0  -8 -10   79.86    9.59   0
   0   8  10   61.72   11.85   0
   0   8 -10   60.74   17.02   0
  -1  -8 -10    8.78   10.19   0
   1   8  10   26.41   15.06   0
  -1   8 -10   -2.57   12.97   0
   2   8  10   10.08   13.93   0
   2  -8  10   28.13   14.24   0
  -2  -8 -10   23.67   11.84   0
  -2   8 -10    3.19    8.68   0
   3   8  10   -8.33   13.44   0
   3  -8  10  -10.31   14.35   0
  -3  -8 -10   23.83   14.40   0
  -3   8 -10    8.23   13.32   0
   4  -8  10  -12.06   13.70   0
  -4  -8 -10    2.64   14.77   0
   4   8  10    8.26    9.63   0
  -4   8 -10    6.00   14.29   0
   5  -8  10  -17.55   15.45   0
   5   8  10    0.76   15.35   0
  -5   8 -10    5.38   10.36   0
  -5  -8 -10    5.86   15.26   0
  -6   8 -10    3.58   16.15   0
  -6  -8 -10   -1.23   11.72   0
   6  -8  10    4.33   11.66   0
   6   8  10   -0.27   17.77   0
  -6   9  10    4.77   10.74   0
  -6   9  10   -4.93   16.46   0
  -5   9  10  -12.13   10.57   0
  -5   9  10   13.47   10.27   0
  -4   9  10   22.62   11.00   0
  -4   9  10    5.42   10.35   0
  -3   9  10    9.93    9.89   0
  -2   9  10   60.08   13.92   0
  -1   9  10   16.04   10.80   0
   1   9 -10    9.32   20.24   0
   1   9 -10    2.61   16.07   0
   0   9 -10   60.19   14.40   0
   0   9 -10   78.61   15.35   0
   0  -9 -10   79.34    9.29   0
   0   9  10   87.36   10.72   0
  -1   9 -10   19.63   13.88   0
  -1  -9 -10   35.42   14.81   0
   1   9  10   50.67   16.49   0
  -2  -9 -10   83.72   15.24   0
   2   9  10   96.22   10.88   0
  -2   9 -10   78.39   10.81   0
   3   9  10    7.33   10.98   0
  -3  -9 -10   15.01   10.13   0
  -3   9 -10   26.15   14.43   0
  -4  -9 -10   -2.80   10.42   0
   4   9  10   -2.80   14.38   0
  -4   9 -10    2.84    9.89   0
   5   9  10    5.44   11.23   0
  -5  -9 -10    9.24   11.27   0
  -5   9 -10    1.01   15.06   0
  -6   9 -10   -1.17   17.08   0
  -6  -9 -10    7.01   11.69   0
   6   9  10    6.98   12.18   0
  -6  10  10    4.69   11.22   0
  -6  10  10   -0.70   12.54   0
  -5  10  10    2.63   15.64   0
  -5  10  10  -15.43   11.21   0
  -4  10  10   11.49   10.01   0
  -4  10  10   21.59   14.74   0
  -3  10  10  -10.64   13.32   0
  -2  10  10   26.10    9.29   0
   1  10 -10    4.72   15.56   0
  -1  10  10    6.23   10.27   0
   1  10 -10    4.49   18.69   0
   0  10 -10    1.17   12.75   0
   0 -10 -10    7.66    9.02   0
   0  10 -10    8.70   13.57   0
   0  10  10    4.93   10.28   0
  -1  10 -10    6.64   13.89   0
   1  10  10   18.46   14.83   0
  -1 -10 -10   18.37    9.55   0
  -2  10 -10    1.50   13.31   0
  -2 -10 -10   18.95   14.63   0
   2  10  10  -14.05   10.61   0
   3  10  10   11.02   14.34   0
  -3 -10 -10  -11.63   13.66   0
  -3  10 -10    4.64   13.74   0
   4  10  10    5.64   10.97   0
  -4 -10 -10    1.91   15.51   0
  -4  10 -10    7.47   15.10   0
   5  10  10   17.64   16.61   0
  -5 -10 -10   -3.65   16.10   0
  -5  10 -10    8.24   15.96   0
  -6 -10 -10   12.81   17.38   0
  -6  10 -10    0.87   17.10   0
   6  10  10   26.41   19.67   0
  -6  11  10   -9.58   18.92   0
  -6  11  10   -5.04   12.52   0
  -5  11  10   -7.96   16.79   0
  -5  11  10   -2.56   11.07   0
  -4  11  10   10.29   10.66   0
  -4  11  10   22.62   14.49   0
  -3  11  10    0.03   13.48   0
  -3  11  10   10.80    9.62   0
  -2  11  10    4.65   13.54   0
   1  11 -10   10.82   16.63   0
  -1  11  10    7.18    9.65   0
   1  11 -10   -5.16   18.50   0
   0  11 -10    5.23   14.24   0
   0 -11 -10  -19.44   13.29   0
   0  11 -10    3.89   13.64   0
   0  11  10   15.38   13.85   0
  -1  11 -10   -0.26   13.67   0
  -1 -11 -10    3.73   12.94   0
   1  11  10   12.26   14.59   0
  -1  11 -10   12.24   13.40   0
  -2  11 -10    7.22   10.13   0
  -2 -11 -10   13.64   13.95   0
   2  11  10   -0.42   14.50   0
   3  11  10    1.06   10.91   0
  -3 -11 -10   11.42   14.78   0
  -3  11 -10    8.38   14.31   0
  -4 -11 -10   25.72   10.21   0
   4  11  10   -5.53   10.40   0
  -4  11 -10   13.61   14.94   0
   5  11  10    7.65   17.97   0
  -5 -11 -10   25.02   16.36   0
  -5  11 -10   -1.81   16.27   0
  -5  12  10   12.65   11.73   0
  -5  12  10   -1.08   11.93   0
  -4  12  10   11.02   10.98   0
  -4  12  10   -5.94   10.54   0
  -3  12  10   -7.99   13.61   0
  -3  12  10    1.96    9.58   0
   2  12 -10   10.05   27.95   0
   2  12 -10    4.38   27.46   0
  -2  12  10    7.91   10.30   0
   1  12 -10    9.12   17.83   0
  -1  12  10    4.97   10.72   0
   1  12 -10   12.78   15.92   0
   0  12 -10    8.90   15.74   0
   0  12 -10    8.53   14.86   0
   0 -12 -10    3.15   13.55   0
   0  12  10   23.92   14.92   0
  -1  12 -10    0.99   14.15   0
  -1  12 -10    0.30   14.58   0
  -1 -12 -10   12.20   10.15   0
   1  12  10   19.36   15.57   0
  -2  12 -10    2.16   14.07   0
  -2 -12 -10    2.33   10.04   0
   2  12  10   11.77   15.79   0
  -3  12 -10   -7.06   15.73   0
   3  12  10   -5.28   15.09   0
  -3 -12 -10    2.79   15.12   0
   4  12  10    4.13   17.53   0
  -4 -12 -10   -5.68   11.09   0
  -4  12 -10   -7.27   11.05   0
  -5 -12 -10    8.97   12.69   0
   5  12  10   -4.48   12.87   0
  -5  12 -10    5.99   17.30   0
  -5  13  10   -1.50   10.98   0
  -5  13  10   23.98   17.04   0
  -4  13  10    2.30   11.48   0
  -4  13  10    9.04   10.40   0
  -3  13  10   -2.48   11.07   0
  -3  13  10   -0.37   10.90   0
   2  13 -10    4.25   24.40   0
   2  13 -10    5.55   25.40   0
  -2  13  10    5.27   13.98   0
   1  13 -10   11.42   17.83   0
  -1  13  10   18.31   15.35   0
   1  13 -10   19.09   15.14   0
   0  13 -10   14.90   15.98   0
   0  13  10   12.43   15.39   0
   0  13 -10   22.75   16.36   0
  -1 -13 -10    4.84    9.93   0
  -1  13 -10   14.01   14.96   0
  -1  13 -10    9.03   14.92   0
   1  13  10    7.87   10.93   0
  -2  13 -10    8.61   13.89   0
  -2  13 -10    6.68   14.34   0
  -2 -13 -10   10.66   10.11   0
   2  13  10   18.56   15.26   0
  -3  13 -10    1.85   11.09   0
   3  13  10   13.46   16.63   0
  -3 -13 -10   25.15   15.40   0
   4  13  10    9.66   13.26   0
  -4 -13 -10   -9.24   16.48   0
  -4  13 -10   -0.73   17.01   0
  -4  14  10   11.10   17.02   0
  -4  14  10    7.75   10.85   0
  -3  14  10    1.46   10.43   0
  -3  14  10   14.79   15.98   0
   2  14 -10   -3.70   25.59   0
   2  14 -10   -2.65   26.20   0
  -2  14  10   34.52   15.99   0
   1  14 -10    3.06   15.68   0
  -1  14  10    1.16   10.99   0
   1  14 -10   16.24   20.28   0
   0  14 -10    2.58   15.81   0
   0  14  10   -3.80   15.67   0
   0  14 -10    5.65   15.16   0
  -1 -14 -10    4.46   13.70   0
  -1  14 -10   -6.43   16.08   0
   1  14  10   -4.14   10.90   0
  -1  14 -10    9.85   15.43   0
  -2  14 -10   -4.18   15.44   0
  -2 -14 -10  -17.95   13.75   0
  -2  14 -10    4.29   15.34   0
   2  14  10   -2.77   11.09   0
  -3  14 -10    5.46   12.15   0
   3  14  10   15.13   18.10   0
  -3  14 -10    5.00   15.25   0
  -3 -14 -10    5.90   16.18   0
   4  14  10   17.65   19.98   0
  -4 -14 -10    4.04   17.84   0
  -4  14 -10   11.55   18.69   0
  -3  15  10   -1.26   11.54   0
  -3  15  10   -4.68   12.56   0
   2  15 -10    0.08   27.83   0
   2  15 -10    5.90   27.52   0
  -2  15  10   18.15   16.90   0
   1  15 -10    5.88   20.24   0
  -1  15  10   26.79   16.71   0
   1  15 -10    7.04   20.84   0
   0  15 -10    6.28   20.43   0
   0  15  10   -3.14   16.77   0
   0  15 -10   -4.49   16.03   0
  -1  15 -10    3.28   16.89   0
  -1  15 -10   10.55   16.66   0
   1  15  10    0.86   15.63   0
  -2  15 -10   14.66   16.86   0
  -2  15 -10    0.42   15.99   0
  -2 -15 -10   22.61   14.75   0
   2  15  10   21.56   17.45   0
  -3  15 -10    3.78   11.93   0
   3  15  10   24.58   18.72   0
  -3  15 -10   30.48   16.68   0
  -3 -15 -10    5.46   12.34   0
   2  16 -10   -0.45   29.49   0
   2  16 -10    1.22   28.98   0
  -2  16  10   26.08   12.95   0
  -2  16  10   22.93   12.93   0
   1  16 -10    2.82   21.46   0
  -1  16  10   15.51   12.04   0
   1  16 -10    9.32   17.32   0
   0  16 -10   11.16   21.13   0
   0  16 -10    9.02   17.50   0
   0  16  10   10.90   12.11   0
  -1  16 -10   11.91   17.95   0
  -1  16 -10    4.21   17.32   0
   1  16  10    0.10   17.85   0
  -2  16 -10    7.36   18.22   0
  -2 -16 -10   -3.83   17.24   0
  -2  16 -10    2.44   17.49   0
   2  16  10    6.26   18.28   0
  -7  -1  11   13.41   16.68   0
  -7   1  11    4.76   15.31   0
  -6   1  11    1.58   14.39   0
  -6  -1  11    1.74   15.35   0
  -5  -1  11   72.85   13.96   0
  -5   1  11   76.69    9.76   0
  -5   1  11  100.44   15.01   0
  -5  -1  11   64.94   14.11   0
  -4   1  11  151.06   15.15   0
  -4  -1  11  152.13   16.08   0
  -4   1  11  167.27   16.37   0
  -4  -1  11  150.65   16.22   0
  -3   1  11  128.22   14.93   0
  -3  -1  11  125.69   15.19   0
  -3  -1  11  119.37   20.29   0
  -3   1  11  127.91   15.56   0
  -2   1  11    3.88   15.00   0
  -2  -1  11   10.97   16.25   0
   1  -1 -11  200.85   17.14   0
   1   1 -11  183.29   19.61   0
  -1   1  11  192.15   13.84   0
  -1  -1  11  191.02   18.65   0
   0  -1  11  293.16   18.83   0
   0  -1 -11  299.34   20.20   0
   0   1 -11  291.75   20.75   0
   0   1  11  291.86   14.96   0
  -1   1 -11  172.82   17.14   0
   1   1  11  156.46   11.86   0
   1  -1  11  140.15   15.82   0
  -1  -1 -11  139.77   17.93   0
  -2   1 -11  283.09   13.89   0
   2   1  11  308.79   12.95   0
   2  -1  11  323.81   16.25   0
  -2  -1 -11  292.61   17.89   0
  -3  -1 -11   43.69   10.12   0
  -3   1 -11   61.22   12.89   0
   3   1  11   62.62   12.35   0
   3  -1  11   86.56   13.22   0
  -4  -1 -11   11.89   13.26   0
   4  -1  11   17.49   12.18   0
  -4   1 -11   23.95    9.19   0
   4   1  11    5.83   12.41   0
  -5  -1 -11    5.05    9.31   0
   5   1  11   23.98   13.10   0
   5  -1  11   10.19   12.93   0
  -5   1 -11    3.86   13.10   0
  -6  -1 -11   24.73   13.92   0
  -6   1 -11    6.48    9.34   0
   6  -1  11   14.87   10.59   0
   6   1  11   10.26   14.43   0
  -7  -1 -11   13.33   11.36   0
  -7   1 -11    4.87   12.24   0
   7   1  11   -5.00   18.27   0
   7  -1  11    1.14   11.11   0
  -7   2  11   20.46   15.19   0
  -7  -2  11    3.83   15.78   0
  -7   2  11   -6.13   17.14   0
  -6   2  11   -3.19   10.09   0
  -6   2  11   11.03    9.79   0
  -6  -2  11    1.33   15.62   0
  -5   2  11    5.62    9.74   0
  -5   2  11    8.28    9.39   0
  -5  -2  11    6.80   12.96   0
  -5  -2  11   13.28   13.00   0
  -4   2  11   13.87   13.63   0
  -4  -2  11   21.88   14.46   0
  -4   2  11   28.50    9.65   0
  -4  -2  11   19.57   13.72   0
  -3   2  11   27.55   12.90   0
  -3   2  11   36.11   15.00   0
  -3  -2  11   30.73   20.04   0
  -3  -2  11   28.66   16.53   0
  -2  -2  11    6.73   16.86   0
  -2   2  11    9.23   15.20   0
  -2  -2  11    6.46   18.97   0
  -1   2  11   60.89   16.68   0
   1   2 -11   45.85   18.36   0
  -1  -2  11   48.65   18.55   0
   1  -2 -11   44.94   15.52   0
   0  -2  11  110.89   15.83   0
   0  -2 -11  105.67   18.10   0
   0   2 -11  107.42   18.09   0
   0   2  11  123.99   13.60   0
   1   2  11   19.15   11.07   0
  -1   2 -11   21.69   16.01   0
  -1  -2 -11   15.89   11.26   0
   1  -2  11   13.84   13.52   0
  -2   2 -11   87.65   15.67   0
   2   2  11  114.71   13.89   0
  -2  -2 -11   90.19   11.59   0
   2  -2  11   94.57   14.29   0
   3  -2  11    6.74    7.72   0
  -3   2 -11    2.15   13.48   0
   3   2  11   16.05   11.80   0
  -3  -2 -11    2.59    9.18   0
  -4  -2 -11    8.33    9.34   0
  -4   2 -11   -7.08   11.81   0
   4  -2  11   22.78   12.29   0
   4   2  11    6.70   12.44   0
   5   2  11    5.42    9.58   0
  -5  -2 -11  -17.08   13.08   0
  -5   2 -11   -3.92    9.14   0
   5  -2  11   -2.36   13.11   0
  -6  -2 -11   -2.77    9.88   0
   6   2  11    6.39    9.51   0
  -6   2 -11    4.19    9.07   0
   6  -2  11   11.38    9.74   0
  -7  -2 -11    4.97   11.17   0
   7  -2  11   -6.51   11.05   0
  -7   2 -11    6.56   12.17   0
   7   2  11   29.14   16.75   0
  -7   3  11   -2.46   11.52   0
  -7  -3  11   -2.30   19.77   0
  -7   3  11    2.49   11.31   0
  -6   3  11   16.01   13.55   0
  -6   3  11   -2.71   14.90   0
  -6  -3  11    2.94   17.61   0
  -5   3  11   40.61   13.74   0
  -5  -3  11   30.59   16.76   0
  -5   3  11   32.96   13.99   0
  -5  -3  11   16.72   12.92   0
  -4   3  11   24.76   12.61   0
  -4  -3  11   24.45   17.40   0
  -4  -3  11   23.13   14.40   0
  -4   3  11   32.01   13.32   0
  -3   3  11   62.49   15.16   0
  -3  -3  11   55.02   24.01   0
  -3  -3  11   66.71   20.28   0
  -2   3  11   70.28   16.96   0
   1  -3 -11   28.68   16.00   0
  -1   3  11   17.86   17.82   0
  -1  -3  11   25.43   16.01   0
   1   3 -11   22.58   20.73   0
   0  -3 -11  261.78   17.65   0
   0   3  11  261.57   18.75   0
   0  -3  11  256.09   18.58   0
   0   3 -11  237.96   22.18   0
   1   3  11   15.64   11.01   0
   1  -3  11   15.24   12.51   0
  -1   3 -11   13.21   13.73   0
  -1  -3 -11   20.94   17.30   0
   2  -3  11   -2.11   13.08   0
   2   3  11    0.26    8.96   0
  -2   3 -11   -1.47   14.28   0
  -2  -3 -11   14.21   13.84   0
   3  -3  11   28.23    8.94   0
   3   3  11   11.85   12.79   0
  -3   3 -11   39.62   13.64   0
  -3  -3 -11   11.29   10.62   0
  -4   3 -11   63.43   12.60   0
   4  -3  11   57.56    9.53   0
   4   3  11   69.34   13.22   0
  -4  -3 -11   36.57   14.02   0
  -5   3 -11    8.09    9.33   0
   5  -3  11   12.90    9.24   0
   5   3  11    9.21    9.13   0
  -5  -3 -11    7.09    9.38   0
   6  -3  11  -21.64   15.13   0
   6   3  11   -4.85   10.38   0
  -6   3 -11    4.21    9.70   0
  -6  -3 -11   -1.91   14.71   0
   7  -3  11    7.63   11.57   0
   7   3  11   -1.03   12.18   0
  -7   3 -11    3.42   15.17   0
  -7  -3 -11   24.60   16.24   0
  -7  -4  11    0.79   17.24   0
  -7   4  11    3.49   11.75   0
  -7   4  11   -5.57   15.84   0
  -6  -4  11   14.07   15.34   0
  -6   4  11   -6.01   10.13   0
  -6   4  11   16.06   16.25   0
  -5  -4  11    0.28   17.72   0
  -5   4  11   -4.11   13.22   0
  -5  -4  11    8.17   16.29   0
  -5   4  11    2.95   13.86   0
  -4  -4  11   40.00   20.20   0
  -4   4  11   34.68   13.73   0
  -4  -4  11   50.37   20.96   0
  -4   4  11   31.70   14.05   0
  -3   4  11  158.83   16.69   0
  -2   4  11   22.18   11.19   0
   1  -4 -11  188.84   16.23   0
   1   4 -11  187.00   33.23   0
  -1  -4  11  173.37   25.23   0
  -1   4  11  161.59   17.81   0
   0   4 -11   49.01   15.88   0
   0  -4 -11   48.42   11.48   0
   0  -4  11   58.09   14.40   0
   0   4  11   75.74   16.60   0
  -1   4 -11   51.80   13.75   0
   1  -4  11   56.85   13.08   0
  -1  -4 -11   48.56   15.29   0
   1   4  11   45.41   14.79   0
   2   4  11   15.33    9.44   0
  -2   4 -11   30.22   13.46   0
   2  -4  11   14.26    9.33   0
  -2  -4 -11   31.83   15.11   0
  -3   4 -11   25.64   13.58   0
   3   4  11   49.55    9.77   0
   3  -4  11   55.50   13.14   0
  -3  -4 -11   32.52   10.36   0
  -4   4 -11   -1.58   12.66   0
   4   4  11   14.81   13.05   0
   4  -4  11    6.12   13.22   0
  -4  -4 -11   -0.21    9.90   0
  -5   4 -11    2.76    9.66   0
   5   4  11   -5.79   10.15   0
  -5  -4 -11    8.45   10.29   0
   5  -4  11   -7.44    9.12   0
   6   4  11   -5.61   15.24   0
   6  -4  11   10.00   10.48   0
  -6   4 -11   19.04   14.26   0
  -6  -4 -11  -11.54   14.76   0
  -7   4 -11    4.59   15.84   0
   7   4  11   -5.10   12.66   0
   7  -4  11    2.20   11.56   0
  -7  -4 -11    9.63   11.51   0
  -7   5  11    1.05   17.31   0
  -7   5  11   -0.72   11.26   0
  -7  -5  11   -9.33   21.32   0
  -6   5  11   -3.62   11.44   0
  -6   5  11    6.03   14.76   0
  -6  -5  11    3.24   19.73   0
  -5   5  11   -3.12   14.36   0
  -5  -5  11    1.33   19.63   0
  -5   5  11   24.73   13.61   0
  -5  -5  11    1.08   21.20   0
  -4   5  11   23.13   10.27   0
  -4   5  11   18.52   14.25   0
  -3   5  11   -0.38   15.46   0
  -2   5  11   47.78   11.48   0
   1  -5 -11   17.48   10.56   0
   1   5 -11   14.83   42.90   0
  -1   5  11   16.96   10.83   0
   0  -5 -11  138.99   15.87   0
   0  -5  11  134.41   15.22   0
   0   5 -11  111.99   16.06   0
   0   5  11  133.39   12.06   0
   1  -5  11   11.02   12.00   0
  -1  -5 -11    3.77   10.59   0
   1   5  11  -10.45    9.97   0
  -1   5 -11    5.93   12.72   0
   2   5  11   14.91   14.11   0
  -2   5 -11   15.40    9.77   0
  -2  -5 -11   13.99   15.23   0
   2  -5  11    5.20   13.89   0
   3  -5  11   46.96   13.53   0
   3   5  11   31.04   13.38   0
  -3   5 -11   18.93   10.49   0
  -3  -5 -11   43.56   11.20   0
   4  -5  11   33.21   13.67   0
  -4   5 -11   47.47   14.01   0
   4   5  11   74.88   12.68   0
  -4  -5 -11   55.87   14.37   0
   5  -5  11   11.46   14.48   0
  -5   5 -11    0.73   13.51   0
   5   5  11   21.30   14.24   0
  -5  -5 -11  -18.70   15.14   0
  -6   5 -11   10.71    9.77   0
   6  -5  11   19.52   15.81   0
  -6  -5 -11   -2.70   15.70   0
   6   5  11   15.68   15.67   0
   7   5  11    0.37   11.67   0
  -7   5 -11   -5.72   16.03   0
  -7  -5 -11   -4.58   16.10   0
   7  -5  11   18.19   11.61   0
  -7  -6  11   -3.33   18.47   0
  -7   6  11   10.12   17.21   0
  -7  -6  11   -5.68   21.03   0
  -7   6  11  -13.56   17.70   0
  -6  -6  11   -0.66   21.43   0
  -6   6  11   -3.92   10.68   0
  -6   6  11   -0.14   11.81   0
  -6  -6  11    6.33   22.88   0
  -5   6  11   12.46   14.23   0
  -5   6  11    4.82    9.39   0
  -4   6  11   71.37   16.03   0
  -4   6  11   37.53   14.84   0
  -3   6  11    8.10   14.59   0
  -2   6  11   28.74   17.03   0
   1  -6 -11    7.06    9.98   0
  -1   6  11   -8.37   14.65   0
   0  -6  11  333.23   19.26   0
   0  -6 -11  280.08   12.86   0
   0   6 -11  252.70   18.17   0
   0   6  11  314.22   16.96   0
  -1   6 -11   51.90   13.40   0
  -1  -6 -11   81.45   15.29   0
   1   6  11   69.42   10.97   0
   1  -6  11   81.49   13.44   0
   2   6  11   16.41    9.05   0
   2  -6  11   17.18   13.70   0
  -2  -6 -11    4.63   15.03   0
  -2   6 -11   -8.89   13.74   0
   3   6  11   35.76    9.41   0
   3  -6  11   34.61   14.23   0
  -3   6 -11   28.92    9.79   0
  -3  -6 -11   49.55   15.06   0
   4   6  11    6.89    9.70   0
   4  -6  11   28.17   14.06   0
  -4   6 -11   -1.42   13.66   0
  -4  -6 -11   14.72   10.51   0
  -5   6 -11   -1.52   10.25   0
   5   6  11   11.37   10.63   0
   5  -6  11   16.48   15.35   0
  -5  -6 -11   10.69   14.62   0
  -6   6 -11    8.35   11.27   0
  -6  -6 -11   10.59   15.18   0
   6   6  11    0.54   16.37   0
   6  -6  11   10.47   12.18   0
   7  -6  11   -1.42   12.44   0
   7   6  11    6.66   13.61   0
  -7   6 -11   -0.54   16.51   0
  -7  -6 -11    3.67   17.68   0
  -7   7  11    6.39   11.92   0
  -7  -7  11   -1.81   26.93   0
  -7   7  11   13.46   13.26   0
  -7  -7  11    4.01   31.23   0
  -6   7  11   22.34   15.57   0
  -6   7  11  -15.13   15.80   0
  -5   7  11   13.38   15.15   0
  -5   7  11    7.40   13.26   0
  -4   7  11    6.44   10.21   0
  -4   7  11   -2.03   14.16   0
  -3   7  11   99.17   14.98   0
  -2   7  11    3.96   10.52   0
   1   7 -11   -1.36   26.20   0
   1  -7 -11   -1.75    8.53   0
   1   7 -11    0.12   31.43   0
  -1   7  11    1.27   13.81   0
   0  -7 -11   22.41   13.15   0
   0   7 -11    4.39   16.19   0
   0   7  11    8.22   14.81   0
  -1  -7 -11    2.54   15.09   0
   1  -7  11   -0.16   13.58   0
  -1   7 -11   13.64   12.54   0
   1   7  11    5.62   10.42   0
   2   7  11   14.52   14.01   0
  -2  -7 -11   15.72   10.28   0
  -2   7 -11   30.08   12.57   0
   2  -7  11    3.38   12.93   0
   3  -7  11   -2.58   13.91   0
   3   7  11    4.54   13.30   0
  -3  -7 -11   -3.70   14.57   0
  -3   7 -11    8.08    9.61   0
   4  -7  11    7.36   10.45   0
   4   7  11    3.27   13.73   0
  -4   7 -11   12.96   13.58   0
  -4  -7 -11   15.86   14.76   0
   5  -7  11   24.55   14.22   0
  -5   7 -11    6.13   10.03   0
   5   7  11   -8.03   10.52   0
  -5  -7 -11    6.69   10.87   0
  -6   7 -11   11.53   15.19   0
   6  -7  11   11.96   16.22   0
  -6  -7 -11   -0.05   16.49   0
   6   7  11   14.70   16.56   0
  -6   8  11    9.54   15.58   0
  -6   8  11    6.52   15.74   0
  -5   8  11   23.36   14.19   0
  -5   8  11    5.26   15.82   0
  -4   8  11  -11.54   14.24   0
  -4   8  11   10.15    9.82   0
  -3   8  11   13.67    9.67   0
  -2   8  11   49.36   10.65   0
   1   8 -11  116.01   25.39   0
   1   8 -11  142.70   31.14   0
  -1   8  11  134.66   15.32   0
   1  -8 -11  157.38   13.92   0
   0  -8 -11   85.32   14.27   0
   0   8  11   94.42   11.56   0
   0   8 -11   64.48   15.27   0
  -1  -8 -11   20.09   15.01   0
  -1   8 -11   30.87   13.17   0
   1   8  11   31.98   11.27   0
   2   8  11    2.70    9.28   0
  -2  -8 -11   14.23   10.90   0
  -2   8 -11   -0.53    8.63   0
   2  -8  11    5.30   13.68   0
   3   8  11   34.78   14.12   0
  -3  -8 -11   35.12   14.52   0
  -3   8 -11    8.28   14.52   0
   3  -8  11   24.28   10.39   0
   4   8  11    7.09    9.84   0
  -4  -8 -11   -5.40   10.99   0
  -4   8 -11   14.96   13.91   0
   4  -8  11   26.45   15.12   0
   5  -8  11  -11.53   15.16   0
   5   8  11    0.27   14.91   0
  -5   8 -11    8.64   14.54   0
  -5  -8 -11    7.54   10.60   0
   6   8  11   12.43   12.18   0
   6  -8  11    4.04   11.39   0
  -6   8 -11   -1.12   16.73   0
  -6  -8 -11    7.45   17.62   0
  -6   9  11   18.01   16.35   0
  -6   9  11    8.99   17.09   0
  -5   9  11   17.37   14.26   0
  -5   9  11   -6.59   11.38   0
  -4   9  11   12.37   10.54   0
  -4   9  11   -0.48   13.45   0
  -3   9  11   19.78   12.58   0
  -2   9  11   -0.99    9.92   0
  -1   9  11   -0.06   10.30   0
   1   9 -11   19.26   22.80   0
   1   9 -11   14.01   19.02   0
   0   9 -11   47.06   14.39   0
   0  -9 -11   41.99   13.12   0
   0   9  11   63.73   15.13   0
   0   9 -11   34.02   16.65   0
  -1  -9 -11   -0.01    9.68   0
   1   9  11    8.94   10.48   0
  -1   9 -11   16.76   13.14   0
  -2  -9 -11   12.29   14.13   0
  -2   9 -11   12.61   13.14   0
   2   9  11   25.92    9.62   0
   3   9  11   20.50   14.44   0
  -3  -9 -11   15.92   10.43   0
  -3   9 -11    1.03    9.69   0
   4   9  11    6.82   15.04   0
  -4  -9 -11   23.11   15.27   0
  -4   9 -11   11.83   14.06   0
   4  -9  11    1.76   15.30   0
   5   9  11    4.14   15.18   0
  -5  -9 -11   15.64   15.59   0
  -5   9 -11   15.78   11.03   0
   5  -9  11    0.21   16.36   0
  -6   9 -11    4.35   17.14   0
  -6  -9 -11   12.36   17.13   0
   6   9  11   -9.54   18.90   0
  -6  10  11   -4.80   11.71   0
  -6  10  11    1.35   12.85   0
  -5  10  11   -1.27   10.46   0
  -5  10  11  -11.90   16.16   0
  -4  10  11   16.52   10.80   0
  -4  10  11    3.67   14.09   0
  -3  10  11    4.55   10.37   0
  -2  10  11   73.83    9.90   0
  -1  10  11   24.58    9.96   0
   1  10 -11   11.95   22.83   0
   1  10 -11    8.69   17.32   0
   0 -10 -11   39.05    9.34   0
   0  10 -11   39.88   17.29   0
   0  10  11   45.27   11.14   0
   0  10 -11   41.70   16.14   0
   1  10  11   40.07   14.87   0
  -1 -10 -11    6.98   13.19   0
  -1  10 -11   30.78   13.82   0
  -2 -10 -11  -14.24   14.33   0
  -2  10 -11    5.71    9.87   0
   2  10  11   -5.75   11.03   0
   3  10  11   -3.78   10.31   0
  -3 -10 -11   12.04   14.39   0
  -3  10 -11   14.65   14.94   0
  -4 -10 -11   31.95   14.85   0
   4  10  11    7.35   10.75   0
  -4  10 -11   22.04   15.32   0
   5  10  11    5.44   17.24   0
  -5 -10 -11   14.06   15.92   0
  -5  10 -11    9.75   15.59   0
  -6 -10 -11   11.34   17.90   0
  -6  10 -11   11.83   17.68   0
  -5  11  11   19.58   15.86   0
  -5  11  11   14.00   11.28   0
  -4  11  11    5.51   10.57   0
  -4  11  11    2.33   14.76   0
  -3  11  11   17.72   13.81   0
  -2  11  11   22.33   13.47   0
  -1  11  11   41.90   13.98   0
   1  11 -11   -1.87   19.67   0
   1  11 -11    6.55   18.30   0
   0  11 -11   13.32   14.11   0
   0 -11 -11   33.63    9.14   0
   0  11 -11   26.36   17.81   0
   0  11  11   13.58   10.13   0
  -1  11 -11    0.76    9.53   0
  -1 -11 -11    2.66    9.29   0
  -1  11 -11    4.88   13.60   0
   1  11  11   -6.52   15.08   0
  -2 -11 -11   -5.28   10.50   0
   2  11  11   -5.11   14.96   0
  -2  11 -11   -8.89   13.82   0
   3  11  11    1.56   15.00   0
  -3 -11 -11    8.84   14.81   0
  -3  11 -11    0.63   14.72   0
   4  11  11    6.63   12.10   0
  -4 -11 -11   20.74   10.72   0
  -4  11 -11    5.57   15.43   0
   5  11  11   10.75   17.64   0
  -5 -11 -11   19.72   16.43   0
  -5  11 -11    1.74   16.74   0
  -5  12  11   -6.24   11.05   0
  -5  12  11    3.94   11.37   0
  -4  12  11   12.92   10.14   0
  -4  12  11    7.71   10.64   0
  -3  12  11    6.27   10.09   0
  -3  12  11   14.13   14.03   0
  -2  12  11   -5.79    9.53   0
  -1  12  11   16.74   14.45   0
   1  12 -11   -1.49   19.07   0
   1  12 -11    5.55   16.78   0
   0  12 -11   13.82   14.55   0
   0  12 -11   29.81   19.02   0
   0 -12 -11   32.05   13.99   0
   0  12  11   29.39   11.29   0
  -1  12 -11   -3.00   14.26   0
  -1  12 -11   -6.21   14.77   0
  -1 -12 -11   22.96   13.72   0
   1  12  11   -2.42   15.26   0
  -2  12 -11    3.16   13.93   0
  -2 -12 -11    6.52   14.72   0
   2  12  11   22.15   14.68   0
   3  12  11   19.29   11.47   0
  -3 -12 -11    2.04   14.65   0
  -3  12 -11   -8.00   15.32   0
   4  12  11   18.31   17.18   0
  -4 -12 -11   -2.60   11.23   0
  -4  12 -11    3.41   16.30   0
   5  12  11   32.23   18.79   0
  -5  12 -11    3.72   11.73   0
  -5 -12 -11   -5.96   11.64   0
  -4  13  11   -4.50   11.58   0
  -4  13  11   -7.53   10.67   0
  -3  13  11    8.40    9.92   0
  -3  13  11   -3.73   10.86   0
  -2  13  11   -6.22   15.01   0
   1  13 -11    2.37   19.09   0
  -1  13  11   12.59    9.75   0
   1  13 -11    8.35   20.15   0
   0  13 -11    3.50   14.43   0
   0  13 -11   10.76   18.58   0
   0  13  11   -3.55   14.65   0
  -1  13 -11    2.78   15.09   0
  -1 -13 -11  -13.94   14.42   0
  -1  13 -11    4.73   15.02   0
   1  13  11    0.96   11.25   0
  -2  13 -11   -0.84   15.83   0
  -2  13 -11   14.64   15.11   0
  -2 -13 -11   14.11   14.43   0
   2  13  11   11.77   15.64   0
   3  13  11   26.76   16.86   0
  -3 -13 -11    6.58   10.86   0
  -3  13 -11    2.12   11.07   0
   4  13  11   -4.15   12.54   0
  -4 -13 -11    8.75   11.66   0
  -4  13 -11   -7.42   11.93   0
  -4  14  11   18.07   17.08   0
  -4  14  11    4.61   10.98   0
  -3  14  11    2.90   16.42   0
  -3  14  11    4.96   11.31   0
  -2  14  11   -2.71   10.62   0
   1  14 -11    2.86   19.50   0
  -1  14  11   16.36   16.40   0
   1  14 -11    6.07   20.45   0
   0  14 -11    5.84   16.30   0
   0  14 -11   13.89   16.77   0
   0  14  11   19.58   17.39   0
  -1  14 -11    4.41   16.44   0
  -1 -14 -11   12.65   13.66   0
  -1  14 -11    2.26   16.14   0
   1  14  11    6.66   11.28   0
  -2  14 -11    4.85   16.00   0
  -2  14 -11   13.21   15.52   0
  -2 -14 -11   -9.83   15.08   0
   2  14  11  -17.96   16.15   0
   3  14  11   -2.62   18.21   0
  -3  14 -11   25.38   16.04   0
  -3 -14 -11    7.82   12.25   0
  -3  14 -11   10.72   16.87   0
  -4 -14 -11   -2.13   11.49   0
  -4  14 -11    5.99   13.17   0
  -3  15  11    3.76   12.45   0
  -3  15  11   -8.05   15.72   0
  -2  15  11  -13.52   16.35   0
   1  15 -11    6.01   16.74   0
  -1  15  11    6.10   16.05   0
   1  15 -11    4.11   20.77   0
   0  15 -11    8.04   20.34   0
   0  15  11   11.40   16.13   0
   0  15 -11    5.08   16.84   0
  -1  15 -11   -2.76   17.00   0
  -1  15 -11    3.07   16.69   0
   1  15  11   -8.21   16.42   0
  -2  15 -11   12.64   18.14   0
  -2 -15 -11   -0.14   11.45   0
  -2  15 -11    4.24   17.33   0
   2  15  11    3.37   12.19   0
   3  15  11   -5.47   13.42   0
  -3  15 -11   20.51   16.57   0
  -3 -15 -11   12.68   17.49   0
  -3  15 -11    1.65   12.58   0
  -2  16  11   38.18   18.68   0
  -1  16  11   -2.51   16.81   0
   1  16 -11    0.42   22.89   0
   1  16 -11   -4.98   23.42   0
   0  16 -11    0.95   21.70   0
   0  16 -11   22.56   21.75   0
   0  16  11   -1.04   12.50   0
  -1  16 -11    2.37   18.50   0
  -1  16 -11   13.62   18.18   0
   1  16  11   31.94   18.19   0
  -2 -16 -11    1.59   16.98   0
  -7   0  12   -0.03   16.75   0
  -7   0  12   -2.68   16.98   0
  -6   0  12    0.72   13.99   0
  -6   0  12    2.95   14.66   0
  -5   0  12   -1.48   13.66   0
  -5   0  12    6.28   13.93   0
  -4   0  12   11.89   14.62   0
  -4   0  12   19.93   13.42   0
  -3   0  12   13.41   13.66   0
  -3   0  12   16.71   15.86   0
  -2   0  12   93.21   17.04   0
   1   0 -12  222.15   18.05   0
  -1   0  12  203.03   17.95   0
   0   0  12  318.45   17.83   0
   0   0 -12  328.79   19.95   0
   1   0  12  201.86   17.24   0
  -1   0 -12  189.02   17.52   0
  -2   0 -12   86.14   12.11   0
   2   0  12  125.17   14.45   0
  -3   0 -12  103.65   14.70   0
   3   0  12  108.42   13.07   0
   4   0  12    1.34   12.62   0
  -4   0 -12    4.31   13.01   0
  -5   0 -12    9.50    9.45   0
   5   0  12    7.25    9.40   0
  -6   0 -12   26.27   14.42   0
   6   0  12   16.88   11.05   0
  -7   0 -12   20.27   16.49   0
   7   0  12    5.22   17.14   0
  -7  -1  12   16.36   16.09   0
  -7  -1  12   10.92   16.12   0
  -7   1  12    5.81   12.96   0
  -7   1  12    4.77   15.30   0
  -6   1  12   11.82   14.86   0
  -6  -1  12    6.84   14.08   0
  -6   1  12   16.48   13.84   0
  -6  -1  12   12.18   15.47   0
  -5   1  12   10.11   14.06   0
  -5  -1  12    4.39   13.81   0
  -5   1  12   13.67   13.71   0
  -5  -1  12    6.13   13.44   0
  -4  -1  12   14.18   17.33   0
  -4   1  12   10.58   13.03   0
  -4   1  12   -1.85   13.57   0
  -4  -1  12    5.18   13.02   0
  -3   1  12   62.47   10.52   0
  -3  -1  12   84.22   15.31   0
  -3  -1  12   89.54   16.81   0
  -3   1  12   80.30   14.54   0
  -2   1  12   15.09   14.97   0
  -2  -1  12   18.64   15.44   0
  -1  -1  12  192.87   18.25   0
   1   1 -12  217.75   23.40   0
   1  -1 -12  223.01   17.23   0
  -1   1  12  200.85   17.47   0
   0  -1 -12  129.06   17.23   0
   0  -1  12  149.75   15.98   0
   0   1 -12  137.16   17.67   0
   0   1  12  151.49   12.98   0
   1   1  12   38.19   14.66   0
  -1  -1 -12   43.83   12.34   0
   1  -1  12   39.18   15.42   0
  -1   1 -12   43.69   15.34   0
  -2   1 -12   61.80   11.05   0
   2   1  12   88.09   14.62   0
   2  -1  12   54.49    9.85   0
  -2  -1 -12   64.16   16.11   0
  -3  -1 -12  276.55   12.80   0
  -3   1 -12  290.73   12.69   0
   3   1  12  283.71   11.70   0
   3  -1  12  312.14   11.25   0
  -4  -1 -12    7.92   13.02   0
   4  -1  12   -4.56    8.44   0
  -4   1 -12   11.59   13.31   0
   4   1  12    8.21   12.32   0
  -5  -1 -12   22.63   13.24   0
   5   1  12   -3.63   13.09   0
  -5   1 -12    1.21   13.36   0
   5  -1  12   -6.33   13.27   0
   6  -1  12    6.11    9.97   0
  -6  -1 -12    9.95   10.02   0
  -6   1 -12    4.50   13.79   0
   6   1  12    7.44    9.73   0
  -7  -1 -12   36.82   17.20   0
  -7   1 -12   -3.30   16.14   0
   7   1  12   -3.30   12.25   0
   7  -1  12    0.87   17.13   0
  -7  -2  12    6.47   15.78   0
  -7   2  12    7.78   11.49   0
  -7  -2  12    3.22   16.27   0
  -7   2  12    8.90   17.57   0
  -6   2  12    4.52    9.92   0
  -6  -2  12    2.77   14.30   0
  -6   2  12   20.17   14.45   0
  -6  -2  12    5.76   15.19   0
  -5   2  12    2.84    9.20   0
  -5  -2  12    8.31   13.11   0
  -5   2  12   21.56   14.26   0
  -5  -2  12    8.29   14.12   0
  -4   2  12   11.95    9.75   0
  -4  -2  12   11.11   17.78   0
  -4   2  12   12.58   12.45   0
  -4  -2  12   12.43   13.26   0
  -3   2  12   21.34   15.30   0
  -3  -2  12   40.25   19.94   0
  -3  -2  12   41.86   16.64   0
  -3   2  12   31.75   13.83   0
  -2   2  12  202.76   12.85   0
  -2  -2  12  185.40   21.92   0
   1  -2 -12  259.64   18.25   0
  -1   2  12  242.73   19.05   0
   1   2 -12  254.74   24.44   0
  -1  -2  12  223.28   21.11   0
   0  -2 -12   12.08   17.67   0
   0  -2  12   -4.29   13.60   0
   0   2 -12   -2.34   16.15   0
   0   2  12  -11.36   11.44   0
  -1   2 -12   12.57   15.52   0
   1   2  12    6.21    9.77   0
  -1  -2 -12  -15.29   17.94   0
   1  -2  12    2.80    8.59   0
   2   2  12   14.57   13.17   0
  -2   2 -12   12.68   14.11   0
  -2  -2 -12   15.25   14.49   0
   2  -2  12   14.64   13.43   0
   3  -2  12    8.12   12.62   0
  -3   2 -12    4.23   13.07   0
   3   2  12   20.42   12.31   0
  -3  -2 -12    0.36   14.49   0
  -4   2 -12  -12.76   13.18   0
   4   2  12    4.41    8.75   0
   4  -2  12    2.56   12.66   0
  -4  -2 -12   10.65   13.22   0
   5   2  12   40.59   12.97   0
  -5  -2 -12   39.95   13.60   0
   5  -2  12   36.58   14.15   0
  -5   2 -12   53.21   10.59   0
  -6  -2 -12    8.74   14.92   0
  -6   2 -12   24.72   14.20   0
   6   2  12    9.96   14.46   0
   6  -2  12    1.55   14.64   0
   7  -2  12   -5.11   11.26   0
  -7   2 -12    7.47   11.77   0
   7   2  12  -15.60   17.35   0
  -7  -2 -12   24.63   17.29   0
  -7   3  12   -3.70   17.41   0
  -7  -3  12   -0.57   15.66   0
  -7  -3  12    6.54   15.73   0
  -7   3  12   -5.94   11.39   0
  -6   3  12    8.20   14.66   0
  -6   3  12   14.36   13.63   0
  -6  -3  12    5.66   17.63   0
  -6  -3  12    8.59   13.84   0
  -5   3  12    5.48    9.62   0
  -5  -3  12    8.32   16.83   0
  -5  -3  12    0.42   16.66   0
  -5   3  12   -2.06    9.69   0
  -4   3  12   49.85   14.24   0
  -4  -3  12   38.44   17.51   0
  -4  -3  12   38.05   16.94   0
  -4   3  12   45.71   13.41   0
  -3   3  12    4.72   16.16   0
  -3  -3  12    4.98   23.24   0
  -3  -3  12   11.00   20.94   0
  -2  -3  12   24.51   26.50   0
  -2   3  12    8.63   16.92   0
  -2  -3  12   20.96   26.25   0
   1  -3 -12    5.78   16.38   0
   1   3 -12    6.98   21.26   0
  -1   3  12   24.32   16.67   0
  -1  -3  12    9.71   16.41   0
   0  -3 -12   48.27   11.99   0
   0   3  12   59.04   16.14   0
   0  -3  12   36.77   13.88   0
   0   3 -12   41.94   16.19   0
   1  -3  12    1.79   12.48   0
   1   3  12    3.66   15.30   0
  -1   3 -12    5.73   14.01   0
  -1  -3 -12   12.82   15.91   0
   2  -3  12   14.58   13.57   0
   2   3  12   11.60   13.14   0
  -2  -3 -12   13.99   15.28   0
  -2   3 -12   12.65   14.37   0
  -3   3 -12   73.56   14.34   0
   3  -3  12   76.50    9.33   0
   3   3  12   78.27   13.13   0
  -3  -3 -12   80.05   15.11   0
  -4   3 -12   -2.70    9.34   0
   4  -3  12    5.72    9.06   0
   4   3  12   15.58   12.50   0
  -4  -3 -12   10.55    9.51   0
  -5   3 -12   20.03    9.74   0
   5  -3  12   13.76   13.51   0
   5   3  12   26.43   14.00   0
  -5  -3 -12   29.13   13.65   0
   6   3  12    0.94   15.70   0
  -6   3 -12    8.28    9.99   0
  -6  -3 -12    4.41   10.85   0
   6  -3  12   15.80   14.73   0
  -7   3 -12  -11.34   16.26   0
   7  -3  12    8.07   12.32   0
   7   3  12    7.44   17.75   0
  -7  -3 -12   13.97   17.11   0
  -7  -4  12    8.80   20.85   0
  -7   4  12   -2.05   17.34   0
  -7  -4  12    4.20   19.58   0
  -7   4  12   12.88   15.65   0
  -6  -4  12    5.83   15.22   0
  -6  -4  12    7.28   17.90   0
  -6   4  12    7.65   10.73   0
  -6   4  12   -3.45   14.88   0
  -5   4  12    8.16   14.20   0
  -5  -4  12    6.00   21.41   0
  -5  -4  12   11.23   17.52   0
  -5   4  12   11.53    9.57   0
  -4  -4  12   15.76   25.85   0
  -4   4  12   20.52   13.78   0
  -4   4  12   38.02   13.84   0
  -4  -4  12   15.69   26.64   0
  -3   4  12   30.15   11.60   0
  -2   4  12  115.50   16.98   0
   1  -4 -12   80.31   10.88   0
   1   4 -12   73.13   26.93   0
  -1   4  12   75.40   17.16   0
  -1  -4  12   73.90   20.65   0
   0   4 -12  294.55   18.61   0
   0  -4  12  306.13   19.69   0
   0  -4 -12  333.74   18.37   0
   0   4  12  305.04   17.80   0
   1  -4  12   39.90   13.20   0
  -1   4 -12   26.53   13.83   0
  -1  -4 -12   28.63   11.13   0
   1   4  12   28.60   14.39   0
   2   4  12   28.25   13.71   0
  -2   4 -12   31.79   10.52   0
   2  -4  12   40.21   14.26   0
  -2  -4 -12   42.80   15.51   0
   3   4  12   51.66   10.14   0
  -3   4 -12   56.19   14.38   0
   3  -4  12   42.13   13.98   0
  -3  -4 -12   10.66   15.85   0
  -4   4 -12    8.29    9.69   0
   4   4  12   20.71   12.95   0
   4  -4  12   25.96   13.09   0
  -4  -4 -12   20.99   14.18   0
  -5   4 -12   19.77   13.89   0
   5   4  12   15.17   12.85   0
  -5  -4 -12    1.00   14.26   0
   5  -4  12    0.66   13.90   0
   6   4  12    3.43   11.21   0
   6  -4  12    6.54   10.14   0
  -6   4 -12    9.92   16.00   0
  -6  -4 -12  -22.89   15.10   0
  -7   4 -12   -1.98   11.28   0
   7  -4  12  -11.74   12.15   0
  -7  -4 -12   -9.93   12.30   0
   7   4  12    5.88   18.18   0
  -7   5  12    8.43   18.35   0
  -7   5  12   -0.68   17.54   0
  -7  -5  12   -1.75   19.87   0
  -7  -5  12    7.44   21.21   0
  -6  -5  12    1.77   18.34   0
  -6   5  12    2.83   15.48   0
  -6   5  12    4.52   12.61   0
  -6  -5  12    4.57   18.91   0
  -5   5  12   -3.37   10.03   0
  -5   5  12   -8.12   13.89   0
  -5  -5  12    5.09   24.98   0
  -5  -5  12    0.81   23.09   0
  -4   5  12   -0.45   14.90   0
  -4   5  12    5.52   10.21   0
  -3   5  12   17.07   15.73   0
  -2   5  12   21.53   15.99   0
   1  -5 -12  102.82   11.28   0
   1   5 -12  111.11   39.67   0
  -1   5  12  107.59   12.51   0
   0  -5  12   45.14   14.27   0
   0  -5 -12   45.68   15.04   0
   0   5 -12   58.48   18.22   0
   0   5  12   43.03   10.87   0
  -1   5 -12    6.94   13.29   0
  -1  -5 -12  -14.01   15.19   0
   1  -5  12    2.05   12.63   0
   1   5  12   21.98   14.20   0
   2   5  12  103.59   14.19   0
  -2   5 -12   61.78   15.44   0
  -2  -5 -12  118.63   16.25   0
   2  -5  12   97.60   11.00   0
   3   5  12   51.23    9.82   0
  -3   5 -12   27.86    9.73   0
  -3  -5 -12   29.34    9.94   0
   3  -5  12   47.68   13.24   0
   4  -5  12   57.53   14.33   0
  -4   5 -12   46.52   10.35   0
   4   5  12   63.16   13.49   0
  -4  -5 -12   52.17   13.58   0
   5  -5  12   -7.71   14.51   0
  -5   5 -12  -15.83   14.19   0
   5   5  12   -3.22   10.31   0
  -5  -5 -12    5.80   14.44   0
  -6   5 -12    3.72   10.99   0
   6  -5  12   10.79   14.57   0
  -6  -5 -12    3.31   15.80   0
   6   5  12   -4.94   10.88   0
   7   5  12   -4.27   17.78   0
  -7   5 -12    7.49   12.44   0
  -7  -5 -12    4.26   17.32   0
   7  -5  12    5.39   12.44   0
  -7   6  12    2.03   11.90   0
  -7  -6  12    3.33   25.10   0
  -7  -6  12    1.23   25.81   0
  -7   6  12  -12.22   18.32   0
  -6  -6  12    4.21   36.09   0
  -6   6  12    9.73   15.97   0
  -6  -6  12    1.57   35.42   0
  -6   6  12   12.36   10.34   0
  -5   6  12   12.30   14.84   0
  -5   6  12    8.43   13.71   0
  -4   6  12   18.77   14.99   0
  -4   6  12   20.64   10.61   0
  -3   6  12   22.11   14.88   0
  -2   6  12  162.91   16.57   0
   1  -6 -12   41.76   10.35   0
  -1   6  12   45.27   11.46   0
   0  -6 -12   76.54   14.90   0
   0   6 -12   61.58   14.98   0
   0   6  12   88.38   15.46   0
   0  -6  12   64.54   14.70   0
  -1  -6 -12   18.10   14.89   0
  -1   6 -12   24.69   12.91   0
   1  -6  12   13.96   12.67   0
   1   6  12   33.57   14.95   0
   2   6  12    8.40   14.19   0
  -2   6 -12    1.13    9.79   0
  -2  -6 -12   14.40   10.96   0
   2  -6  12   10.88    9.39   0
   3   6  12   10.55   12.71   0
   3  -6  12   12.40   10.08   0
  -3   6 -12   -3.35    9.87   0
  -3  -6 -12  -15.55   14.82   0
   4  -6  12   27.52   14.18   0
   4   6  12   10.77    9.57   0
  -4   6 -12   20.85   14.14   0
  -4  -6 -12   27.18   10.50   0
  -5   6 -12   -0.67   13.52   0
   5  -6  12   -7.97   15.44   0
   5   6  12   -1.28   14.41   0
  -5  -6 -12    2.47   14.81   0
  -6   6 -12   15.07   11.31   0
  -6  -6 -12   16.35   16.14   0
   6  -6  12   -5.32   11.21   0
   6   6  12    5.62   11.46   0
  -7   7  12   14.62   16.92   0
  -7   7  12   -0.92   12.57   0
  -6   7  12    1.90   14.99   0
  -6   7  12   -5.69   16.43   0
  -5   7  12   -4.83   14.33   0
  -5   7  12   -7.16   15.77   0
  -4   7  12    7.42   10.22   0
  -4   7  12    2.62   14.32   0
  -3   7  12   15.53   14.38   0
  -2   7  12   51.13   15.61   0
   1  -7 -12   -0.46   12.91   0
  -1   7  12   17.39   11.03   0
   0  -7 -12   13.93   10.82   0
   0   7 -12   25.34   16.90   0
   0   7  12   28.25   15.38   0
  -1   7 -12   77.91   14.18   0
  -1  -7 -12   88.37   15.46   0
   1   7  12  108.05   15.16   0
   1  -7  12   97.71   14.42   0
   2  -7  12    1.27   13.07   0
   2   7  12    5.62   13.28   0
  -2  -7 -12    9.88   10.26   0
  -2   7 -12    3.32   13.10   0
   3   7  12   86.98   10.25   0
  -3  -7 -12   65.50   14.88   0
  -3   7 -12   71.28   14.64   0
   3  -7  12   54.86   14.31   0
   4   7  12   22.79   13.93   0
  -4   7 -12    3.98    9.96   0
  -4  -7 -12   36.08   14.00   0
   4  -7  12   12.62   10.11   0
   5  -7  12   20.41   15.18   0
  -5   7 -12   16.04   13.98   0
   5   7  12    8.77   14.86   0
  -5  -7 -12   23.13   15.25   0
   6  -7  12   12.97   16.47   0
  -6   7 -12    3.72   15.65   0
  -6  -7 -12   -7.61   11.27   0
   6   7  12   -8.33   11.58   0
  -6   8  12   24.49   15.90   0
  -6   8  12   -0.70   16.98   0
  -5   8  12   -8.07   10.32   0
  -5   8  12   -4.42   15.58   0
  -4   8  12   10.04   14.14   0
  -4   8  12    2.59   10.35   0
  -3   8  12   -4.96   14.43   0
  -2   8  12    7.14   14.69   0
   1   8 -12    3.59   28.29   0
   1  -8 -12    0.70   11.80   0
  -1   8  12    4.34   10.20   0
   1   8 -12   -0.90   32.37   0
   0  -8 -12   20.92   10.12   0
   0   8 -12   28.98   13.62   0
   0   8  12   26.35   14.84   0
  -1  -8 -12   -2.91   13.91   0
  -1   8 -12    1.26   13.39   0
   1   8  12   30.32   14.43   0
   2   8  12    6.39    9.63   0
  -2  -8 -12    3.35   13.72   0
   2  -8  12   11.93   14.18   0
  -2   8 -12    4.17    9.57   0
   3   8  12   15.84   13.67   0
  -3  -8 -12   10.85   10.38   0
   3  -8  12   -7.43   10.70   0
  -3   8 -12   -3.96   10.36   0
   4   8  12    2.64   10.26   0
   4  -8  12   12.47   14.69   0
  -4  -8 -12   -4.53   15.49   0
  -4   8 -12   -4.29    9.89   0
  -5   8 -12   10.05   15.09   0
  -5  -8 -12   -1.01   15.55   0
   5  -8  12   -1.72   15.56   0
   5   8  12   -2.13   11.21   0
   6  -8  12  -10.37   13.00   0
  -6   8 -12   23.49   16.88   0
  -6  -8 -12    8.27   11.76   0
   6   8  12   -7.03   17.48   0
  -6   9  12    0.77   16.32   0
  -6   9  12  -11.03   16.20   0
  -5   9  12    8.03   15.07   0
  -5   9  12   22.15   11.53   0
  -4   9  12    5.41   10.27   0
  -4   9  12   15.57   11.13   0
  -3   9  12   36.87   14.40   0
  -2   9  12   12.43    9.71   0
   1  -9 -12   77.04   12.50   0
   1   9 -12   62.40   25.16   0
  -1   9  12   61.01   10.45   0
   1   9 -12   63.49   27.57   0
   0   9 -12    4.81   12.79   0
   0   9 -12    0.45   16.21   0
   0   9  12    4.31   13.91   0
   0  -9 -12   -2.01   12.95   0
  -1  -9 -12   13.65    9.24   0
  -1   9 -12    5.21   14.03   0
   1   9  12   21.59   14.57   0
   2   9  12    3.19   13.96   0
  -2  -9 -12   13.39   13.89   0
  -2   9 -12   18.62   12.60   0
   3  -9  12    7.99   15.36   0
   3   9  12   21.22   14.41   0
  -3  -9 -12  -13.65   15.15   0
  -3   9 -12    4.18    9.38   0
   4   9  12   19.75   15.12   0
  -4  -9 -12   15.14   14.65   0
   4  -9  12    1.54   15.98   0
  -4   9 -12  -13.43   15.10   0
   5  -9  12    0.40   16.90   0
   5   9  12   18.91   16.50   0
  -5   9 -12    6.07   10.74   0
  -5  -9 -12    9.17   16.00   0
  -6   9 -12    4.76   17.21   0
  -6  -9 -12   -1.14   12.36   0
   6  -9  12   -0.04   18.38   0
   6   9  12    4.58   18.28   0
  -6  10  12   18.06   16.78   0
  -6  10  12    2.24   12.41   0
  -5  10  12   13.17   16.78   0
  -5  10  12    7.04   15.13   0
  -4  10  12   24.66   13.34   0
  -4  10  12   11.74   10.98   0
  -3  10  12    9.20    9.22   0
  -2  10  12  -10.87   10.18   0
   1  10 -12    1.41   21.25   0
  -1  10  12   28.30   13.80   0
   1  10 -12    3.67   22.96   0
   0  10 -12   -1.52   13.62   0
   0 -10 -12    9.90   12.42   0
   0  10  12   18.73   13.70   0
   0  10 -12    9.38   13.20   0
  -1  10 -12   -0.19   13.65   0
   1  10  12   -1.05    9.44   0
  -1 -10 -12   44.16   14.07   0
  -2 -10 -12   11.60    9.75   0
  -2  10 -12   10.68   13.49   0
   2  10  12   -2.56   10.49   0
   3  10  12   10.38   14.48   0
  -3 -10 -12   21.15   15.24   0
  -3  10 -12    3.24   14.83   0
   4  10  12   11.58   15.15   0
  -4 -10 -12    4.49   11.09   0
  -4  10 -12    7.13   11.83   0
   5  10  12    6.56   17.58   0
  -5  10 -12   -0.44   10.84   0
  -5 -10 -12   18.49   12.07   0
  -5  11  12   -2.38   11.90   0
  -5  11  12  -10.58   12.59   0
  -4  11  12    6.65   10.00   0
  -4  11  12   -1.82   17.37   0
  -3  11  12   29.34   14.15   0
  -2  11  12  -17.23   14.59   0
  -1  11  12    5.69   13.97   0
   1  11 -12    5.19   19.78   0
   1  11 -12    8.94   22.68   0
   0 -11 -12   33.02   12.86   0
   0  11 -12   22.35   18.65   0
   0  11  12   24.67   14.92   0
   0  11 -12   16.69   18.36   0
  -1 -11 -12   26.09   14.42   0
   1  11  12    1.47   10.98   0
  -1  11 -12    1.91   14.07   0
  -2 -11 -12   -7.20   10.33   0
  -2  11 -12   -5.77   14.65   0
   2  11  12    2.19   14.91   0
   3  11  12   -1.75   11.82   0
  -3 -11 -12   11.55   14.69   0
  -3  11 -12    0.09   15.07   0
  -4 -11 -12   -2.67   11.46   0
   4  11  12    0.13   16.53   0
  -4  11 -12   10.05   10.18   0
  -5 -11 -12    2.76   12.48   0
   5  11  12   29.70   18.33   0
  -5  11 -12   -6.61   12.57   0
  -5  12  12   15.18   10.68   0
  -5  12  12   -0.31   12.88   0
  -4  12  12    4.51   10.97   0
  -4  12  12   19.66   11.45   0
  -3  12  12   -4.15   10.23   0
  -2  12  12   -3.68   13.91   0
  -1  12  12    8.00   14.96   0
   1  12 -12    2.69   20.85   0
   1  12 -12    3.58   23.44   0
   0  12 -12   25.01   15.79   0
   0 -12 -12   19.39   10.01   0
   0  12  12   38.97   14.74   0
   0  12 -12    3.23   15.60   0
  -1  12 -12    4.97   15.20   0
  -1 -12 -12   16.52   13.84   0
   1  12  12   -2.00   10.72   0
  -1  12 -12   -1.56   15.39   0
  -2 -12 -12    2.53   14.86   0
  -2  12 -12   -2.22   14.52   0
   2  12  12   10.47   10.77   0
   3  12  12   -1.36   15.95   0
  -3 -12 -12    6.88   10.59   0
  -3  12 -12   -5.66   14.77   0
   4  12  12    6.11   17.97   0
  -4 -12 -12   -2.76   11.48   0
  -4  12 -12   19.08   17.32   0
  -5 -12 -12   -2.93   12.87   0
  -5  12 -12    9.50   18.24   0
  -4  13  12    4.97   15.61   0
  -4  13  12    6.75   12.21   0
  -3  13  12    4.74   15.52   0
  -3  13  12  -15.42   14.58   0
  -2  13  12  -19.36   10.22   0
  -1  13  12   -5.38   14.68   0
   1  13 -12    4.75   23.37   0
   1  13 -12    4.53   21.89   0
   0  13 -12   26.17   15.81   0
   0  13  12   37.05   11.30   0
   0  13 -12   19.27   15.28   0
  -1 -13 -12    3.65   10.41   0
  -1  13 -12    1.36   14.86   0
   1  13  12   39.45   16.16   0
  -1  13 -12    7.07   15.09   0
  -2  13 -12   -4.47   10.34   0
  -2 -13 -12    5.45   10.35   0
  -2  13 -12    8.94   15.44   0
   2  13  12    4.59   11.24   0
   3  13  12    2.60   16.67   0
  -3 -13 -12   -3.07   10.64   0
  -3  13 -12   10.11   12.01   0
   4  13  12   -2.77   20.07   0
  -4 -13 -12   11.22   16.27   0
  -4  13 -12    5.53   17.92   0
  -4  14  12   -1.57   12.70   0
  -4  14  12   30.46   17.26   0
  -3  14  12   19.73   15.55   0
  -3  14  12   -4.35   16.14   0
  -2  14  12   -6.37   14.24   0
   1  14 -12    6.77   20.03   0
   1  14 -12    9.51   21.61   0
  -1  14  12   -3.56   16.03   0
   0  14 -12    2.70   16.35   0
   0  14  12   13.32   11.65   0
   0  14 -12   -6.32   15.87   0
  -1 -14 -12   -2.15   10.26   0
  -1  14 -12   -8.10   16.40   0
   1  14  12    7.45   11.24   0
  -1  14 -12    1.28   16.36   0
  -2 -14 -12   11.66   15.07   0
  -2  14 -12   -4.14   15.78   0
  -2  14 -12   -6.61   15.69   0
   2  14  12    9.83   16.79   0
  -3 -14 -12  -13.33   16.05   0
   3  14  12   23.67   17.72   0
  -3  14 -12    1.03   16.37   0
  -3  14 -12    5.85   18.18   0
  -3  15  12    4.52   16.51   0
  -3  15  12   14.28   12.92   0
  -2  15  12  -13.00   16.90   0
  -1  15  12   -5.20   12.59   0
   1  15 -12   -2.99   21.21   0
   1  15 -12    6.19   24.75   0
   0  15 -12    2.44   21.16   0
   0  15  12   -3.22   11.81   0
   0  15 -12    6.58   17.52   0
  -1 -15 -12    8.95   11.02   0
  -1  15 -12    7.40   16.82   0
   1  15  12   -6.63   16.36   0
  -1  15 -12   15.34   16.67   0
  -2 -15 -12   17.07   15.96   0
  -2  15 -12   12.30   16.69   0
  -2  15 -12    9.12   17.99   0
   2  15  12    4.73   12.77   0
  -1  16  12  -14.39   17.99   0
   1  16 -12    0.93   23.13   0
   1  16 -12   -2.39   26.56   0
   0  16 -12    7.95   19.09   0
   0  16  12   30.02   18.12   0
   0  16 -12    8.29   19.59   0
  -1  16 -12   15.34   18.70   0
   1  16  12   -3.64   17.91   0
  -1  16 -12   -4.53   17.70   0
  -7   1  13    8.85   16.08   0
  -7  -1  13   -2.99   15.84   0
  -7   1  13   -8.32   17.58   0
  -7  -1  13    1.71   16.58   0
  -6   1  13    3.82   15.05   0
  -6   1  13    8.72   14.31   0
  -6  -1  13   12.58   14.56   0
  -6  -1  13   -3.84   14.82   0
  -5  -1  13   10.45   17.17   0
  -5   1  13    2.45   13.32   0
  -5  -1  13    8.37   15.59   0
  -5   1  13   -0.12   14.58   0
  -4   1  13  108.72   14.73   0
  -4  -1  13  101.56   14.57   0
  -4   1  13   91.48   15.33   0
  -4  -1  13   84.22   15.62   0
  -3  -1  13   42.77   19.92   0
  -3   1  13   35.10   14.04   0
  -3   1  13   25.99   11.09   0
  -3  -1  13   26.72   13.88   0
  -2   1  13  104.68   16.21   0
  -2  -1  13   84.75   21.06   0
  -1  -1  13  208.72   17.68   0
   1  -1 -13  211.20   13.39   0
   1   1 -13  240.11   18.76   0
  -1   1  13  217.14   16.95   0
   0   1  13   15.99   15.84   0
   0  -1  13   17.28   13.30   0
   0  -1 -13    8.14   12.24   0
   0   1 -13   15.85   15.49   0
   1  -1  13   76.26   11.03   0
  -1  -1 -13   87.09   17.99   0
   1   1  13   97.17   16.00   0
  -1   1 -13   75.55   12.76   0
  -2   1 -13   12.97   15.37   0
   2   1  13   -4.63    9.55   0
   2  -1  13    9.64   13.31   0
  -2  -1 -13    4.90   15.79   0
  -3   1 -13   -9.57   14.25   0
   3   1  13   -3.58   12.12   0
   3  -1  13   25.85   12.61   0
  -3  -1 -13    6.25    9.97   0
  -4  -1 -13   10.99    9.52   0
   4  -1  13    3.56   12.49   0
  -4   1 -13   10.63   12.97   0
   4   1  13   -0.60   12.23   0
  -5  -1 -13   -2.40   10.32   0
   5   1  13    1.50    8.91   0
  -5   1 -13   13.91   12.76   0
   5  -1  13   -1.43    9.57   0
  -6  -1 -13   19.26   14.81   0
  -6   1 -13    4.32   14.39   0
   6   1  13   -4.54   15.18   0
   6  -1  13   -3.37   14.80   0
  -7  -1 -13   18.33   15.79   0
  -7   1 -13    7.48   12.25   0
   7   1  13    3.97   17.84   0
   7  -1  13    0.90   16.45   0
  -7   2  13   14.03   15.20   0
  -7  -2  13   13.26   19.17   0
  -7  -2  13   -3.21   15.91   0
  -7   2  13   -0.70   17.40   0
  -6  -2  13    3.58   13.98   0
  -6   2  13   13.18   14.61   0
  -6  -2  13   -3.65   14.31   0
  -6   2  13    6.24   10.55   0
  -5   2  13   -2.68    9.55   0
  -5  -2  13    3.56   17.47   0
  -5  -2  13    0.41   13.97   0
  -5   2  13    9.22   14.11   0
  -4  -2  13    6.37   15.47   0
  -4   2  13    5.18   13.91   0
  -4  -2  13    3.64   16.90   0
  -4   2  13   -0.26   13.19   0
  -3   2  13  -12.23   15.92   0
  -3  -2  13    2.24   19.69   0
  -3  -2  13    3.63   15.71   0
  -2   2  13   44.75   15.61   0
  -2  -2  13   38.56   19.64   0
  -1  -2  13   14.05   13.77   0
   1  -2 -13   13.14   12.49   0
   1   2 -13   14.32   17.30   0
  -1   2  13   22.92   12.91   0
   0  -2  13  185.78   15.18   0
   0  -2 -13  180.56   18.42   0
   0   2 -13  177.71   17.24   0
   0   2  13  185.98   13.78   0
  -1   2 -13   26.82   15.44   0
   1   2  13   38.53   11.01   0
  -1  -2 -13   15.74   17.33   0
   1  -2  13   37.07   14.72   0
  -2   2 -13    7.25   14.64   0
   2   2  13   19.97    9.11   0
  -2  -2 -13    9.75   14.54   0
   2  -2  13   16.12    9.49   0
   3  -2  13   28.39   13.08   0
  -3   2 -13   19.74    9.96   0
   3   2  13    8.48   13.13   0
  -3  -2 -13   12.90   13.45   0
  -4   2 -13    6.94    9.03   0
   4  -2  13    5.64    8.53   0
   4   2  13    2.64   12.59   0
  -4  -2 -13   15.60   13.12   0
  -5   2 -13   -2.96    9.14   0
   5  -2  13   -1.01    9.19   0
   5   2  13   -6.09    9.29   0
  -5  -2 -13    4.88    9.94   0
  -6   2 -13   21.59   14.18   0
   6   2  13    7.42   15.12   0
   6  -2  13   -2.46   15.30   0
  -6  -2 -13   -1.14   14.64   0
   7  -2  13  -22.67   16.53   0
  -7   2 -13   26.17   15.68   0
   7   2  13    4.21   12.87   0
  -7  -2 -13   13.61   16.71   0
  -7   3  13   -9.31   17.40   0
  -7  -3  13    1.71   20.67   0
  -7  -3  13    3.29   16.16   0
  -7   3  13    2.24   15.65   0
  -6  -3  13    7.71   15.48   0
  -6   3  13    6.24   10.45   0
  -6  -3  13    8.02   18.32   0
  -6   3  13    7.02   14.74   0
  -5   3  13   23.91   13.95   0
  -5  -3  13    7.68   16.96   0
  -5  -3  13    7.03   17.98   0
  -5   3  13   13.87   14.62   0
  -4   3  13   24.66   13.88   0
  -4   3  13   13.70   13.56   0
  -4  -3  13   12.53   21.75   0
  -4  -3  13   10.53   17.56   0
  -3   3  13    8.53   15.99   0
  -3  -3  13    5.50   21.68   0
  -3  -3  13    1.72   25.26   0
  -2  -3  13   14.85   22.69   0
  -2  -3  13   17.68   22.60   0
  -2   3  13   25.89   11.53   0
   1  -3 -13   89.76   16.06   0
   1   3 -13   85.22   19.00   0
  -1   3  13   71.51   17.41   0
  -1  -3  13   84.67   17.68   0
   0  -3 -13   -0.29   11.49   0
   0   3  13   -0.12   10.80   0
   0   3 -13   13.98   15.13   0
   0  -3  13   -2.08   12.18   0
   1  -3  13  158.72   14.35   0
   1   3  13  176.18   15.55   0
  -1   3 -13  144.55   15.91   0
  -1  -3 -13  196.20   17.09   0
   2  -3  13   11.89   13.67   0
  -2   3 -13    5.65   10.32   0
   2   3  13   21.60   13.06   0
  -2  -3 -13    8.59   10.77   0
  -3   3 -13   18.55    9.79   0
   3  -3  13   23.78    9.47   0
   3   3  13   57.68   13.76   0
  -3  -3 -13   27.78    9.65   0
  -4   3 -13    5.31   13.12   0
   4  -3  13   22.22   13.25   0
   4   3  13   12.48   12.38   0
  -4  -3 -13   10.83   13.21   0
  -5   3 -13   -7.03   10.10   0
   5  -3  13   11.39   13.76   0
   5   3  13    7.77    9.64   0
  -5  -3 -13   14.35   14.03   0
   6   3  13    4.79    9.73   0
  -6   3 -13    5.37   14.85   0
   6  -3  13   -7.23   10.76   0
  -6  -3 -13   25.44   15.17   0
  -7   3 -13    9.26   11.60   0
   7  -3  13   28.31   16.97   0
   7   3  13   13.61   12.58   0
  -7  -3 -13    7.28   12.18   0
  -7  -4  13   13.21   17.46   0
  -7   4  13   17.29   17.87   0
  -7   4  13   14.74   17.10   0
  -7  -4  13    1.32   20.56   0
  -6  -4  13    0.01   19.31   0
  -6   4  13    9.70   10.09   0
  -6  -4  13    0.91   21.60   0
  -6   4  13   17.06   14.84   0
  -5  -4  13    5.55   17.90   0
  -5   4  13   -3.10   10.60   0
  -5   4  13   14.42   13.66   0
  -5  -4  13    7.10   20.31   0
  -4   4  13  -14.45   14.16   0
  -4   4  13    8.75   14.26   0
  -3   4  13    7.32   15.58   0
  -2   4  13   32.04   12.30   0
   1  -4 -13   55.35   15.36   0
   1   4 -13   62.82   27.77   0
  -1  -4  13   50.72   20.28   0
  -1   4  13   42.03   17.05   0
   0  -4  13   51.26   15.51   0
   0  -4 -13   57.72   16.58   0
   0   4  13   54.31   16.22   0
   0   4 -13   53.79   15.13   0
   1   4  13   15.67    9.80   0
  -1   4 -13    8.15   14.32   0
   1  -4  13    8.81   12.97   0
  -1  -4 -13   22.85   16.09   0
  -2   4 -13   24.85   14.47   0
   2   4  13   22.70   10.06   0
   2  -4  13   36.53   13.98   0
  -2  -4 -13   64.37   15.48   0
  -3   4 -13   -4.99   13.99   0
   3   4  13   -6.33    9.16   0
   3  -4  13   -5.61   13.89   0
  -3  -4 -13    2.39   14.83   0
  -4   4 -13    1.23   13.38   0
   4   4  13    5.92    9.05   0
   4  -4  13   30.21    9.71   0
  -4  -4 -13  -17.51   13.35   0
  -5   4 -13   -7.59   14.07   0
   5   4  13    7.47   14.03   0
  -5  -4 -13    3.21   14.61   0
   5  -4  13   30.38   14.68   0
   6   4  13    1.65   16.07   0
   6  -4  13   21.51   15.73   0
  -6   4 -13   -0.34   15.21   0
  -6  -4 -13   18.28   15.89   0
  -7   4 -13    6.79   11.96   0
   7   4  13    7.07   12.61   0
   7  -4  13   -6.13   18.14   0
  -7  -4 -13    0.48   12.07   0
  -7   5  13   -6.71   12.93   0
  -7   5  13    9.90   15.86   0
  -7  -5  13    1.09   24.67   0
  -7  -5  13   -0.83   22.63   0
  -6   5  13    2.81   10.49   0
  -6  -5  13    2.22   24.05   0
  -6   5  13   -2.86   12.94   0
  -6  -5  13   -0.76   22.99   0
  -5   5  13   11.08   10.67   0
  -5   5  13    2.47   14.42   0
  -4   5  13   11.28   14.10   0
  -4   5  13   40.64   11.15   0
  -3   5  13    6.86   11.22   0
  -2   5  13    8.27   16.47   0
   1   5 -13   17.12   29.75   0
  -1   5  13   19.48   16.41   0
   1  -5 -13   -6.38   14.88   0
   0  -5  13   19.43   13.62   0
   0   5 -13   13.66   15.32   0
   0  -5 -13   17.10   10.76   0
   0   5  13    4.76   10.65   0
  -1   5 -13   36.85   13.97   0
  -1  -5 -13   41.40   10.39   0
   1  -5  13   37.19   12.70   0
   1   5  13   25.92    9.69   0
   2   5  13   13.33    9.86   0
  -2   5 -13   13.07   13.70   0
  -2  -5 -13    1.62   10.56   0
   2  -5  13   -9.86   13.27   0
   3   5  13   15.98    9.47   0
  -3   5 -13   18.36    9.40   0
  -3  -5 -13   18.33    9.91   0
   3  -5  13    6.92   13.42   0
   4  -5  13   -4.30   13.42   0
  -4   5 -13   16.83   13.16   0
   4   5  13   -3.58   12.17   0
  -4  -5 -13   23.20   13.29   0
   5  -5  13   -2.02   14.20   0
  -5   5 -13   -1.81    9.87   0
   5   5  13    8.80    9.78   0
  -5  -5 -13   11.99   15.08   0
  -6   5 -13    9.56   10.43   0
   6  -5  13    4.63   11.17   0
  -6  -5 -13    2.73   16.41   0
   6   5  13  -15.84   16.38   0
  -7   6  13   23.36   17.27   0
  -7   6  13   -0.13   13.01   0
  -6   6  13  -11.82   15.78   0
  -6   6  13    3.28   11.84   0
  -5   6  13   11.39   14.32   0
  -5   6  13   14.34   14.78   0
  -4   6  13   -0.50   11.11   0
  -4   6  13   29.39   14.77   0
  -3   6  13   89.40   15.24   0
  -2   6  13  131.06   12.36   0
   1  -6 -13    5.16   14.26   0
  -1   6  13    0.30   14.75   0
   0  -6  13  219.92   16.77   0
   0   6 -13  176.70   20.50   0
   0  -6 -13  207.08   15.75   0
   0   6  13  211.12   16.38   0
   1  -6  13    5.23   12.54   0
  -1   6 -13   -4.10   13.11   0
  -1  -6 -13    5.67   10.27   0
   1   6  13  -13.23   14.04   0
   2   6  13   56.25   14.46   0
   2  -6  13   36.20   13.32   0
  -2   6 -13   35.06   13.37   0
  -2  -6 -13   54.78   15.73   0
   3   6  13    3.68   13.25   0
   3  -6  13    3.74    9.75   0
  -3   6 -13   14.76    9.85   0
  -3  -6 -13   13.35   10.48   0
   4  -6  13   23.74   14.14   0
  -4   6 -13   11.78   10.20   0
   4   6  13   10.56   10.18   0
  -4  -6 -13   18.82    9.99   0
  -5   6 -13   21.24   14.73   0
   5  -6  13   -8.10   15.27   0
   5   6  13   13.61   14.49   0
  -5  -6 -13   -2.70   14.41   0
  -6   6 -13   11.77   11.22   0
  -6  -6 -13   21.43   11.85   0
   6  -6  13   21.66   16.92   0
   6   6  13   -0.46   15.74   0
  -6   7  13   -7.09   15.09   0
  -6   7  13  -13.98   16.65   0
  -5   7  13    6.21   10.84   0
  -5   7  13    8.97   15.32   0
  -4   7  13    4.11   14.35   0
  -4   7  13    8.90   14.36   0
  -3   7  13    8.27   10.02   0
  -2   7  13   48.31   16.27   0
   1  -7 -13  103.42   13.56   0
  -1   7  13   96.56   12.12   0
   0   7 -13    4.97   18.26   0
   0   7  13   -2.90   14.71   0
   0  -7 -13    9.67   13.59   0
  -1  -7 -13    9.14   15.08   0
   1  -7  13   10.03   13.69   0
  -1   7 -13   13.36   13.23   0
   1   7  13   20.53   10.08   0
   2   7  13   28.50   13.56   0
  -2  -7 -13   31.32   14.25   0
  -2   7 -13   11.80   12.92   0
   2  -7  13   35.10   13.40   0
   3   7  13   69.49   13.65   0
  -3   7 -13   52.25   15.24   0
  -3  -7 -13   48.43   14.53   0
   3  -7  13   59.24   15.12   0
   4   7  13   24.50   10.49   0
  -4   7 -13   40.68   14.82   0
  -4  -7 -13   18.31   11.04   0
   4  -7  13   30.58   11.10   0
  -5   7 -13    7.01   14.59   0
   5   7  13   19.29   15.69   0
  -5  -7 -13   13.42   15.19   0
   5  -7  13    3.59   15.02   0
   6  -7  13   -3.12   13.19   0
  -6  -7 -13   -8.54   11.55   0
  -6   7 -13   15.67   16.86   0
   6   7  13   -0.91   12.21   0
  -6   8  13   -1.76   11.57   0
  -6   8  13   -8.18   17.90   0
  -5   8  13   20.72   14.83   0
  -5   8  13   29.13   16.20   0
  -4   8  13   19.29   10.94   0
  -4   8  13   17.52   10.44   0
  -3   8  13   -5.90    9.31   0
  -2   8  13   54.53   14.58   0
   1  -8 -13   25.49   12.81   0
  -1   8  13   40.95   11.03   0
   0  -8 -13   26.48   14.02   0
   0   8  13   15.74   14.85   0
   0   8 -13   11.44   13.76   0
  -1  -8 -13    7.26   13.45   0
  -1   8 -13   15.43   13.65   0
   1   8  13   15.99   13.70   0
   2   8  13   19.85   10.28   0
  -2  -8 -13   11.66   14.31   0
  -2   8 -13   26.54   13.66   0
   2  -8  13   20.87    9.90   0
   3   8  13   12.12   13.43   0
   3  -8  13   13.88   10.28   0
  -3  -8 -13   -5.69   14.37   0
  -3   8 -13    5.88   15.10   0
   4   8  13    3.89   10.48   0
   4  -8  13    0.52   15.11   0
  -4   8 -13   10.77   14.59   0
  -4  -8 -13   10.05   10.59   0
  -5   8 -13    5.26   10.96   0
   5   8  13    9.46   11.55   0
   5  -8  13   -0.42   15.83   0
  -5  -8 -13   -1.50   15.74   0
   6  -8  13   11.41   18.39   0
  -6   8 -13   -9.70   16.89   0
  -6  -8 -13   -6.63   16.15   0
   6   8  13    9.82   17.07   0
  -6   9  13    4.81   16.46   0
  -6   9  13   14.26   18.43   0
  -5   9  13   10.43   10.73   0
  -5   9  13    4.79   15.25   0
  -4   9  13   -0.77   11.60   0
  -4   9  13   -4.46   14.79   0
  -3   9  13    6.13   10.41   0
  -2   9  13   -4.46   13.76   0
   1   9 -13    3.11   35.70   0
   1  -9 -13    3.02    8.70   0
  -1   9  13   12.57   14.15   0
   0   9 -13   -9.06   15.58   0
   0   9  13    3.14    9.83   0
   0  -9 -13   -8.67   12.94   0
  -1  -9 -13   30.97   13.19   0
  -1   9 -13   12.08   14.33   0
   1   9  13   12.24   13.57   0
   2   9  13   12.92   13.70   0
  -2  -9 -13   26.05   14.13   0
  -2   9 -13    5.64   13.23   0
   3   9  13   13.16   14.44   0
   3  -9  13   13.63   15.84   0
  -3   9 -13   10.76   14.12   0
  -3  -9 -13    7.68   14.98   0
   4   9  13   21.65   14.97   0
  -4  -9 -13   14.36   10.58   0
  -4   9 -13    3.83   11.07   0
   4  -9  13   -5.29   15.23   0
  -5   9 -13    7.82   16.30   0
   5   9  13    4.94   16.77   0
  -5  -9 -13    4.45   16.24   0
   5  -9  13    2.28   16.78   0
  -6   9 -13   10.67   17.08   0
  -6  -9 -13    3.34   17.54   0
   6  -9  13    8.27   18.48   0
  -6  10  13   -7.02   16.30   0
  -6  10  13    2.70   17.98   0
  -5  10  13   20.89   15.45   0
  -5  10  13    7.75   11.57   0
  -4  10  13   -1.91   15.51   0
  -4  10  13    0.40   13.86   0
  -3  10  13   20.66   14.02   0
  -2  10  13   35.37   13.92   0
   1  10 -13   12.99   26.67   0
  -1  10  13   21.05   14.05   0
   1  10 -13   20.20   28.36   0
   0 -10 -13   -3.03    8.60   0
   0  10 -13    0.66   13.79   0
   0  10 -13   -1.44   13.42   0
   0  10  13   15.31    9.44   0
  -1 -10 -13    7.95    8.93   0
  -1  10 -13   -4.79   13.76   0
   1  10  13    8.93   13.79   0
   2  10  13   -2.45   15.16   0
  -2 -10 -13   -1.95   10.31   0
  -2  10 -13    2.85   13.95   0
   3  10  13   25.76   14.70   0
  -3 -10 -13   18.11   14.81   0
  -3  10 -13    9.16   14.84   0
   4  10  13   13.50   15.38   0
  -4 -10 -13    1.02   10.53   0
  -4  10 -13   -4.34   16.41   0
   5  10  13   15.87   17.92   0
  -5 -10 -13    0.15   15.62   0
  -5  10 -13   -0.38   16.94   0
  -5  11  13    9.68   11.64   0
  -5  11  13    3.70   12.79   0
  -4  11  13  -10.25   17.31   0
  -4  11  13   -4.58   11.41   0
  -3  11  13    3.37   13.99   0
  -2  11  13   25.25   13.84   0
   1  11 -13   12.80   23.34   0
  -1  11  13   24.42   14.64   0
   1  11 -13   14.73   24.94   0
   0 -11 -13   -4.74    8.87   0
   0  11 -13    1.81   13.97   0
   0  11 -13    8.02   14.90   0
   0  11  13   -2.39   13.78   0
  -1  11 -13    3.47   15.10   0
   1  11  13   12.52   10.73   0
  -1 -11 -13   15.82   13.82   0
  -2 -11 -13    6.44   14.73   0
  -2  11 -13    2.71   14.70   0
   2  11  13   20.89   14.68   0
   3  11  13    7.64   15.20   0
  -3 -11 -13   19.04   14.65   0
  -3  11 -13   -9.26   14.51   0
   4  11  13    5.87   16.62   0
  -4 -11 -13   17.43   11.16   0
  -4  11 -13   14.00   16.15   0
  -5 -11 -13   -4.77   12.83   0
   5  11  13    2.92   19.04   0
  -5  11 -13    4.24   19.68   0
  -5  12  13   29.08   16.77   0
  -5  12  13    6.05   18.91   0
  -4  12  13   15.38   11.34   0
  -4  12  13   26.48   16.55   0
  -3  12  13   11.95   11.39   0
  -2  12  13   -5.16   14.11   0
   1  12 -13   11.84   24.92   0
  -1  12  13    7.74   10.23   0
   1  12 -13   13.56   26.14   0
   0  12 -13    3.53   15.01   0
   0 -12 -13    9.89   12.91   0
   0  12 -13   -1.77   16.90   0
   0  12  13   23.24   14.52   0
  -1  12 -13   11.88   14.08   0
  -1 -12 -13   22.70   14.64   0
  -1  12 -13    9.83   14.90   0
   1  12  13   20.10   10.37   0
  -2 -12 -13    8.79   10.43   0
  -2  12 -13    7.26   15.63   0
   2  12  13   15.89   10.94   0
   3  12  13   -5.98   11.54   0
  -3 -12 -13    4.67   10.96   0
  -3  12 -13   12.64   16.25   0
   4  12  13   18.36   12.30   0
  -4 -12 -13   20.89   10.79   0
  -4  12 -13    1.14   11.89   0
  -4  13  13   24.45   17.33   0
  -4  13  13    5.39   13.34   0
  -3  13  13   10.12   14.90   0
  -2  13  13   -1.78   10.61   0
   1  13 -13    2.89   24.68   0
  -1  13  13    7.80   10.15   0
   1  13 -13    6.44   25.96   0
   0 -13 -13   10.06    9.33   0
   0  13 -13   -1.44   19.34   0
   0  13 -13   -1.47   15.71   0
   0  13  13    5.31   16.16   0
  -1 -13 -13  -21.50   14.37   0
  -1  13 -13    6.11   15.49   0
  -1  13 -13    3.87   15.47   0
   1  13  13   19.41   15.60   0
  -2  13 -13    6.58   15.50   0
  -2 -13 -13   -7.04   15.09   0
  -2  13 -13   17.09   15.69   0
   2  13  13   -6.22   11.36   0
   3  13  13   -3.39   16.91   0
  -3 -13 -13    4.11   15.27   0
  -3  13 -13   -3.07   11.75   0
   4  13  13    6.65   19.25   0
  -4 -13 -13    7.20   16.91   0
  -4  13 -13    4.21   17.83   0
  -3  14  13    2.69   10.80   0
  -3  14  13    6.43   11.50   0
  -2  14  13   22.73   15.99   0
   1  14 -13    6.28   26.79   0
  -1  14  13   22.14   15.54   0
   1  14 -13    2.64   27.96   0
   0  14 -13   14.86   19.63   0
   0  14  13   24.37   16.64   0
   0  14 -13    8.15   20.18   0
  -1 -14 -13   14.41   15.01   0
  -1  14 -13    7.32   15.68   0
  -1  14 -13    7.46   20.21   0
   1  14  13    8.21   11.55   0
  -2  14 -13    0.20   16.23   0
  -2 -14 -13   15.23   10.90   0
  -2  14 -13   -8.37   16.63   0
   2  14  13   -0.58   16.36   0
   3  14  13   -3.09   18.35   0
  -3  14 -13    0.26   16.12   0
  -3 -14 -13   19.07   16.95   0
  -3  14 -13   12.73   17.49   0
  -2  15  13    6.58   16.96   0
   1  15 -13    3.62   27.62   0
  -1  15  13   -8.49   16.51   0
   1  15 -13    5.26   28.79   0
   0  15 -13    8.00   21.66   0
   0  15 -13    6.10   17.66   0
   0  15  13   26.64   16.90   0
  -1 -15 -13   30.46   15.98   0
  -1  15 -13    3.00   16.70   0
  -1  15 -13    0.65   17.45   0
   1  15  13    1.35   17.61   0
  -2 -15 -13   20.00   16.73   0
  -2  15 -13   25.37   17.54   0
  -2  15 -13    2.70   18.24   0
   2  15  13   -1.61   18.38   0
   0  16 -13    4.32   23.27   0
   0  16 -13    1.94   23.20   0
   0  16  13    8.75   18.08   0
  -7   0  14    5.01   15.80   0
  -7   0  14    3.17   16.62   0
  -6   0  14   18.32   15.11   0
  -6   0  14   23.95   15.95   0
  -5   0  14   10.27   14.73   0
  -5   0  14   13.66   14.53   0
  -4   0  14   24.44   13.80   0
  -4   0  14   20.82   14.79   0
  -3   0  14   15.14   19.81   0
  -3   0  14   11.10   14.50   0
  -2   0  14  136.52   17.21   0
   1   0 -14   53.32   15.96   0
  -1   0  14   51.56   14.82   0
   0   0  14   64.00   10.59   0
   0   0 -14   56.81   16.61   0
   1   0  14   35.54   14.10   0
  -1   0 -14   12.88   16.57   0
   2   0  14  274.55   15.44   0
  -2   0 -14  262.98   17.79   0
  -3   0 -14   71.35   14.30   0
   3   0  14   97.60    9.06   0
  -4   0 -14   54.43   13.97   0
   4   0  14   56.01    9.14   0
  -5   0 -14   12.92   13.59   0
   5   0  14    3.17    9.70   0
  -6   0 -14   11.79   10.36   0
   6   0  14  -11.45   10.81   0
  -7   0 -14   19.01   11.82   0
   7   0  14    0.68   17.12   0
  -7   1  14   -6.77   17.24   0
  -7  -1  14   -4.03   16.58   0
  -7  -1  14    6.46   19.52   0
  -7   1  14    5.59   16.69   0
  -6   1  14   15.88   15.85   0
  -6   1  14    1.88   14.79   0
  -6  -1  14    6.60   15.18   0
  -6  -1  14   -8.61   14.30   0
  -5  -1  14   13.63   16.62   0
  -5  -1  14    5.43   14.13   0
  -5   1  14    4.26   14.61   0
  -5   1  14   21.92   14.30   0
  -4   1  14    2.31   14.70   0
  -4   1  14   10.60   14.34   0
  -4  -1  14   12.75   14.17   0
  -4  -1  14   10.75   12.55   0
  -3  -1  14   55.95   14.56   0
  -3   1  14   53.52   15.20   0
  -3  -1  14   42.75   17.27   0
  -2   1  14   23.37   14.64   0
  -2  -1  14    0.59   16.20   0
  -1  -1  14   31.68   13.92   0
   1  -1 -14   17.03   15.85   0
   1   1 -14   26.27   15.91   0
  -1   1  14   27.36   15.63   0
   0   1  14    1.33   15.30   0
   0  -1  14    7.50   13.16   0
   0  -1 -14   -3.48   12.16   0
   0   1 -14   18.32   15.58   0
   1   1  14   33.19   10.21   0
   1  -1  14   30.07   13.95   0
  -1  -1 -14   37.50   16.59   0
  -1   1 -14   46.88   15.73   0
  -2   1 -14  211.70   13.21   0
   2   1  14  242.94   11.66   0
   2  -1  14  205.87   12.28   0
  -2  -1 -14  236.86   17.99   0
  -3   1 -14   27.82   14.37   0
   3   1  14    6.72   12.54   0
   3  -1  14   15.35    9.03   0
  -3  -1 -14    7.07   10.47   0
   4  -1  14   13.27    8.71   0
  -4   1 -14   26.34   13.39   0
   4   1  14   -3.00    8.58   0
  -4  -1 -14    8.57    9.34   0
  -5  -1 -14    9.44    9.92   0
   5   1  14   16.62   13.53   0
  -5   1 -14    2.90    9.70   0
   5  -1  14    8.97   13.57   0
  -6  -1 -14   -6.49   10.55   0
  -6   1 -14    7.43   10.13   0
   6   1  14   14.78   10.29   0
   6  -1  14   -3.11   10.54   0
  -7   1 -14   20.55   16.29   0
   7   1  14    6.66   13.42   0
   7  -1  14    4.18   17.65   0
  -7  -1 -14   11.26   12.18   0
  -7   2  14    2.50   15.92   0
  -7  -2  14   -4.97   17.47   0
  -7  -2  14    5.01   16.92   0
  -7   2  14   12.56   18.38   0
  -6   2  14   -9.32   11.51   0
  -6   2  14    5.64   14.15   0
  -6  -2  14   12.10   17.89   0
  -6  -2  14   -1.10   15.23   0
  -5   2  14    7.67    9.77   0
  -5  -2  14   10.83   14.39   0
  -5  -2  14    6.37   14.24   0
  -5   2  14    4.26   14.18   0
  -4  -2  14   27.51   15.76   0
  -4   2  14   32.32   14.81   0
  -4  -2  14   15.55   17.10   0
  -4   2  14   26.81   14.89   0
  -3  -2  14   19.38   17.28   0
  -3   2  14   17.07   15.64   0
  -3  -2  14   21.08   20.01   0
  -2  -2  14    5.90   18.28   0
  -2   2  14    7.21   12.29   0
  -1  -2  14  317.90   18.83   0
   1  -2 -14  337.27   17.90   0
   1   2 -14  322.28   21.69   0
  -1   2  14  312.50   14.71   0
   0  -2 -14    8.44   12.19   0
   0  -2  14   27.56   12.88   0
   0   2 -14   26.15   15.93   0
   0   2  14   39.09   10.95   0
   1   2  14   39.61   10.44   0
  -1  -2 -14   26.79   11.82   0
   1  -2  14   41.32    9.90   0
  -1   2 -14   32.04   15.12   0
  -2   2 -14   12.62   15.93   0
   2   2  14   20.07   12.18   0
  -2  -2 -14   14.26   10.73   0
   2  -2  14   16.60   13.25   0
   3  -2  14    5.04    9.45   0
  -3   2 -14   15.23   13.96   0
   3   2  14   -2.49   12.25   0
  -3  -2 -14   -2.04    9.44   0
  -4   2 -14   -7.36    9.86   0
   4  -2  14    2.25   13.40   0
   4   2  14   14.98   12.10   0
  -4  -2 -14    4.60    9.03   0
  -5   2 -14   -1.16    9.35   0
   5  -2  14   -0.27   13.23   0
  -5  -2 -14   -4.44   13.30   0
   5   2  14   -3.37   13.22   0
  -6   2 -14    5.66   10.11   0
   6   2  14   17.62   16.45   0
   6  -2  14   12.96   10.99   0
  -6  -2 -14   -1.83    9.97   0
  -7   2 -14    5.97   11.42   0
   7   2  14   -9.55   18.51   0
  -7  -2 -14   10.83   12.04   0
   7  -2  14   -3.03   12.48   0
  -7   3  14    9.08   18.46   0
  -7  -3  14    2.14   21.11   0
  -7   3  14    4.18   16.36   0
  -7  -3  14    1.47   16.87   0
  -6   3  14   -0.73   14.61   0
  -6  -3  14    4.74   18.50   0
  -6  -3  14    4.82   18.30   0
  -6   3  14    1.32   16.31   0
  -5   3  14    6.58   14.18   0
  -5   3  14   16.93   13.23   0
  -5  -3  14   14.33   18.41   0
  -5  -3  14    4.17   17.63   0
  -4   3  14    5.78   13.56   0
  -4  -3  14    6.77   19.93   0
  -4  -3  14    6.95   21.58   0
  -4   3  14    4.96   13.82   0
  -3  -3  14   28.86   26.59   0
  -3   3  14   36.60   15.49   0
  -3  -3  14   29.84   24.99   0
  -2   3  14    8.68   16.89   0
  -2  -3  14    9.44   21.69   0
  -2  -3  14    8.38   19.76   0
   1   3 -14   51.23   22.94   0
   1  -3 -14   49.62   16.05   0
  -1  -3  14   34.79   17.25   0
  -1   3  14   24.95   16.96   0
   0  -3 -14   -2.38   16.52   0
   0   3 -14    0.45   15.51   0
   0  -3  14    7.90   12.08   0
   0   3  14    7.45   10.76   0
  -1   3 -14   66.71   15.29   0
   1   3  14   69.49   14.40   0
  -1  -3 -14  108.79   17.67   0
   1  -3  14   60.47   13.53   0
   2  -3  14   62.31   10.41   0
  -2   3 -14   61.40   15.74   0
   2   3  14   57.31   13.48   0
  -2  -3 -14   46.86   15.23   0
  -3   3 -14    2.21   10.32   0
   3  -3  14    0.49   13.40   0
   3   3  14   21.99   12.70   0
  -3  -3 -14   19.12   14.04   0
  -4   3 -14   -0.74    9.35   0
   4  -3  14   10.96   12.97   0
   4   3  14   -3.57    8.75   0
  -4  -3 -14  -10.53    9.50   0
  -5   3 -14    1.91   13.91   0
   5  -3  14    1.54   10.41   0
   5   3  14   13.99   13.69   0
  -5  -3 -14   16.65    9.95   0
   6   3  14   -6.50   10.65   0
  -6   3 -14  -21.33   13.98   0
  -6  -3 -14    8.67   15.84   0
   6  -3  14   14.08   15.53   0
  -7   3 -14   22.12   16.75   0
   7  -3  14    6.68   12.74   0
   7   3  14   22.66   18.16   0
  -7  -3 -14   15.95   12.13   0
  -7   4  14   14.09   17.99   0
  -7   4  14    9.68   11.89   0
  -7  -4  14   12.31   21.45   0
  -7  -4  14    0.44   21.89   0
  -6  -4  14    3.45   19.86   0
  -6   4  14    3.50   10.96   0
  -6   4  14   15.36   17.06   0
  -6  -4  14   10.38   22.47   0
  -5  -4  14   -0.50   24.98   0
  -5   4  14   13.40   10.66   0
  -5   4  14   21.44   14.56   0
  -5  -4  14    6.78   25.86   0
  -4   4  14    9.21   14.14   0
  -4   4  14    4.50   13.41   0
  -3   4  14   -7.51   11.05   0
  -2   4  14  108.87   17.72   0
   1  -4 -14   56.56   11.45   0
  -1  -4  14   49.28   17.45   0
   1   4 -14   68.07   25.81   0
  -1   4  14   37.67   12.21   0
   0  -4  14   10.23   12.44   0
   0  -4 -14   -5.47   11.43   0
   0   4  14   20.10   15.78   0
   0   4 -14    1.59   16.29   0
   1   4  14   -6.74    9.61   0
  -1   4 -14    3.66   13.78   0
   1  -4  14    3.07   12.59   0
  -1  -4 -14    6.67   15.61   0
   2   4  14    3.60    8.91   0
  -2   4 -14   16.25   10.38   0
   2  -4  14   15.39   12.56   0
  -2  -4 -14    0.25   14.90   0
  -3   4 -14   26.57   14.19   0
   3   4  14   20.10   12.48   0
   3  -4  14   12.90    9.35   0
  -3  -4 -14   14.73   13.70   0
  -4   4 -14    9.93    9.34   0
   4   4  14   -8.25    9.11   0
   4  -4  14    2.08   13.16   0
  -4  -4 -14   -9.97    9.59   0
  -5   4 -14   10.36   13.78   0
   5   4  14   -2.78    9.67   0
  -5  -4 -14    2.90   14.29   0
   5  -4  14    1.93   10.90   0
   6   4  14   -5.05   16.36   0
   6  -4  14    5.12   12.20   0
  -6   4 -14    5.70   15.00   0
  -6  -4 -14    1.94   10.09   0
  -7   5  14   -2.34   18.22   0
  -7   5  14   -1.53   11.63   0
  -7  -5  14    1.48   31.29   0
  -7  -5  14    2.69   32.48   0
  -6   5  14   -3.46   11.02   0
  -6   5  14    8.05   11.33   0
  -5   5  14   13.84   10.86   0
  -5   5  14   13.30   14.10   0
  -4   5  14    4.93   14.66   0
  -4   5  14   21.09   13.74   0
  -3   5  14   59.24   10.83   0
  -2   5  14   37.01   16.35   0
   1  -5 -14   10.39    9.96   0
   1   5 -14    4.11   28.27   0
  -1   5  14   -1.61   17.20   0
  -1  -5  14   10.13   19.50   0
   0  -5 -14   28.67   15.04   0
   0   5  14   32.11    9.89   0
   0  -5  14   30.52   13.71   0
   0   5 -14   29.23   15.88   0
  -1   5 -14    6.97   14.33   0
  -1  -5 -14    2.15   14.61   0
   1  -5  14    3.74   12.69   0
   1   5  14   26.76   14.10   0
   2   5  14   48.00   10.35   0
  -2   5 -14   48.49   10.33   0
  -2  -5 -14   45.63   10.63   0
   2  -5  14   43.87   13.56   0
   3   5  14    2.92   12.49   0
  -3   5 -14    5.73    9.62   0
  -3  -5 -14    0.44    9.93   0
   3  -5  14    5.99   13.77   0
  -4   5 -14   23.52   10.42   0
   4   5  14   19.68   12.99   0
  -4  -5 -14   10.78    9.86   0
   4  -5  14    7.31   10.65   0
   5  -5  14    5.19   10.32   0
  -5   5 -14   -1.25   10.42   0
   5   5  14   17.34   14.28   0
  -5  -5 -14   20.05   14.82   0
  -6   5 -14   18.11   11.21   0
   6  -5  14  -16.52   16.13   0
  -6  -5 -14   -3.32   16.35   0
   6   5  14    2.66   16.38   0
  -7   6  14    4.62   19.37   0
  -6   6  14   13.04   11.73   0
  -6   6  14    5.13   16.87   0
  -5   6  14    4.62   14.99   0
  -5   6  14    8.54   16.71   0
  -4   6  14   -1.35   10.70   0
  -4   6  14    2.77   14.59   0
  -3   6  14   68.14   15.69   0
  -2   6  14  114.78   12.63   0
   1  -6 -14   80.54   10.79   0
  -1   6  14   53.48   11.44   0
   0  -6  14    4.99   17.26   0
   0   6 -14    5.61   19.13   0
   0  -6 -14    8.47   14.61   0
   0   6  14   14.26   14.51   0
  -1   6 -14    6.53   13.78   0
   1  -6  14   14.12   13.02   0
  -1  -6 -14   -0.32   10.17   0
   1   6  14   -3.69    9.80   0
   2   6  14   14.39   13.31   0
   2  -6  14   12.88   13.52   0
  -2   6 -14   -0.16   12.68   0
  -2  -6 -14   27.38   10.09   0
   3  -6  14    8.89    9.69   0
   3   6  14   22.76    9.02   0
  -3   6 -14   15.89   13.87   0
  -3  -6 -14   11.33    9.58   0
   4  -6  14    7.70   14.78   0
  -4   6 -14    1.57   13.76   0
   4   6  14    9.79   10.39   0
  -4  -6 -14    9.74   10.07   0
  -5   6 -14   -2.68   10.35   0
   5  -6  14   -9.36   10.65   0
   5   6  14  -12.02   14.52   0
  -5  -6 -14  -15.18   15.55   0
  -6   6 -14    5.62   11.95   0
   6  -6  14   19.17   17.17   0
  -6  -6 -14   15.53   12.21   0
   6   6  14   10.23   17.10   0
  -6   7  14    5.09   16.03   0
  -6   7  14   19.59   17.25   0
  -5   7  14    7.65   14.92   0
  -5   7  14    5.10   14.87   0
  -4   7  14   14.46   14.52   0
  -4   7  14    8.13   14.45   0
  -3   7  14    3.80   14.38   0
  -2   7  14   22.84   11.11   0
   1  -7 -14   -8.42    9.61   0
  -1   7  14   17.22   16.63   0
   0   7 -14   15.87   17.40   0
   0  -7 -14   27.01   14.86   0
   0   7  14   21.21   10.95   0
   1  -7  14    3.99   13.60   0
  -1   7 -14    0.41   14.01   0
  -1  -7 -14   10.44    9.52   0
   1   7  14   24.96   13.25   0
   2   7  14   23.58   13.22   0
  -2   7 -14   -4.26   13.34   0
  -2  -7 -14    6.74    9.86   0
   2  -7  14    6.79   12.94   0
   3   7  14   -5.73    8.89   0
  -3   7 -14   -2.82   13.74   0
  -3  -7 -14    2.80    9.77   0
   3  -7  14    1.55   14.65   0
   4   7  14   -2.92   10.02   0
  -4   7 -14    1.16   13.99   0
  -4  -7 -14   10.52   10.62   0
   4  -7  14   -1.33   14.80   0
  -5   7 -14   17.10   10.20   0
   5   7  14   15.74   16.03   0
  -5  -7 -14    8.81   11.00   0
   5  -7  14   10.54   10.63   0
   6  -7  14   -4.08   17.94   0
  -6   7 -14    0.38   17.29   0
  -6  -7 -14   -6.78   17.03   0
   6   7  14    0.90   17.84   0
  -6   8  14   11.26   16.78   0
  -6   8  14   19.53   17.19   0
  -5   8  14   10.32   14.98   0
  -5   8  14   13.33   16.01   0
  -4   8  14   16.34   10.86   0
  -4   8  14   25.36   14.49   0
  -3   8  14   32.62   14.34   0
  -2   8  14   48.51   10.93   0
   1  -8 -14   10.64    8.77   0
  -1   8  14  -13.49   10.01   0
   0   8 -14   13.97   16.01   0
   0  -8 -14   -7.85    9.39   0
   0   8  14   36.60   14.16   0
  -1  -8 -14    4.71   13.40   0
  -1   8 -14   12.93   14.46   0
   1  -8  14   -4.24   14.98   0
   1   8  14   18.57    9.66   0
   2   8  14   -7.23   13.20   0
  -2  -8 -14    3.86    9.56   0
   2  -8  14   12.78   14.13   0
  -2   8 -14    7.19   13.90   0
   3   8  14   25.92   13.75   0
   3  -8  14   -0.87   10.31   0
  -3   8 -14   -9.22   15.24   0
  -3  -8 -14   -5.04    9.24   0
   4  -8  14   38.75   11.90   0
   4   8  14   16.74   14.85   0
  -4   8 -14   24.34   15.63   0
  -4  -8 -14   24.73   15.34   0
   5  -8  14    3.32   11.59   0
  -5   8 -14   14.94   15.79   0
   5   8  14    4.03   11.14   0
  -5  -8 -14   10.00   11.92   0
  -6   8 -14   -3.86   12.11   0
  -6  -8 -14  -14.38   17.13   0
   6   8  14   12.82   13.68   0
   6  -8  14   16.82   13.43   0
  -6   9  14    5.73   12.50   0
  -6   9  14   -8.31   13.36   0
  -5   9  14   11.35   11.56   0
  -5   9  14   29.25   17.03   0
  -4   9  14   13.13   14.98   0
  -4   9  14   45.20   11.38   0
  -3   9  14    7.98   14.47   0
  -2   9  14   15.49   13.50   0
   1  -9 -14    0.47   11.93   0
  -1   9  14    4.86   13.92   0
   0  -9 -14   -2.60    9.03   0
   0   9 -14    1.53   15.97   0
   0   9  14   10.11    9.83   0
  -1   9 -14    6.79   13.89   0
  -1  -9 -14    1.77   12.76   0
   1   9  14   11.25    9.31   0
   2   9  14   10.89   13.53   0
  -2  -9 -14   39.46   14.33   0
  -2   9 -14    6.56   13.93   0
   3   9  14   22.52   11.23   0
  -3   9 -14    9.76   15.18   0
  -3  -9 -14   15.77   11.11   0
   3  -9  14   18.80   14.91   0
   4   9  14   27.24   10.57   0
   4  -9  14   15.82   17.93   0
  -4   9 -14   13.94   16.90   0
  -4  -9 -14   19.50   15.08   0
   5  -9  14   -4.68   11.52   0
  -5   9 -14   11.98   12.14   0
   5   9  14    9.61   16.39   0
  -5  -9 -14   -5.93   11.21   0
  -5  10  14   15.49   15.21   0
  -5  10  14    8.85   12.53   0
  -4  10  14  -15.26   16.19   0
  -4  10  14    7.27   10.95   0
  -3  10  14  -12.79   14.45   0
  -2  10  14   -0.11   14.77   0
  -1  10  14   17.22   14.86   0
   0  10 -14    5.74   13.78   0
   0  10 -14   12.92   17.28   0
   0  10  14   42.31   14.34   0
   0 -10 -14    5.96   13.10   0
  -1 -10 -14   -0.97    9.26   0
  -1  10 -14   17.21   17.47   0
   1  10  14  -15.66   13.26   0
   2  10  14   11.28   14.70   0
  -2 -10 -14   11.54   10.03   0
  -2  10 -14   15.33   14.17   0
   3  10  14   13.18   11.23   0
  -3 -10 -14   11.68   14.39   0
  -3  10 -14    6.85   10.06   0
   4  10  14   10.21   11.27   0
  -4 -10 -14   17.15   16.73   0
  -4  10 -14   15.56   16.17   0
  -5  10 -14   -7.98   17.68   0
   5  10  14   -1.28   17.59   0
  -5 -10 -14   11.41   17.19   0
  -5  11  14   -2.47   11.63   0
  -5  11  14   13.18   17.85   0
  -4  11  14   10.49   11.92   0
  -4  11  14  -11.05   16.60   0
  -3  11  14   10.97   14.38   0
  -2  11  14    0.89   13.98   0
  -1  11  14    3.53   10.36   0
   0  11 -14    1.79   16.89   0
   0 -11 -14   32.74   12.95   0
   0  11 -14   -1.40   13.25   0
   0  11  14    0.84   10.15   0
  -1 -11 -14   -0.59    9.31   0
  -1  11 -14   19.13   15.51   0
   1  11  14   -7.25   13.91   0
  -2 -11 -14   24.49   13.93   0
  -2  11 -14    2.54   10.78   0
   2  11  14    9.36   10.94   0
   3  11  14    8.24   12.02   0
  -3 -11 -14  -10.53   15.11   0
  -3  11 -14   16.14   16.44   0
  -4 -11 -14   17.52   15.81   0
   4  11  14   -4.88   11.62   0
  -4  11 -14    5.05   16.47   0
  -5 -11 -14   -7.61   16.98   0
   5  11  14    6.67   18.08   0
  -5  11 -14    8.91   18.04   0
  -4  12  14   -3.09   18.28   0
  -4  12  14    9.06   15.60   0
  -3  12  14   16.36   10.27   0
  -2  12  14    8.44   14.64   0
  -1  12  14   -0.42    9.75   0
   0 -12 -14   -4.40    8.94   0
   0  12 -14   18.69   18.26   0
   0  12 -14   11.34   18.03   0
   0  12  14    9.90   10.19   0
  -1  12 -14   16.75   14.63   0
  -1 -12 -14   13.54    9.64   0
  -1  12 -14    3.67   14.89   0
   1  12  14    1.31   15.09   0
  -2 -12 -14   -2.80   10.54   0
  -2  12 -14   10.55   15.69   0
   2  12  14    6.52   10.84   0
   3  12  14   22.52   15.83   0
  -3 -12 -14   10.53   11.79   0
  -3  12 -14   12.51   16.50   0
   4  12  14    8.54   17.05   0
  -4 -12 -14   20.02   11.43   0
  -4  12 -14    8.05   18.17   0
  -4  13  14    1.87   16.65   0
  -4  13  14    2.95   17.67   0
  -3  13  14   13.00   15.90   0
  -2  13  14    9.02   14.73   0
  -1  13  14   11.92   15.52   0
   0 -13 -14    9.27   13.87   0
   0  13 -14    8.07   19.21   0
   0  13 -14   12.18   19.00   0
   0  13  14   -3.42   10.99   0
  -1 -13 -14   -1.72   10.50   0
  -1  13 -14    8.45   15.39   0
  -1  13 -14    0.74   15.85   0
   1  13  14   15.31   14.27   0
  -2 -13 -14   27.63   15.66   0
  -2  13 -14    1.23   15.16   0
  -2  13 -14   16.29   17.12   0
   2  13  14   15.06   11.67   0
   3  13  14   17.14   17.16   0
  -3 -13 -14   22.63   16.68   0
  -3  13 -14   -1.63   16.37   0
  -4 -13 -14    9.69   17.49   0
  -3  14  14   -1.75   12.23   0
  -3  14  14    3.10   11.06   0
  -2  14  14  -11.37   10.84   0
  -1  14  14  -14.46   14.61   0
   0  14 -14   -7.24   21.12   0
   0  14 -14   -2.89   16.58   0
   0  14  14   -3.40   16.67   0
  -1 -14 -14   -3.87   10.63   0
  -1  14 -14    6.51   17.62   0
  -1  14 -14   -6.27   15.60   0
   1  14  14    2.80   11.68   0
  -2  14 -14    9.41   16.57   0
  -2 -14 -14  -19.12   16.12   0
  -2  14 -14   -2.13   17.34   0
   2  14  14   -2.38   12.29   0
   3  14  14   -0.98   17.70   0
  -3  14 -14    3.72   11.67   0
  -3 -14 -14    9.07   11.02   0
  -3  14 -14   -2.29   13.01   0
  -2  15  14   12.10   16.17   0
  -1  15  14   12.02   12.74   0
   0  15 -14    0.86   21.59   0
   0  15 -14   -2.53   17.24   0
   0  15  14  -14.92   17.30   0
  -1 -15 -14   -3.23   10.90   0
  -1  15 -14   -3.74   17.00   0
  -1  15 -14   14.16   17.89   0
   1  15  14   -2.24   16.47   0
   2  15  14    3.79   17.73   0
  -2 -15 -14   -3.35   11.15   0
  -2  15 -14   -2.64   18.77   0
  -2  15 -14    5.38   13.17   0
  -7   1  15    7.51   16.89   0
  -7  -1  15   -1.02   16.29   0
  -7  -1  15    3.36   17.65   0
  -7   1  15   11.50   17.29   0
  -6   1  15   11.49   16.09   0
  -6  -1  15    1.66   15.11   0
  -6   1  15   14.54   15.34   0
  -6  -1  15    3.97   15.73   0
  -5  -1  15    7.15   18.34   0
  -5   1  15    2.74   14.76   0
  -5   1  15    6.83   14.32   0
  -5  -1  15   16.48   18.22   0
  -4   1  15   63.69   15.64   0
  -4  -1  15   50.17   15.65   0
  -4   1  15   47.71   15.12   0
  -4  -1  15   49.52   16.65   0
  -3  -1  15    8.77   13.94   0
  -3   1  15   13.46   15.93   0
  -3  -1  15   -2.00   19.77   0
  -2   1  15   14.59   17.09   0
  -2  -1  15    6.74   15.28   0
  -1  -1  15   21.69   14.29   0
   1  -1 -15   22.72   15.78   0
   1   1 -15   26.96   17.60   0
  -1   1  15   38.71   15.75   0
   0   1  15  153.79   12.31   0
   0  -1  15  142.92   15.11   0
   0  -1 -15  137.66   13.49   0
   0   1 -15  153.22   17.26   0
   1   1  15   58.41   10.85   0
   1  -1  15   56.42   14.16   0
  -1  -1 -15   58.03   13.05   0
  -1   1 -15   54.40   11.93   0
   2   1  15   -1.33   13.83   0
   2  -1  15   -5.98    9.70   0
  -2  -1 -15    9.26   16.05   0
  -2   1 -15   12.38   16.19   0
  -3   1 -15   21.46   10.13   0
   3   1  15   -7.70   13.48   0
  -3  -1 -15   -3.09   10.39   0
   3  -1  15   18.89   13.08   0
  -4   1 -15    3.96   13.70   0
   4  -1  15   18.18   12.29   0
   4   1  15  -10.23    8.63   0
  -4  -1 -15   -3.67    9.32   0
   5   1  15    1.46   13.33   0
  -5   1 -15    5.57    9.76   0
   5  -1  15    6.32    9.31   0
  -5  -1 -15   23.47   13.57   0
  -6   1 -15    0.25   14.79   0
   6   1  15    4.58   15.20   0
   6  -1  15   -5.67   15.14   0
  -6  -1 -15   17.69   14.66   0
  -7   2  15   -0.04   16.97   0
  -7  -2  15    7.12   17.55   0
  -7  -2  15    4.72   17.60   0
  -7   2  15    5.28   12.78   0
  -6   2  15    9.63   15.43   0
  -6   2  15    1.29   15.56   0
  -6  -2  15   -2.80   18.51   0
  -6  -2  15   -1.48   15.98   0
  -5   2  15   -5.58    9.53   0
  -5  -2  15   -3.17   14.29   0
  -5  -2  15   -1.69   17.01   0
  -5   2  15   10.06   14.06   0
  -4  -2  15    6.23   13.98   0
  -4   2  15   23.00   14.89   0
  -4  -2  15    0.83   18.15   0
  -4   2  15   -2.07   10.36   0
  -3  -2  15   21.21   16.95   0
  -3   2  15    8.36   15.59   0
  -3  -2  15   25.27   18.31   0
  -2  -2  15   11.18   18.42   0
  -2   2  15   12.57   16.87   0
   1  -2 -15   61.09   16.51   0
  -1  -2  15   48.62   14.62   0
   1   2 -15   55.63   17.57   0
  -1   2  15   60.89   16.41   0
   0  -2 -15  218.04   18.23   0
   0  -2  15  197.76   15.49   0
   0   2 -15  189.96   17.89   0
   0   2  15  214.36   13.03   0
   1   2  15   32.85   10.66   0
  -1  -2 -15   31.82   17.65   0
   1  -2  15   16.36   14.18   0
  -1   2 -15   23.36   15.22   0
  -2   2 -15   22.30   15.69   0
   2   2  15   16.00    9.87   0
  -2  -2 -15   24.10   15.58   0
   2  -2  15   18.41    9.47   0
   3  -2  15   48.94   13.73   0
  -3   2 -15   34.12   10.13   0
   3   2  15   44.59   13.05   0
  -3  -2 -15   40.18    9.94   0
  -4   2 -15   12.87   13.65   0
   4  -2  15   -2.76    9.10   0
   4   2  15   -4.79   12.46   0
  -4  -2 -15  -17.24   13.57   0
  -5   2 -15    5.53    9.59   0
   5  -2  15   -2.06   13.96   0
  -5  -2 -15   12.96    9.81   0
   5   2  15    4.05   13.48   0
  -6   2 -15   11.14   11.36   0
   6   2  15    4.18   10.44   0
   6  -2  15   18.03   15.50   0
  -6  -2 -15    1.22   15.32   0
  -7   3  15  -13.67   18.90   0
  -7  -3  15    0.64   17.82   0
  -7   3  15    8.80   16.86   0
  -7  -3  15    3.24   20.88   0
  -6  -3  15    4.02   19.52   0
  -6   3  15   20.94   13.98   0
  -6  -3  15    4.77   18.77   0
  -6   3  15   -4.06   15.51   0
  -5   3  15   32.49   15.61   0
  -5   3  15   21.95   14.73   0
  -5  -3  15   26.15   18.10   0
  -5  -3  15   25.27   21.04   0
  -4   3  15   23.58   14.39   0
  -4   3  15   17.80    9.60   0
  -4  -3  15   23.49   23.84   0
  -4  -3  15   18.59   22.54   0
  -3  -3  15   17.42   25.10   0
  -3  -3  15   17.04   25.25   0
  -3   3  15   14.17   14.21   0
  -2  -3  15   20.06   19.68   0
  -2   3  15   25.37   11.13   0
   1  -3 -15   28.52   16.74   0
   1   3 -15   30.23   21.38   0
  -1  -3  15   19.29   16.06   0
  -1   3  15   18.71   16.59   0
   0  -3 -15    8.07   11.85   0
   0   3 -15   -7.78   16.31   0
   0  -3  15   -0.99   13.38   0
   0   3  15    8.11   15.97   0
   1   3  15   14.88   10.84   0
  -1  -3 -15   29.10   15.85   0
   1  -3  15    1.31    8.55   0
  -1   3 -15    8.74   14.55   0
  -2   3 -15   16.68   14.89   0
   2  -3  15    1.53   13.11   0
   2   3  15   -0.60    9.08   0
  -2  -3 -15    7.67   15.24   0
  -3   3 -15    1.56   14.00   0
   3  -3  15   14.97    9.47   0
   3   3  15   -0.62    8.92   0
  -3  -3 -15    8.35    9.72   0
  -4   3 -15   27.30   13.57   0
   4  -3  15   21.67    9.68   0
   4   3  15   10.48    9.33   0
  -4  -3 -15    5.65   13.88   0
  -5   3 -15   23.79   14.77   0
   5  -3  15    4.99   13.83   0
   5   3  15   -4.72   13.34   0
  -5  -3 -15   14.66   13.63   0
   6   3  15    2.27   16.00   0
  -6   3 -15   -5.66   15.47   0
   6  -3  15    6.01   10.31   0
  -6  -3 -15   -1.49   10.28   0
  -7   4  15  -11.05   17.87   0
  -7   4  15    3.15   11.68   0
  -7  -4  15    2.80   25.79   0
  -7  -4  15   -2.09   26.52   0
  -6   4  15   -4.41   15.19   0
  -6  -4  15   -0.16   26.14   0
  -6   4  15    0.81   15.98   0
  -6  -4  15    2.21   26.56   0
  -5   4  15    2.62   10.77   0
  -5   4  15   -3.16   10.09   0
  -4   4  15   36.03   13.80   0
  -4   4  15   -4.54   14.61   0
  -3   4  15   21.03   14.49   0
  -2   4  15   16.54   17.21   0
   1  -4 -15    0.11   16.27   0
  -1  -4  15   15.20   16.40   0
   1   4 -15   12.84   21.45   0
  -1   4  15   21.24   17.32   0
   0  -4  15    8.42   16.36   0
   0  -4 -15    7.21   17.25   0
   0   4 -15   20.94   15.71   0
   0   4  15    3.69   15.54   0
   1   4  15   -4.92   13.85   0
  -1   4 -15    3.40    9.69   0
   1  -4  15    6.36   12.73   0
  -1  -4 -15   13.83   16.71   0
  -2   4 -15    4.06   13.80   0
   2   4  15   21.79   13.38   0
   2  -4  15   -2.51    9.01   0
  -2  -4 -15   17.07   10.27   0
  -3   4 -15   24.34   13.80   0
   3  -4  15   -0.87   13.50   0
  -3  -4 -15    7.07   10.18   0
   3   4  15   -0.10    8.95   0
  -4   4 -15   18.58   14.02   0
   4   4  15   18.91   13.22   0
   4  -4  15   15.73   13.36   0
  -4  -4 -15    5.48    9.84   0
  -5   4 -15   20.36   15.02   0
   5   4  15   -2.47    9.27   0
  -5  -4 -15   -1.65    9.65   0
   5  -4  15    3.29   14.80   0
   6   4  15   17.51   16.07   0
   6  -4  15  -18.58   16.58   0
  -6   4 -15   14.55   11.39   0
  -6  -4 -15   -8.85   11.49   0
  -7   5  15   10.64   17.20   0
  -7   5  15   -0.94   19.34   0
  -6   5  15  -14.99   10.61   0
  -6   5  15   15.00   17.32   0
  -5   5  15   -6.39   11.00   0
  -5   5  15    6.47   15.08   0
  -4   5  15   31.93   15.07   0
  -4   5  15   30.49   10.35   0
  -3   5  15   24.18   15.74   0
  -2   5  15   17.52   15.80   0
   1  -5 -15  140.64   15.56   0
   1   5 -15  152.34   27.15   0
  -1   5  15  116.02   17.59   0
  -1  -5  15  155.05   24.17   0
   0  -5 -15    8.50   15.16   0
   0  -5  15    0.83   13.82   0
   0   5  15   -1.87   10.51   0
   0   5 -15   -0.05   16.23   0
   1   5  15   16.38   14.00   0
  -1   5 -15   22.63   14.20   0
  -1  -5 -15   17.21   10.99   0
   1  -5  15   23.38   13.51   0
   2   5  15   32.49   13.19   0
  -2   5 -15   36.74   13.86   0
  -2  -5 -15   42.12   10.75   0
   2  -5  15   39.40   13.46   0
   3   5  15    9.85    8.96   0
  -3   5 -15    9.57   10.04   0
  -3  -5 -15   16.24    9.63   0
   3  -5  15   15.29   14.95   0
  -4   5 -15    0.24   13.57   0
   4   5  15    5.30   13.65   0
  -4  -5 -15   11.26   10.42   0
   4  -5  15   -2.92   13.77   0
   5  -5  15   26.39   15.10   0
  -5   5 -15   17.61   14.80   0
   5   5  15   31.77   14.58   0
  -5  -5 -15   31.82   14.47   0
  -6   5 -15   12.15   12.01   0
   6  -5  15    7.47   17.58   0
  -6  -5 -15  -14.08   17.27   0
   6   5  15    2.22   11.94   0
  -6   6  15   12.77   15.75   0
  -6   6  15   -2.06   16.68   0
  -5   6  15    9.89   14.36   0
  -5   6  15   13.97   16.63   0
  -4   6  15   -2.24   10.54   0
  -4   6  15   13.86   14.57   0
  -3   6  15   51.67   11.64   0
  -2   6  15   -0.63   14.77   0
   1  -6 -15   22.19   14.70   0
   1   6 -15   24.55   32.08   0
  -1   6  15   32.39   17.01   0
   0   6 -15   19.77   19.33   0
   0  -6 -15   36.13   15.38   0
   0  -6  15   12.27   14.35   0
   0   6  15   40.75   15.30   0
   1  -6  15   11.14   13.42   0
  -1   6 -15    1.36   13.94   0
  -1  -6 -15   12.86   14.83   0
   1   6  15   22.98   13.31   0
   2  -6  15   19.31   13.06   0
   2   6  15   15.21   12.77   0
  -2   6 -15    8.29   13.37   0
  -2  -6 -15    8.69   14.19   0
   3  -6  15    5.48   14.55   0
   3   6  15   30.57   12.68   0
  -3   6 -15   10.67   14.85   0
  -3  -6 -15   16.19    9.56   0
   4  -6  15    2.96    9.93   0
  -4   6 -15   -1.50   10.42   0
   4   6  15    9.54   13.77   0
  -4  -6 -15    2.03   10.12   0
  -5   6 -15    8.43   15.14   0
   5  -6  15    7.60   15.57   0
   5   6  15   -1.66   16.73   0
  -5  -6 -15   12.10   15.13   0
  -6   6 -15   -3.22   11.74   0
   6  -6  15   21.84   17.71   0
  -6  -6 -15   -5.94   12.12   0
   6   6  15   -8.87   17.15   0
  -6   7  15    7.24   12.01   0
  -6   7  15    2.16   12.70   0
  -5   7  15   13.48   15.67   0
  -5   7  15   -7.54   17.58   0
  -4   7  15   -5.67   10.76   0
  -4   7  15   11.94   15.02   0
  -3   7  15   42.54   14.66   0
  -2   7  15   35.18   15.13   0
   1  -7 -15   96.44   13.69   0
  -1   7  15   73.69   15.26   0
   0   7 -15   46.33   17.57   0
   0  -7 -15   66.05   14.27   0
   0  -7  15   77.23   15.11   0
   0   7  15   53.96   10.95   0
   1  -7  15   -1.11   13.86   0
  -1   7 -15   13.32   13.37   0
  -1  -7 -15    8.76    9.67   0
   1   7  15    6.12   13.68   0
   2   7  15   11.12   13.02   0
  -2   7 -15   -1.45   13.30   0
  -2  -7 -15    0.64   13.29   0
   2  -7  15    7.24   13.91   0
   3   7  15  -11.09   13.16   0
  -3   7 -15    7.99   14.43   0
   3  -7  15   15.73   14.09   0
  -3  -7 -15   23.09   14.23   0
  -4   7 -15   -2.10   10.42   0
   4   7  15    7.29   13.80   0
  -4  -7 -15   34.45   14.64   0
   4  -7  15   -0.28   15.50   0
  -5   7 -15   -1.97   16.01   0
   5   7  15    3.29   15.78   0
  -5  -7 -15    6.09   11.49   0
   5  -7  15  -11.23   17.20   0
   6  -7  15    7.85   17.38   0
  -6   7 -15   -2.37   17.16   0
  -6  -7 -15  -17.71   17.07   0
   6   7  15    1.57   17.51   0
  -6   8  15    2.53   12.00   0
  -6   8  15  -14.28   12.87   0
  -5   8  15    1.51   15.08   0
  -5   8  15   15.60   11.60   0
  -4   8  15   -9.69   10.60   0
  -4   8  15   10.04   15.11   0
  -3   8  15   45.76   10.14   0
  -2   8  15   -5.91   14.47   0
   1  -8 -15   73.06   12.95   0
  -1   8  15   71.28   14.82   0
   0   8 -15   15.28   13.59   0
   0  -8 -15   16.71    9.33   0
   0   8  15    9.17    9.80   0
  -1   8 -15   28.41   14.18   0
  -1  -8 -15   36.53   13.59   0
   1   8  15   42.59   13.47   0
   1  -8  15   41.48   14.97   0
   2   8  15    7.46   13.21   0
  -2   8 -15   -3.33   13.37   0
   2  -8  15   12.40   13.98   0
  -2  -8 -15   13.53    9.15   0
   3  -8  15   -3.15   11.03   0
   3   8  15   -3.64    8.90   0
  -3   8 -15    1.65   14.98   0
  -3  -8 -15   21.66   13.91   0
   4  -8  15    4.14   15.63   0
   4   8  15   41.84   14.37   0
  -4   8 -15   11.01   10.18   0
  -4  -8 -15   20.90   14.57   0
  -5   8 -15   -5.09   15.47   0
   5  -8  15  -10.15   16.80   0
   5   8  15    5.83   11.94   0
  -5  -8 -15   13.09   16.07   0
  -6   9  15    5.42   19.49   0
  -6   9  15    4.64   17.96   0
  -5   9  15  -15.20   15.74   0
  -5   9  15   16.16   16.97   0
  -4   9  15   -3.51   10.90   0
  -4   9  15   -9.36   16.29   0
  -3   9  15   -5.84   15.18   0
  -2   9  15    5.45   10.85   0
   1  -9 -15   -4.69    8.01   0
  -1   9  15   35.46   13.80   0
   0   9 -15   11.53   14.00   0
   0  -9 -15    6.19   12.25   0
   0   9  15   18.26   13.06   0
  -1  -9 -15   30.19   13.44   0
  -1   9 -15    9.62   14.03   0
   1   9  15   17.76   13.70   0
   2   9  15  -13.10   13.44   0
  -2   9 -15    6.23   13.76   0
   2  -9  15   14.22   14.80   0
  -2  -9 -15   21.49   13.81   0
   3   9  15   25.49   14.01   0
   3  -9  15   14.92   15.72   0
  -3  -9 -15   16.39   14.10   0
  -3   9 -15   17.28   14.48   0
   4  -9  15    8.00   12.88   0
   4   9  15  -12.22   15.67   0
  -4   9 -15    6.56   16.25   0
  -4  -9 -15   -0.98   11.27   0
  -5   9 -15    6.35   16.77   0
   5  -9  15   20.16   17.31   0
   5   9  15   -3.81   17.16   0
  -5  -9 -15   -2.29   16.56   0
  -5  10  15    3.56   16.14   0
  -5  10  15   17.99   17.80   0
  -4  10  15   -4.93   11.11   0
  -4  10  15    2.71   17.02   0
  -3  10  15   30.86   14.52   0
  -2  10  15    7.38   14.95   0
   1 -10 -15   -0.36    8.45   0
  -1  10  15   -1.53   14.28   0
   0 -10 -15   -1.42   13.00   0
   0  10 -15   15.41   17.86   0
   0  10  15  -24.39   14.09   0
   0  10 -15   12.28   17.13   0
  -1 -10 -15   12.35    9.84   0
  -1  10 -15    2.42   14.94   0
   1  10  15   18.44    9.36   0
   2  10  15    7.77   14.25   0
  -2 -10 -15   -6.62   13.51   0
  -2  10 -15  -14.71   13.65   0
   3  10  15    3.07   15.10   0
  -3 -10 -15   32.72   10.70   0
  -3  10 -15   -1.79    9.97   0
   4  10  15    6.87   16.34   0
  -4 -10 -15   20.58   11.33   0
  -4  10 -15    8.51   10.87   0
  -5  10 -15    8.74   11.90   0
   5  10  15   27.90   18.35   0
  -5 -10 -15    8.19   12.35   0
  -5  11  15  -12.49   11.90   0
  -5  11  15    4.30   18.80   0
  -4  11  15   -4.07   12.16   0
  -4  11  15   -3.77   15.53   0
  -3  11  15   32.49   15.38   0
  -2  11  15   -6.51   14.00   0
  -1  11  15   21.40   10.00   0
   0 -11 -15    9.21    9.60   0
   0  11 -15   10.96   14.19   0
   0  11 -15    8.46   17.65   0
   0  11  15   39.21   14.07   0
  -1  11 -15   16.23   18.42   0
  -1 -11 -15   16.18    9.76   0
   1  11  15   13.96   14.59   0
   2  11  15   -3.06   10.97   0
  -2 -11 -15    1.67   14.28   0
  -2  11 -15    6.80   15.01   0
   3  11  15   13.12   15.94   0
  -3 -11 -15    6.31   15.60   0
  -3  11 -15   -5.73   15.61   0
   4  11  15   22.51   15.88   0
  -4 -11 -15   20.15   16.94   0
  -4  11 -15    7.53   11.88   0
  -4  12  15    5.81   12.35   0
  -4  12  15   -3.51   16.78   0
  -3  12  15   -6.72   10.57   0
  -2  12  15   -5.57   10.41   0
  -1  12  15   11.19   15.04   0
   0 -12 -15   -1.55   13.30   0
   0  12 -15    3.27   15.06   0
   0  12 -15   13.97   18.70   0
   0  12  15    6.19   14.78   0
  -1 -12 -15   13.85    9.78   0
  -1  12 -15    5.15   15.18   0
  -1  12 -15   12.71   14.18   0
   1  12  15   35.27   14.64   0
   2  12  15   10.63   11.21   0
  -2 -12 -15    9.37    9.83   0
  -2  12 -15   -3.75   16.10   0
   3  12  15  -13.86   16.44   0
  -3 -12 -15  -10.84   11.19   0
  -3  12 -15   -0.18   12.07   0
   4  12  15  -15.48   17.79   0
  -4 -12 -15    9.99   17.22   0
  -4  12 -15   27.45   16.95   0
  -4  13  15  -10.30   18.41   0
  -4  13  15    2.67   17.20   0
  -3  13  15  -16.91   15.64   0
  -2  13  15    5.50   15.11   0
  -1  13  15   -0.07   15.21   0
   0 -13 -15   25.74   14.13   0
   0  13 -15    0.92   18.55   0
   0  13 -15    0.94   18.99   0
   0  13  15   -4.91   10.18   0
  -1 -13 -15   15.46   10.85   0
  -1  13 -15   16.94   16.19   0
  -1  13 -15   14.89   16.11   0
   1  13  15   16.71   14.58   0
   2  13  15   13.36   11.53   0
  -2  13 -15    8.93   15.90   0
  -2 -13 -15    0.26   14.90   0
  -2  13 -15    4.17   12.68   0
   3  13  15   -6.12   12.56   0
  -3 -13 -15   17.23   16.35   0
  -3  13 -15   13.40   17.63   0
  -3  14  15   -9.66   16.94   0
  -2  14  15   -9.53   16.35   0
  -1  14  15   -5.84   16.61   0
   0  14 -15   -4.32   20.84   0
   0  14 -15    5.31   21.34   0
   0  14  15    4.93   11.61   0
  -1 -14 -15   18.53   11.25   0
  -1  14 -15  -12.88   15.82   0
  -1  14 -15    8.47   16.86   0
   1  14  15   14.63   12.84   0
   2  14  15    4.69   12.62   0
  -2  14 -15    9.96   16.70   0
  -2 -14 -15   13.67   15.85   0
  -2  14 -15   -2.94   17.51   0
  -1  15  15   -4.02   17.71   0
   0  15 -15    8.55   22.85   0
   0  15 -15    8.34   23.43   0
   0  15  15  -18.88   17.47   0
  -1 -15 -15    0.06   15.72   0
  -1  15 -15   -2.54   21.91   0
  -1  15 -15    0.96   18.10   0
   1  15  15    0.45   12.47   0
  -7   0  16    6.58   17.03   0
  -7   0  16    7.38   18.12   0
  -6   0  16    2.09   15.45   0
  -6   0  16    7.43   19.84   0
  -5   0  16   -1.75   15.39   0
  -5   0  16    2.12   16.05   0
  -4   0  16    3.27   16.85   0
  -4   0  16  -10.11   14.77   0
  -3   0  16   54.87   15.94   0
  -3   0  16   75.57   15.49   0
  -2   0  16   94.45   17.51   0
  -1   0  16   30.22   14.47   0
   1   0 -16   35.14   11.44   0
   0   0  16    3.67   14.67   0
   0   0 -16   -5.71   16.13   0
  -1   0 -16   97.51   17.65   0
   1   0  16  100.41   15.31   0
   2   0  16   29.04   13.69   0
  -2   0 -16   26.04   11.00   0
   3   0  16   59.90    9.89   0
  -3   0 -16   50.66   10.20   0
   4   0  16   -7.95   12.56   0
  -4   0 -16   -2.80    9.65   0
  -5   0 -16   16.40    9.77   0
   5   0  16   10.86   14.06   0
  -6   0 -16   -4.51   10.67   0
   6   0  16   13.37   15.45   0
  -7   1  16    6.28   17.26   0
  -7  -1  16    7.84   16.98   0
  -7  -1  16    7.04   18.15   0
  -7   1  16    0.96   18.85   0
  -6   1  16   15.35   15.67   0
  -6   1  16    9.20   15.93   0
  -6  -1  16    4.34   19.69   0
  -6  -1  16   -2.57   15.73   0
  -5  -1  16    9.06   17.39   0
  -5   1  16   15.83   14.59   0
  -5  -1  16   -3.03   14.99   0
  -5   1  16   12.06   14.53   0
  -4   1  16   11.76   14.77   0
  -4  -1  16    5.32   14.40   0
  -4   1  16   17.43   14.37   0
  -4  -1  16    3.15   13.41   0
  -3   1  16   27.26   15.46   0
  -3  -1  16   19.06   14.43   0
  -3  -1  16   26.29   13.79   0
  -2   1  16    3.69   11.25   0
  -2  -1  16    7.75   15.76   0
   1   1 -16   38.09   17.13   0
  -1  -1  16   34.45   14.67   0
   1  -1 -16   23.20   15.34   0
  -1   1  16   11.59   14.77   0
   0   1  16   51.79   15.88   0
   0  -1  16   59.40   14.31   0
   0  -1 -16   66.04   12.48   0
   0   1 -16   69.71   17.25   0
   1   1  16   60.98   11.20   0
   1  -1  16   64.73   14.25   0
  -1  -1 -16   43.22   17.91   0
  -1   1 -16   54.83   17.64   0
   2   1  16   45.03    9.83   0
   2  -1  16   51.59   10.00   0
  -2  -1 -16   29.88   11.40   0
  -2   1 -16   21.18   11.06   0
  -3   1 -16   12.98   10.27   0
   3   1  16   17.22   12.79   0
  -3  -1 -16    7.37   14.30   0
   3  -1  16   10.15   13.31   0
  -4   1 -16   18.72   13.66   0
   4  -1  16    2.27   13.57   0
   4   1  16    0.43    8.92   0
  -4  -1 -16   14.80   13.96   0
  -5   1 -16   11.29    9.96   0
   5   1  16    3.36   13.47   0
   5  -1  16   -8.56    9.91   0
  -5  -1 -16   -6.26    9.17   0
  -6   1 -16   -4.62   14.78   0
   6   1  16   -0.26   15.41   0
   6  -1  16   -2.87   15.64   0
  -6  -1 -16    9.18   10.59   0
  -7  -2  16    7.09   21.93   0
  -7  -2  16   -5.53   16.48   0
  -7   2  16    2.49   17.21   0
  -7   2  16   10.02   18.21   0
  -6   2  16   23.06   15.27   0
  -6   2  16    5.29   15.84   0
  -6  -2  16    0.99   15.86   0
  -6  -2  16   -2.10   18.99   0
  -5   2  16    9.24   14.12   0
  -5  -2  16   -0.37   14.43   0
  -5  -2  16    7.65   17.03   0
  -5   2  16    3.42   14.87   0
  -4  -2  16    7.51   18.10   0
  -4   2  16   11.07   14.24   0
  -4   2  16   -6.36   14.86   0
  -4  -2  16    8.84   18.39   0
  -3  -2  16   54.31   17.24   0
  -3   2  16   35.64   15.31   0
  -3  -2  16   46.69   18.01   0
  -2  -2  16   25.36   15.57   0
  -2   2  16   39.83   11.42   0
   1  -2 -16    5.19   16.80   0
  -1  -2  16   -1.97   13.80   0
   1   2 -16   14.94   20.78   0
  -1   2  16    7.58   17.00   0
   0   2  16  128.59   16.81   0
   0  -2 -16  147.12   18.32   0
   0  -2  16  121.66   14.37   0
   0   2 -16  112.08   18.29   0
   1   2  16   23.29   10.51   0
  -1  -2 -16   30.03   17.62   0
   1  -2  16   18.56   13.54   0
  -1   2 -16   20.19   11.74   0
   2   2  16  141.69   14.21   0
  -2  -2 -16  109.96   12.31   0
   2  -2  16  123.10   11.13   0
  -2   2 -16   92.74   11.93   0
   3  -2  16   -1.98   13.41   0
  -3   2 -16    0.13   14.48   0
   3   2  16   12.29    8.90   0
  -3  -2 -16    6.67   14.24   0
  -4   2 -16   14.10   13.72   0
   4  -2  16   25.81   13.49   0
   4   2  16   -5.10   13.26   0
  -4  -2 -16    6.35    9.69   0
  -5   2 -16    9.23   10.18   0
   5  -2  16    0.64   14.96   0
  -5  -2 -16   39.62   13.72   0
   5   2  16   39.99   13.51   0
  -6   2 -16    9.61   14.88   0
   6   2  16   -2.11   11.16   0
   6  -2  16   15.39   15.61   0
  -6  -2 -16   13.10   10.74   0
  -7  -3  16    2.28   21.70   0
  -7   3  16    6.48   19.01   0
  -7   3  16   18.33   17.76   0
  -7  -3  16    3.68   22.07   0
  -6  -3  16    2.53   21.33   0
  -6   3  16   -4.31   15.24   0
  -6   3  16   -2.81   11.15   0
  -6  -3  16    0.42   20.25   0
  -5   3  16   11.69   15.21   0
  -5   3  16   -6.96   13.87   0
  -5  -3  16   -1.44   21.39   0
  -5  -3  16    4.08   22.66   0
  -4   3  16   -8.35   13.91   0
  -4   3  16    4.88   14.38   0
  -4  -3  16    1.23   23.33   0
  -4  -3  16    2.86   26.52   0
  -3  -3  16    2.03   26.10   0
  -3  -3  16    5.17   26.48   0
  -3   3  16    9.87   10.26   0
  -2  -3  16  130.11   20.24   0
  -2   3  16  100.59   15.98   0
   1  -3 -16   29.51   15.62   0
   1   3 -16   24.97   17.16   0
  -1  -3  16   36.62   16.97   0
  -1   3  16   24.61   17.87   0
   0  -3 -16   18.05   17.51   0
   0   3 -16    4.71   16.15   0
   0  -3  16    4.28   14.90   0
   0   3  16   -0.70   16.59   0
   1   3  16   47.86   10.84   0
  -1  -3 -16   77.56   17.37   0
  -1   3 -16   43.57   15.58   0
   1  -3  16   55.29   13.50   0
  -2   3 -16    5.53   10.24   0
   2  -3  16   -0.35    9.11   0
   2   3  16   10.39   11.77   0
  -2  -3 -16    5.05    9.63   0
  -3   3 -16    7.03   10.71   0
   3  -3  16   10.00   14.60   0
   3   3  16   20.31   12.84   0
  -3  -3 -16    5.43   13.86   0
  -4   3 -16   15.27   14.56   0
   4  -3  16   13.15   13.43   0
   4   3  16   14.49   13.93   0
  -4  -3 -16    8.19   13.80   0
  -5   3 -16   18.50   14.58   0
   5  -3  16   -8.39   10.48   0
  -5  -3 -16    1.90    9.79   0
   5   3  16   -4.87   13.80   0
   6   3  16    9.43   16.16   0
  -6   3 -16   16.27   15.58   0
  -6  -3 -16   -3.02   11.30   0
   6  -3  16   11.01   16.09   0
  -7   4  16    3.98   18.15   0
  -6   4  16   12.76   14.87   0
  -6   4  16   -1.28   12.22   0
  -5   4  16   17.03   15.48   0
  -5   4  16    3.04   14.67   0
  -4   4  16    4.37   14.52   0
  -4   4  16    3.84   14.03   0
  -3   4  16    9.48    9.49   0
  -2   4  16   75.81   15.73   0
  -1  -4  16  216.86   18.27   0
   1  -4 -16  233.77   17.08   0
   1   4 -16  258.87   24.38   0
  -1   4  16  223.09   14.11   0
   0  -4  16   28.30   14.36   0
   0  -4 -16   14.49   16.48   0
   0   4 -16   33.00   16.70   0
   0   4  16   31.33   16.25   0
  -1   4 -16   19.18   14.48   0
   1   4  16   20.10   14.60   0
   1  -4  16   28.44   13.39   0
  -1  -4 -16   43.06   11.59   0
  -2   4 -16   20.59   12.90   0
   2   4  16  -14.91   12.90   0
   2  -4  16   -7.51   12.72   0
  -2  -4 -16    8.55   11.01   0
  -3   4 -16   11.21    9.93   0
   3   4  16   -1.89   12.76   0
   3  -4  16   20.79   14.62   0
  -3  -4 -16   13.16    9.71   0
   4   4  16   -1.50   13.34   0
   4  -4  16    3.69   14.07   0
  -4   4 -16   -7.45   14.17   0
  -4  -4 -16   16.30   14.29   0
  -5   4 -16   -1.80   10.10   0
   5   4  16   -1.85   10.03   0
   5  -4  16    3.84   11.20   0
  -5  -4 -16   -0.78   14.25   0
   6   4  16    7.63   11.45   0
   6  -4  16   11.50   12.80   0
  -6   4 -16    1.39   12.11   0
  -6  -4 -16   12.86   15.32   0
  -6   5  16    4.10   11.76   0
  -6   5  16    2.09   17.47   0
  -5   5  16   -1.31   14.58   0
  -5   5  16   -0.98   15.56   0
  -4   5  16    0.93   11.44   0
  -4   5  16    8.15   11.15   0
  -3   5  16   52.01   16.58   0
  -2   5  16   60.65   11.12   0
   1  -5 -16  271.99   16.13   0
   1   5 -16  246.64   27.93   0
  -1  -5  16  248.57   25.27   0
  -1   5  16  213.82   17.29   0
   0  -5 -16   26.52   15.38   0
   0  -5  16   16.73   16.41   0
   0   5 -16   16.13   15.68   0
   0   5  16   17.20   10.62   0
   1   5  16   12.41    9.22   0
  -1   5 -16   14.51   14.47   0
  -1  -5 -16   -3.03   15.74   0
   1  -5  16   10.90   13.70   0
   2   5  16   74.22   13.76   0
  -2   5 -16   46.18   13.54   0
  -2  -5 -16   76.53   14.03   0
   2  -5  16   65.99   10.58   0
  -3   5 -16    7.51   10.38   0
   3   5  16    6.47   12.53   0
  -3  -5 -16   14.12    9.49   0
   3  -5  16   -3.42   10.12   0
  -4   5 -16    0.11   10.03   0
   4   5  16   18.46    9.56   0
  -4  -5 -16   21.95    9.91   0
   4  -5  16   15.05   14.76   0
   5  -5  16   15.15   11.06   0
  -5   5 -16   10.76   15.37   0
   5   5  16    8.78   14.10   0
  -5  -5 -16    4.73   10.99   0
  -6   5 -16   -9.31   11.81   0
   6  -5  16   11.98   17.86   0
  -6  -5 -16    6.21   17.06   0
   6   5  16   -0.12   12.79   0
  -6   6  16   -0.16   16.62   0
  -6   6  16    6.64   17.56   0
  -5   6  16   15.73   14.82   0
  -5   6  16   -1.40   12.85   0
  -4   6  16   11.21   14.47   0
  -4   6  16   -1.06   10.24   0
  -3   6  16   12.54   11.03   0
  -2   6  16   -7.35   14.90   0
   1  -6 -16   27.89   14.16   0
   1   6 -16   11.58   31.60   0
  -1   6  16   24.53   10.88   0
   0  -6 -16   -3.96   14.53   0
   0  -6  16   10.92   16.61   0
   0   6  16   15.76   10.28   0
   0   6 -16    9.35   17.94   0
   1  -6  16    4.43   13.51   0
  -1   6 -16   -3.50   14.20   0
  -1  -6 -16    6.20   10.30   0
   1   6  16    2.77   13.66   0
   2  -6  16    1.39   12.73   0
   2   6  16    4.80   12.82   0
  -2   6 -16   -2.28   13.63   0
  -2  -6 -16    6.00   13.73   0
   3  -6  16    6.86   14.45   0
  -3   6 -16   26.31   14.00   0
   3   6  16   12.86   13.13   0
  -3  -6 -16   16.46   14.03   0
   4  -6  16   17.86   15.48   0
  -4   6 -16    8.56   15.09   0
   4   6  16   43.62   13.94   0
  -4  -6 -16    2.64   10.15   0
  -5   6 -16    0.40   15.97   0
   5  -6  16    1.39   11.67   0
   5   6  16   -6.05   15.23   0
  -5  -6 -16   11.66   15.68   0
  -6   6 -16    5.75   11.47   0
   6  -6  16    9.27   17.50   0
  -6  -6 -16   18.42   12.21   0
   6   6  16    2.03   18.10   0
  -6   7  16   13.46   17.36   0
  -6   7  16   16.70   19.14   0
  -5   7  16   13.17   11.68   0
  -5   7  16   -4.36   12.37   0
  -4   7  16   -0.01   15.58   0
  -4   7  16  -13.44   14.87   0
  -3   7  16   -3.11   10.09   0
  -2   7  16   46.92   10.90   0
   1  -7 -16   13.63   13.52   0
  -1   7  16   -3.98   10.15   0
   0  -7 -16   15.44   14.14   0
   0  -7  16    3.54   13.57   0
   0   7  16    7.79   14.26   0
   0   7 -16    4.35   13.41   0
  -1   7 -16   16.63   14.52   0
  -1  -7 -16    3.01   14.39   0
   1  -7  16   12.96   14.46   0
   1   7  16    8.55    9.66   0
   2   7  16   13.06   13.08   0
  -2   7 -16   22.87   13.92   0
  -2  -7 -16   11.09    9.60   0
   2  -7  16   21.27   13.99   0
   3   7  16   19.94   13.72   0
  -3   7 -16   21.26   14.17   0
   3  -7  16    3.76   10.52   0
  -3  -7 -16   16.55   14.04   0
  -4   7 -16   -7.58   14.38   0
   4   7  16   11.08   13.98   0
   4  -7  16    4.30   10.57   0
  -4  -7 -16    0.67   14.28   0
  -5   7 -16   25.15   16.32   0
   5   7  16    1.37   11.54   0
  -5  -7 -16   -6.79   11.50   0
   5  -7  16   -0.05   11.84   0
   6  -7  16    0.62   18.21   0
  -6   7 -16    2.18   17.67   0
  -6  -7 -16   13.04   17.90   0
  -6   8  16    8.62   19.71   0
  -6   8  16   19.33   17.33   0
  -5   8  16   19.58   16.20   0
  -5   8  16   12.48   18.58   0
  -4   8  16    6.38   16.12   0
  -4   8  16   10.11   14.83   0
  -3   8  16    7.52   15.05   0
  -2   8  16   31.97   11.15   0
   1  -8 -16   11.45   12.94   0
  -1   8  16   12.42   14.58   0
   0   8 -16    0.66   14.16   0
   0  -8 -16   -8.28    8.73   0
   0   8  16    8.31    9.38   0
  -1  -8 -16    1.14   13.03   0
   1  -8  16   18.68   14.82   0
   1   8  16    8.46   13.21   0
  -1   8 -16   15.09   14.31   0
   2   8  16    7.10   13.95   0
  -2   8 -16   15.42   14.12   0
   2  -8  16    8.74   14.06   0
  -2  -8 -16    8.51   13.67   0
   3  -8  16   21.49   14.76   0
   3   8  16    6.99   13.99   0
  -3   8 -16   22.92   14.34   0
  -3  -8 -16    8.90    9.93   0
   4  -8  16   12.05   15.50   0
  -4   8 -16    9.41   15.14   0
   4   8  16  -10.71   10.77   0
  -4  -8 -16   11.01   11.24   0
   5  -8  16   14.68   11.58   0
  -5   8 -16    2.61   11.43   0
   5   8  16   10.09   18.06   0
  -5  -8 -16   14.96   17.29   0
  -5   9  16   13.64   11.51   0
  -5   9  16   10.75   12.02   0
  -4   9  16    2.41   16.07   0
  -4   9  16   11.87   14.93   0
  -3   9  16   -6.00   11.27   0
  -2   9  16    4.90    9.35   0
   1  -9 -16   -6.83   13.33   0
  -1   9  16   15.76   15.29   0
   0   9 -16    6.44   17.81   0
   0  -9 -16   17.47   12.99   0
   0   9  16   11.14   13.80   0
  -1   9 -16   -2.60   18.06   0
  -1  -9 -16    7.44   13.64   0
   1   9  16   -1.31    9.92   0
   2   9  16   13.96   14.07   0
  -2   9 -16    7.71   13.62   0
  -2  -9 -16   -3.52    9.95   0
   2  -9  16   -7.13   14.04   0
   3  -9  16   20.39   16.50   0
   3   9  16    3.23   13.91   0
  -3   9 -16    5.33   14.46   0
  -3  -9 -16    3.25   13.96   0
   4  -9  16    4.90   16.92   0
   4   9  16    1.71   16.22   0
  -4   9 -16    4.84   16.61   0
  -4  -9 -16   -6.79   11.61   0
   5  -9  16    6.90   13.19   0
  -5   9 -16   -7.08   17.84   0
   5   9  16    4.17   12.42   0
  -5  -9 -16   -1.50   12.05   0
  -5  10  16    8.43   12.42   0
  -5  10  16   -0.02   17.97   0
  -4  10  16   -4.22   16.04   0
  -4  10  16    9.17   12.07   0
  -3  10  16  -11.68   10.38   0
  -2  10  16   29.49   15.34   0
   1 -10 -16   16.57   13.28   0
  -1  10  16  -24.82   14.06   0
   0  10 -16   -6.10   14.25   0
   0 -10 -16    2.62   13.38   0
   0  10 -16    5.37   17.05   0
   0  10  16  -10.99    9.93   0
  -1 -10 -16  -13.16    9.36   0
  -1  10 -16   -1.90   15.66   0
   1  10  16    2.77    9.74   0
   2  10  16   11.13   13.84   0
  -2 -10 -16   17.54   13.83   0
  -2  10 -16    0.33   15.14   0
   3  10  16    2.42   15.39   0
  -3 -10 -16   11.32   15.28   0
  -3  10 -16   12.88   14.87   0
   4  10  16   19.71   16.12   0
  -4  10 -16   -9.71   11.65   0
  -4 -10 -16   21.52   16.20   0
   4 -10  16    1.96   12.25   0
  -5  10 -16   10.06   18.19   0
   5  10  16    8.08   13.68   0
  -5 -10 -16   16.90   17.37   0
  -5  11  16   12.31   17.49   0
  -5  11  16   -1.37   12.73   0
  -4  11  16    6.49   16.43   0
  -4  11  16    8.45   17.36   0
  -3  11  16    3.42   15.47   0
  -2  11  16    8.65   10.46   0
  -1  11  16   25.45   13.68   0
   0 -11 -16   10.26    9.06   0
   0  11 -16    1.97   18.44   0
   0  11 -16   10.88   18.95   0
   0  11  16    4.41    9.97   0
  -1 -11 -16   -3.07    9.00   0
  -1  11 -16    9.45   14.56   0
   1  11  16   -1.59    9.59   0
   2  11  16   22.95   10.73   0
  -2 -11 -16   12.41   10.16   0
  -2  11 -16   11.95   16.33   0
   3  11  16  -11.19   16.91   0
  -3 -11 -16   15.05   11.62   0
  -3  11 -16   10.42   12.14   0
   4  11  16  -14.98   12.18   0
  -4 -11 -16   15.00   12.57   0
  -4  11 -16  -13.05   18.68   0
  -4  12  16   11.92   18.36   0
  -4  12  16   18.30   17.06   0
  -3  12  16   -2.10   11.17   0
  -2  12  16    5.62   10.00   0
  -1  12  16    5.51   11.06   0
   0  12 -16    2.31   19.54   0
   0 -12 -16    9.71   13.56   0
   0  12 -16    2.58   19.07   0
   0  12  16   12.32   10.97   0
  -1  12 -16   19.28   17.95   0
  -1 -12 -16   -3.93    9.44   0
  -1  12 -16    2.90   16.34   0
   1  12  16   -4.50   10.04   0
   2  12  16    1.96   11.34   0
  -2 -12 -16   10.35    9.75   0
  -2  12 -16    2.60   16.46   0
   3  12  16   13.35   11.82   0
  -3 -12 -16   -0.52   15.90   0
  -3  12 -16   -3.17   16.71   0
   4  12  16   19.18   18.07   0
  -4 -12 -16  -17.06   16.51   0
  -4  12 -16    6.85   13.40   0
  -3  13  16  -13.97   11.57   0
  -2  13  16   -3.94   10.96   0
  -1  13  16   11.59   10.86   0
   0 -13 -16   12.05   10.34   0
   0  13 -16   -0.72   19.87   0
   0  13 -16    4.22   20.88   0
   0  13  16  -24.85   14.83   0
  -1 -13 -16   -5.75   14.41   0
  -1  13 -16   10.71   15.84   0
  -1  13 -16    7.35   16.43   0
   1  13  16   18.68   11.16   0
   2  13  16   -1.97   17.43   0
  -2 -13 -16    5.60   16.69   0
  -2  13 -16   12.22   16.69   0
   3  13  16   22.11   17.27   0
  -3 -13 -16   19.69   15.97   0
  -3  13 -16    8.09   17.73   0
  -2  14  16  -10.75   11.54   0
  -1  14  16   -3.57   15.74   0
   0  14 -16    7.82   23.70   0
   0  14 -16   13.68   24.47   0
   0  14  16    6.04   16.20   0
  -1 -14 -16    5.35   15.43   0
  -1  14 -16    6.79   16.41   0
  -1  14 -16   -1.94   21.09   0
   1  14  16    4.16   17.89   0
   2  14  16   -1.01   12.20   0
  -2  14 -16    9.14   17.12   0
  -2 -14 -16  -21.46   16.40   0
  -2  14 -16   10.53   18.00   0
   0  15 -16    4.47   22.49   0
   0  15 -16   -0.80   22.45   0
   0  15  16   -8.49   13.00   0
  -7   1  17    1.16   17.29   0
  -7  -1  17   10.40   21.40   0
  -7  -1  17    5.88   23.09   0
  -7   1  17    5.55   18.82   0
  -6   1  17   -1.06   16.71   0
  -6   1  17    6.68   16.10   0
  -6  -1  17   -5.17   16.15   0
  -6  -1  17    5.39   20.06   0
  -5  -1  17    4.62   13.82   0
  -5   1  17    4.03   15.55   0
  -5  -1  17   13.25   15.59   0
  -5   1  17    4.02   15.95   0
  -4   1  17    4.68   13.85   0
  -4  -1  17    8.24   14.73   0
  -4   1  17   -1.48   13.79   0
  -4  -1  17    0.80   17.41   0
  -3  -1  17   10.65   13.64   0
  -3   1  17   18.84   15.86   0
  -3  -1  17   12.82   16.91   0
  -2  -1  17    7.97   17.95   0
  -2   1  17    2.21   15.75   0
  -1  -1  17    5.52   14.49   0
   1  -1 -17    7.89   11.03   0
   1   1 -17    3.40   16.66   0
  -1   1  17   12.83   14.83   0
   0   1  17  247.82   17.36   0
   0  -1  17  246.21   15.70   0
   0  -1 -17  254.20   18.84   0
   0   1 -17  247.95   18.10   0
   1   1  17   45.32   10.05   0
   1  -1  17   51.86   13.92   0
  -1  -1 -17   58.06   17.46   0
  -1   1 -17   62.88   16.06   0
   2   1  17   20.62   13.48   0
   2  -1  17   13.83   13.74   0
  -2  -1 -17   11.90   11.68   0
  -2   1 -17   19.67   15.37   0
   3   1  17    5.91    9.11   0
  -3  -1 -17   13.28   13.86   0
   3  -1  17   -2.63   13.58   0
  -3   1 -17   17.32   14.65   0
  -4   1 -17  -16.77   10.66   0
   4  -1  17   17.64   14.14   0
   4   1  17   -7.93    9.14   0
  -4  -1 -17   -1.33   14.09   0
  -5   1 -17   -3.81   10.77   0
   5   1  17   27.00   14.60   0
   5  -1  17   12.78   14.22   0
  -5  -1 -17    5.88   10.18   0
  -6   1 -17    9.12   11.01   0
   6   1  17    3.57   15.79   0
   6  -1  17   -3.91   11.18   0
  -6  -1 -17  -15.54   15.39   0
  -7  -2  17    2.99   23.43   0
  -7   2  17    5.49   18.40   0
  -7  -2  17   -3.23   18.80   0
  -7   2  17   19.13   18.79   0
  -6   2  17   -1.87   17.32   0
  -6   2  17    9.40   16.63   0
  -6  -2  17    2.38   19.70   0
  -6  -2  17    1.15   19.49   0
  -5   2  17    5.90   15.21   0
  -5  -2  17   -2.06   14.60   0
  -5  -2  17    3.39   19.02   0
  -5   2  17   -3.77   15.73   0
  -4  -2  17    7.03   18.01   0
  -4   2  17    7.99   14.41   0
  -4   2  17   -6.82   15.17   0
  -4  -2  17   11.43   19.00   0
  -3   2  17  -14.79   15.59   0
  -3  -2  17    7.85   17.82   0
  -3  -2  17    0.09   17.33   0
  -2  -2  17   12.42   14.06   0
  -2   2  17   18.33   15.14   0
   1  -2 -17   71.00   15.47   0
   1   2 -17   37.94   17.36   0
  -1  -2  17   41.63   14.30   0
  -1   2  17   41.91   11.67   0
   0   2  17  123.60   16.56   0
   0  -2 -17  115.59   19.19   0
   0  -2  17  103.77   14.72   0
   0   2 -17  115.84   16.28   0
   1   2  17  207.52   15.47   0
  -1  -2 -17  205.24   13.09   0
   1  -2  17  186.88   11.31   0
  -1   2 -17  183.54   16.77   0
   2   2  17   -1.25    9.75   0
  -2  -2 -17   -3.89   15.25   0
   2  -2  17    5.42    8.90   0
  -2   2 -17   -0.65   13.95   0
  -3   2 -17   -1.40   10.22   0
   3  -2  17    6.81   14.25   0
   3   2  17    2.89   13.03   0
  -3  -2 -17    5.39   10.00   0
  -4   2 -17   23.89   14.52   0
   4  -2  17   17.65   13.78   0
   4   2  17   -2.00   12.78   0
  -4  -2 -17   10.46   14.30   0
  -5   2 -17    1.02   10.49   0
   5  -2  17  -11.91   10.83   0
  -5  -2 -17    4.95   10.30   0
   5   2  17    1.71   14.29   0
  -6   2 -17    2.42   16.95   0
   6   2  17   20.00   16.02   0
   6  -2  17   -9.03   12.25   0
  -6  -2 -17   31.88   15.48   0
  -6  -3  17    3.76   24.61   0
  -6   3  17   29.79   16.09   0
  -6   3  17    2.47   16.18   0
  -6  -3  17    9.59   24.61   0
  -5   3  17   21.81   11.10   0
  -5  -3  17   15.78   25.07   0
  -5   3  17   28.77   15.36   0
  -5  -3  17   12.76   26.75   0
  -4   3  17   27.35   14.90   0
  -4   3  17   26.74   14.82   0
  -3  -3  17   18.48   26.89   0
  -3  -3  17   13.69   26.80   0
  -3   3  17   17.62   14.49   0
  -2  -3  17    3.10   19.53   0
  -2   3  17   24.37   15.60   0
   1  -3 -17   19.39   16.10   0
   1   3 -17   -3.21   21.12   0
  -1  -3  17    2.71   13.94   0
  -1   3  17    8.30   15.90   0
   0  -3 -17   23.87   16.75   0
   0   3 -17   43.70   16.94   0
   0  -3  17   32.81   13.77   0
   0   3  17   38.16   15.34   0
   1   3  17   21.75   14.21   0
  -1  -3 -17   14.93   15.97   0
  -1   3 -17   19.26   14.89   0
   1  -3  17   -7.17   12.36   0
  -2   3 -17   37.19   10.73   0
   2  -3  17   50.39   13.69   0
   2   3  17   41.70   13.72   0
  -2  -3 -17   60.01   15.31   0
  -3   3 -17   21.28   15.01   0
   3  -3  17   24.44   10.90   0
   3   3  17   31.60    8.67   0
  -3  -3 -17   29.45   10.78   0
  -4   3 -17   11.14   10.56   0
   4  -3  17    4.26   14.22   0
   4   3  17   10.73   13.29   0
  -4  -3 -17   14.47   14.55   0
  -5   3 -17    7.28   15.18   0
   5  -3  17   -6.09   10.98   0
  -5  -3 -17   12.62   14.68   0
   5   3  17   -2.76   14.42   0
   6   3  17    6.82   16.43   0
  -6   3 -17    4.27   11.57   0
  -6  -3 -17   13.26   16.13   0
   6  -3  17    6.87   17.84   0
  -6   4  17   -5.80   16.39   0
  -6   4  17    6.36   16.88   0
  -5   4  17   21.47   15.32   0
  -5   4  17   11.12   14.88   0
  -4   4  17   14.81   14.81   0
  -4   4  17   17.43   15.23   0
  -3   4  17   -6.31    9.81   0
  -2   4  17   -0.83   14.38   0
  -1  -4  17  405.65   23.91   0
   1  -4 -17  412.08   17.48   0
   1   4 -17  468.12   25.12   0
  -1   4  17  403.30   18.00   0
   0  -4  17    5.42   12.98   0
   0  -4 -17   15.29   11.00   0
   0   4 -17   24.84   20.39   0
   0   4  17   13.73   15.21   0
   1   4  17   35.00   10.54   0
   1  -4  17   21.98   13.43   0
  -1  -4 -17   22.41   11.33   0
  -1   4 -17   24.64   14.31   0
  -2   4 -17   26.38   14.38   0
   2   4  17   48.44   13.33   0
   2  -4  17   31.34    9.91   0
  -2  -4 -17   44.42   10.41   0
  -3   4 -17   18.77   14.39   0
   3   4  17   29.45    9.60   0
   3  -4  17   15.75   14.16   0
  -3  -4 -17    1.12   13.42   0
  -4   4 -17    7.32   11.21   0
   4  -4  17    3.28   10.28   0
   4   4  17   20.31   13.27   0
  -4  -4 -17   20.42   13.72   0
  -5   4 -17  -15.06   11.18   0
   5   4  17    2.17   10.61   0
  -5  -4 -17    4.25   14.51   0
   5  -4  17   -4.84   15.58   0
   6   4  17    4.76   12.86   0
   6  -4  17    9.42   18.16   0
  -6   4 -17   14.26   11.84   0
  -6  -4 -17   -9.46   15.58   0
  -6   5  17    4.37   11.60   0
  -6   5  17   -1.14   12.24   0
  -5   5  17    4.63   16.05   0
  -5   5  17   19.90   15.51   0
  -4   5  17   12.10   14.66   0
  -4   5  17    8.76   14.94   0
  -3   5  17   26.20   15.13   0
  -2   5  17   63.48   16.49   0
  -1  -5  17    2.20   15.38   0
   1  -5 -17    1.26   14.78   0
   1   5 -17    3.28   20.83   0
  -1   5  17  -39.95   15.15   0
   0  -5 -17    9.26   10.42   0
   0  -5  17    3.37   16.37   0
   0   5 -17    9.50   15.28   0
   0   5  17   -8.94   10.30   0
  -1   5 -17    6.78   14.47   0
   1   5  17   20.10   13.58   0
  -1  -5 -17   14.31   14.75   0
   1  -5  17   15.84   13.61   0
  -2   5 -17   47.19   10.66   0
   2   5  17   42.94   13.80   0
  -2  -5 -17   38.63   13.83   0
   2  -5  17   39.91   13.90   0
  -3   5 -17   20.83   14.34   0
   3   5  17    5.07    8.82   0
  -3  -5 -17    8.25    9.73   0
   3  -5  17   19.28   13.84   0
  -4   5 -17    2.69   15.52   0
   4   5  17   -2.36   13.63   0
  -4  -5 -17   -6.34   14.11   0
   4  -5  17    2.95   15.26   0
   5  -5  17   15.85   16.62   0
  -5   5 -17    5.45   10.98   0
   5   5  17   12.19   10.31   0
  -5  -5 -17   -9.35   10.66   0
  -6   5 -17    6.73   12.13   0
   6  -5  17   12.00   12.69   0
  -6  -5 -17   18.44   11.63   0
   6   5  17   11.44   11.75   0
  -6   6  17   -8.30   17.62   0
  -6   6  17    5.50   17.97   0
  -5   6  17   15.00   12.12   0
  -5   6  17   -5.62   18.42   0
  -4   6  17   -4.90   15.45   0
  -4   6  17   31.74   15.18   0
  -3   6  17    0.72   15.24   0
  -2   6  17    2.79   10.70   0
   1  -6 -17   19.58   13.85   0
   1   6 -17   17.88   26.56   0
  -1   6  17   15.40   10.08   0
   0  -6 -17   33.79   14.73   0
   0  -6  17   31.36   13.93   0
   0   6 -17   24.35   14.87   0
   0   6  17   20.15   10.55   0
   1  -6  17   18.28   14.63   0
   1   6  17   21.44   13.51   0
  -1   6 -17   17.96   14.78   0
  -1  -6 -17   11.20   14.43   0
   2  -6  17   11.55   13.71   0
   2   6  17    7.12   12.91   0
  -2   6 -17    7.52   10.13   0
  -2  -6 -17   27.61   14.15   0
   3  -6  17   14.84   10.88   0
  -3   6 -17   16.75   15.36   0
   3   6  17   18.06    9.94   0
  -3  -6 -17   23.86   14.65   0
   4  -6  17   11.52   10.59   0
  -4   6 -17   12.39   14.63   0
   4   6  17    3.06   10.07   0
  -4  -6 -17   -0.75    9.57   0
  -5   6 -17   -1.56   16.30   0
   5  -6  17    5.97   16.64   0
   5   6  17   21.69   11.50   0
  -5  -6 -17   13.80   15.95   0
  -6   6 -17   -5.95   11.98   0
   6  -6  17    9.70   19.05   0
  -6  -6 -17   17.26   12.71   0
  -6   7  17    0.32   12.18   0
  -6   7  17    5.78   13.31   0
  -5   7  17    7.08   16.06   0
  -5   7  17   14.18   17.09   0
  -4   7  17    3.34   12.04   0
  -4   7  17    8.31   14.29   0
  -3   7  17   18.87   14.52   0
  -2   7  17   12.63   15.56   0
   1  -7 -17   17.92   13.73   0
  -1   7  17   14.95   10.83   0
   0  -7  17    9.66   17.13   0
   0  -7 -17   21.86   13.42   0
   0   7  17    3.14   14.18   0
   0   7 -17   -0.22   14.11   0
  -1   7 -17    5.69   13.91   0
  -1  -7 -17   14.99   10.58   0
   1  -7  17   13.18   14.56   0
   1   7  17   23.86   12.76   0
   2   7  17   15.93   13.42   0
  -2   7 -17   25.49   14.21   0
   2  -7  17   -6.08   13.23   0
  -2  -7 -17    6.32   14.02   0
   3   7  17   10.81    9.45   0
  -3   7 -17  -10.19   15.40   0
   3  -7  17   -3.83   15.48   0
  -3  -7 -17   -3.41   14.01   0
  -4   7 -17    0.95   17.22   0
   4   7  17   30.06   15.32   0
   4  -7  17   11.97   15.45   0
  -4  -7 -17    0.94   14.63   0
  -5   7 -17   -7.72   11.64   0
   5   7  17   -4.01   11.51   0
  -5  -7 -17   -3.74   11.56   0
   5  -7  17   14.96   15.97   0
  -5   8  17   25.43   15.56   0
  -5   8  17   21.60   18.29   0
  -4   8  17   10.87   12.52   0
  -4   8  17    2.97   11.49   0
  -3   8  17    8.17   10.64   0
  -2   8  17   16.40   10.93   0
  -1   8  17   20.56   14.67   0
   1  -8 -17    6.89   13.17   0
   0  -8 -17   17.06   10.02   0
   0   8  17   13.09   13.28   0
   0   8 -17   13.12   17.51   0
  -1   8 -17   -2.63   14.53   0
   1  -8  17    7.98   15.18   0
  -1  -8 -17    0.85    9.49   0
   1   8  17    7.68    9.83   0
   2   8  17   20.88    9.90   0
  -2   8 -17    0.15   14.36   0
   2  -8  17    6.33   14.64   0
  -2  -8 -17   -3.79   10.19   0
   3  -8  17    9.15   14.02   0
   3   8  17    9.34   13.84   0
  -3   8 -17    1.64   14.07   0
  -3  -8 -17   10.05   10.38   0
   4  -8  17   -3.63   11.90   0
  -4   8 -17   19.69   16.36   0
   4   8  17   -0.86   15.16   0
  -4  -8 -17   -3.37   10.02   0
   5  -8  17   22.59   17.52   0
  -5   8 -17    3.26   17.07   0
  -5  -8 -17   10.92   16.10   0
   5   8  17   11.63   18.07   0
  -5   9  17  -19.30   17.45   0
  -5   9  17    1.69   18.61   0
  -4   9  17    5.96   11.49   0
  -4   9  17   43.23   15.49   0
  -3   9  17   29.07   15.31   0
  -2   9  17  -28.07   15.70   0
   1  -9 -17   17.45   14.13   0
  -1   9  17   26.43   11.05   0
   0   9 -17    6.92   17.43   0
   0  -9 -17   -0.62   12.82   0
   0   9  17  -13.39    9.30   0
  -1   9 -17    6.93   15.17   0
  -1  -9 -17   12.32    9.27   0
   1   9  17    3.32   10.04   0
   2   9  17   -9.15   13.58   0
  -2   9 -17   10.24   14.44   0
  -2  -9 -17    0.29   13.31   0
   2  -9  17    5.86   15.22   0
   3  -9  17   14.74   18.25   0
   3   9  17   -0.48   10.00   0
  -3   9 -17    5.78   11.65   0
  -3  -9 -17  -10.09   14.00   0
  -4   9 -17   16.68   12.54   0
   4   9  17   32.03   15.67   0
  -4  -9 -17   12.23   15.32   0
   4  -9  17   22.17   18.00   0
   5  -9  17   -4.00   20.76   0
  -5   9 -17   -3.34   13.42   0
  -5  -9 -17   15.53   17.13   0
   5   9  17  -12.21   18.59   0
  -5  10  17   11.03   18.63   0
  -5  10  17    2.96   19.28   0
  -4  10  17   -3.50   17.44   0
  -4  10  17    4.89   15.82   0
  -3  10  17    8.11   11.65   0
  -2  10  17   26.37   14.83   0
   1 -10 -17    3.50   12.73   0
  -1  10  17  -15.67   10.07   0
   0  10 -17    6.68   18.41   0
   0  10 -17   11.07   17.33   0
   0 -10 -17   -0.56    9.35   0
   0  10  17   45.13   13.85   0
  -1  10 -17    4.05   15.76   0
  -1 -10 -17   10.96    9.27   0
   1  10  17    0.85   13.73   0
   2  10  17   -4.98   14.27   0
  -2  10 -17    4.47   14.93   0
  -2 -10 -17   13.59   13.34   0
   3  10  17   15.20   11.32   0
  -3  10 -17   -1.25   15.38   0
  -3 -10 -17   19.44   15.50   0
   4  10  17    3.03   12.07   0
  -4  10 -17    1.46   17.73   0
  -4 -10 -17    3.00   11.85   0
   4 -10  17   -2.24   18.41   0
  -4  11  17   30.11   16.37   0
  -4  11  17   -1.18   12.69   0
  -3  11  17    8.49   11.06   0
  -2  11  17  -15.26   11.41   0
  -1  11  17  -14.19   15.23   0
   0  11 -17    9.89   19.70   0
   0 -11 -17   -0.46   13.11   0
   0  11 -17    0.22   22.42   0
   0  11  17   14.44   14.14   0
  -1 -11 -17  -12.39    9.92   0
  -1  11 -17    0.38   15.30   0
   1  11  17    0.91   10.70   0
   2  11  17    3.74   11.43   0
  -2 -11 -17   -1.12    9.56   0
  -2  11 -17   10.81   14.91   0
   3  11  17   -8.60   16.14   0
  -3 -11 -17  -16.86   11.10   0
  -3  11 -17   17.95   16.27   0
   4  11  17    4.44   18.17   0
  -4  11 -17    8.10   17.33   0
  -4 -11 -17   17.18   17.22   0
  -4  12  17   15.49   13.13   0
  -4  12  17   -0.68   18.08   0
  -3  12  17   14.70   16.62   0
  -2  12  17   -0.40   10.46   0
  -1  12  17   -5.58   11.01   0
   0 -12 -17   -6.34   13.86   0
   0  12 -17    4.03   21.88   0
   0  12 -17    0.04   19.30   0
   0  12  17   17.64   14.44   0
  -1  12 -17    8.20   14.92   0
  -1 -12 -17    5.95   14.68   0
  -1  12 -17   -1.38   16.23   0
   1  12  17   -4.22   10.40   0
   2  12  17  -12.68   11.32   0
  -2 -12 -17    2.11   10.28   0
  -2  12 -17    8.63   17.16   0
   3  12  17    0.99   17.00   0
  -3 -12 -17   -3.68   16.66   0
  -3  12 -17   -9.93   17.79   0
  -3  13  17    6.72   11.68   0
  -2  13  17    8.88   16.35   0
  -1  13  17   24.07   15.88   0
   0  13 -17    4.29   24.98   0
   0 -13 -17    1.50    9.82   0
   0  13 -17    2.52   24.78   0
   0  13  17    6.10   11.29   0
  -1 -13 -17   10.89   15.04   0
  -1  13 -17   -3.51   17.31   0
  -1  13 -17    2.70   17.29   0
   1  13  17    5.10   11.05   0
   2  13  17   13.83   16.62   0
  -2 -13 -17   -3.18   16.86   0
  -2  13 -17    2.93   17.76   0
  -3 -13 -17    9.16   11.75   0
  -2  14  17   -8.81   17.13   0
  -1  14  17    9.28   16.26   0
   0  14 -17    7.57   25.79   0
   0  14 -17   -0.76   22.60   0
   0  14  17   -4.22   15.66   0
  -1 -14 -17   20.73   16.16   0
  -1  14 -17   -6.52   17.19   0
  -1  14 -17   -4.12   21.69   0
   1  14  17   18.57   16.70   0
  -6   0  18   15.36   16.14   0
  -6   0  18   10.46   16.76   0
  -5   0  18    3.68   18.72   0
  -5   0  18   11.26   14.84   0
  -4   0  18   14.15   13.99   0
  -4   0  18   19.03   18.42   0
  -3   0  18   62.73   15.31   0
  -2   0  18   69.16   15.12   0
  -1   0  18   -5.69    9.88   0
   1   0 -18    1.47   11.95   0
   0   0  18  240.34   15.85   0
   0   0 -18  256.05   17.25   0
   1   0  18   14.60    9.36   0
  -1   0 -18   -2.10   15.29   0
   2   0  18    4.35   14.08   0
  -2   0 -18   -3.92   10.87   0
   3   0  18    3.48   13.12   0
  -3   0 -18   -7.40   10.19   0
  -4   0 -18    1.33   10.24   0
   4   0  18    0.07   14.58   0
   5   0  18   -6.61   15.76   0
  -5   0 -18   12.46   14.90   0
   6   0  18   -1.10   10.99   0
  -6   0 -18    5.99   15.90   0
  -6   1  18  -10.48   16.74   0
  -6   1  18    7.52   16.80   0
  -6  -1  18   14.39   19.71   0
  -6  -1  18   -1.18   17.05   0
  -5  -1  18    2.48   19.56   0
  -5   1  18    2.69   15.65   0
  -5  -1  18    2.31   19.31   0
  -5   1  18   10.94   15.67   0
  -4   1  18   20.29   15.13   0
  -4  -1  18   -7.02   17.67   0
  -4  -1  18   -0.53   17.19   0
  -4   1  18   12.64   15.84   0
  -3  -1  18   35.26   17.94   0
  -3   1  18   26.36   15.47   0
  -3  -1  18   26.02   14.49   0
  -2  -1  18    6.56   14.53   0
  -2   1  18   10.37   14.80   0
  -1  -1  18   -0.57   14.18   0
   1  -1 -18   12.80   15.15   0
   1   1 -18   15.83   16.33   0
  -1   1  18    9.72    9.90   0
   0   1  18  100.23   10.31   0
   0  -1  18   81.99   14.12   0
   0  -1 -18  117.61   15.85   0
   0   1 -18   96.03   16.31   0
   1   1  18   39.33    9.92   0
   1  -1  18   41.88    9.93   0
  -1  -1 -18   51.04   15.83   0
  -1   1 -18   41.16   15.48   0
   2   1  18  124.85   10.66   0
   2  -1  18  125.32   14.42   0
  -2  -1 -18  108.85   15.49   0
  -2   1 -18  111.44   16.39   0
   3   1  18    7.20   13.12   0
  -3  -1 -18   24.51   14.51   0
   3  -1  18   -1.21   14.06   0
  -3   1 -18   -5.63   14.53   0
   4  -1  18  -11.27   14.76   0
   4   1  18    5.21    9.99   0
  -4  -1 -18   15.98   10.50   0
  -4   1 -18   21.81   10.41   0
  -5   1 -18   15.36   15.77   0
   5   1  18   25.96   14.36   0
   5  -1  18    6.14   16.06   0
  -5  -1 -18   15.75   15.06   0
   6   1  18   -8.82   16.34   0
   6  -1  18    3.79   12.43   0
  -6  -1 -18   21.47   11.06   0
  -6   1 -18   10.69   11.22   0
  -6   2  18    2.36   17.27   0
  -6   2  18   15.81   15.91   0
  -6  -2  18    2.32   20.68   0
  -6  -2  18   10.14   20.92   0
  -5   2  18   14.70   16.27   0
  -5   2  18   -4.23   15.96   0
  -5  -2  18   10.73   22.83   0
  -5  -2  18    0.49   19.53   0
  -4  -2  18   19.47   18.71   0
  -4   2  18   20.01   14.79   0
  -4   2  18   24.41   15.88   0
  -4  -2  18   20.20   21.67   0
  -3  -2  18   20.75   18.13   0
  -3   2  18   19.79   15.34   0
  -3  -2  18   28.02   18.03   0
   2  -2 -18    9.55    9.89   0
  -2  -2  18    4.76   15.66   0
  -2   2  18    6.73   14.92   0
   1  -2 -18  -10.58   13.82   0
   1   2 -18    0.56   15.68   0
  -1  -2  18    7.61   17.13   0
  -1   2  18    7.79   14.25   0
   0   2  18   70.33   14.77   0
   0  -2 -18   42.96   16.13   0
   0  -2  18   45.57   14.42   0
   0   2 -18   41.23   16.91   0
   1   2  18   19.36   13.71   0
  -1  -2 -18   36.04   16.42   0
   1  -2  18   30.48   13.26   0
  -1   2 -18    4.08   14.20   0
   2   2  18   64.30   10.04   0
  -2  -2 -18   55.76   15.78   0
[truncated: 104,051 more chars]
