# Supplementary material for: Crystal structure and Hirshfeld surface analysis of 4-(2,6-di­chloro­benz­yl)-6-phenyl­pyridazin-3(2H)-one
Source: Acta Crystallogr E Crystallogr Commun. 2019 Apr 18;75(Pt 5):650–4. doi: 10.1107/S2056989019005139 (PMC6505619; doi:10.1107/S2056989019005139)
Supplement: Supplementary file 2 [file e-75-00650-Isup2.hkl]

data_I                                                                          
_shelx_title ' shelxt_a.res in P2(1)/c'                                         
_shelx_refln_list_code          4                                               
_shelx_F_calc_maximum      175.33                                               
_exptl_crystal_F_000       680.00                                               
_reflns_d_resolution_high  0.8395                                               
                                                                                
loop_                                                                           
 _space_group_symop_operation_xyz                                               
 'x, y, z'                                                                      
 '-x, y+1/2, -z+1/2'                                                            
 '-x, -y, -z'                                                                   
 'x, -y-1/2, z-1/2'                                                             
                                                                                
_cell_length_a     5.8511                                                       
_cell_length_b    12.5544                                                       
_cell_length_c    21.0689                                                       
_cell_angle_alpha  90.000                                                       
_cell_angle_beta   92.666                                                       
_cell_angle_gamma  90.000                                                       
                                                                                
_shelx_F_squared_multiplier     1.000                                           
                                                                                
loop_                                                                           
 _refln_index_h                                                                 
 _refln_index_k                                                                 
 _refln_index_l                                                                 
 _refln_F_squared_calc                                                          
 _refln_F_squared_meas                                                          
 _refln_F_squared_sigma                                                         
 _refln_observed_status                                                         
   1   0   0         44.52         41.20        59.60 o                         
   2   0   0       3353.68       3414.25        79.44 o                         
   3   0   0        509.30        537.61        36.43 o                         
   4   0   0        255.34        283.62        32.68 o                         
   5   0   0         28.18         24.17        30.95 o                         
   6   0   0        158.46        193.30        37.09 o                         
   1   1   0       1188.72       1245.79        45.58 o                         
   2   1   0       1322.33       1237.31        30.84 o                         
   3   1   0        187.46        177.23        22.91 o                         
   4   1   0        999.13       1034.66        49.81 o                         
   5   1   0         23.51         36.77        18.89 o                         
   6   1   0          2.65          0.47        20.85 o                         
   0   2   0       1600.13       1648.65        73.57 o                         
   1   2   0        362.90        339.32        37.97 o                         
   2   2   0          0.47         10.95        20.29 o                         
   3   2   0        218.44        209.11        21.08 o                         
   4   2   0         11.76         25.14        18.83 o                         
   5   2   0        258.75        268.87        25.12 o                         
   6   2   0          1.15          2.91        22.45 o                         
   1   3   0       8132.78       8265.86       115.29 o                         
   2   3   0        462.61        476.57        23.28 o                         
   3   3   0        349.51        296.26        27.05 o                         
   4   3   0         23.98         11.31        15.66 o                         
   5   3   0        126.78        138.45        21.45 o                         
   6   3   0         35.70         40.34        20.61 o                         
   0   4   0       2919.69       2902.39        89.70 o                         
   1   4   0       2277.94       2358.88        45.96 o                         
   2   4   0        332.59        276.36        30.20 o                         
   3   4   0         50.31         69.24        16.03 o                         
   4   4   0        296.05        261.95        19.33 o                         
   5   4   0          6.63         13.26        16.16 o                         
   6   4   0         31.38          5.32        23.45 o                         
   1   5   0        378.69        428.05        36.81 o                         
   2   5   0        683.79        700.53        32.38 o                         
   3   5   0        341.71        297.73        20.81 o                         
   4   5   0        429.56        449.07        24.25 o                         
   5   5   0         13.47          7.85        22.56 o                         
   6   5   0          1.69          5.55        23.24 o                         
   0   6   0       1005.90       1050.11        61.66 o                         
   1   6   0       1561.98       1544.76        37.72 o                         
   2   6   0       1001.89       1045.78        32.84 o                         
   3   6   0         90.12         87.77        25.59 o                         
   4   6   0         18.94         16.23        23.96 o                         
   5   6   0        228.18        218.42        32.58 o                         
   6   6   0          7.01         50.51        27.05 o                         
   1   7   0        198.92        197.12        29.10 o                         
   2   7   0          0.49          7.78        23.78 o                         
   3   7   0        566.49        570.62        27.84 o                         
   4   7   0         22.36         14.68        21.07 o                         
   5   7   0         18.58         -3.62        19.85 o                         
   6   7   0          0.41         14.55        23.62 o                         
   0   8   0        176.05        177.81        41.91 o                         
   1   8   0          8.54          8.21        24.28 o                         
   2   8   0         35.01         34.99        21.61 o                         
   3   8   0        155.36        137.83        24.38 o                         
   4   8   0          0.25          3.20        22.50 o                         
   5   8   0          0.51         -0.23        26.12 o                         
   1   9   0         51.16         64.74        27.88 o                         
   2   9   0        244.91        244.59        19.87 o                         
   3   9   0         67.72         40.36        25.91 o                         
   4   9   0         75.66         94.42        26.13 o                         
   5   9   0          1.63          9.21        27.46 o                         
   0  10   0         13.15        -37.88        37.88 o                         
   1  10   0         38.39         79.37        24.87 o                         
   2  10   0        111.76        124.42        23.06 o                         
   3  10   0         61.77         45.78        19.65 o                         
   4  10   0         11.13         10.48        25.19 o                         
   5  10   0          0.64         25.48        27.89 o                         
   1  11   0         35.59         31.25        23.94 o                         
   2  11   0          3.15         10.07        18.41 o                         
   3  11   0          0.07          0.22        15.73 o                         
   4  11   0          0.31         -4.56        19.08 o                         
   0  12   0         23.30         14.07        48.17 o                         
   1  12   0         14.18         24.38        28.43 o                         
   2  12   0          0.58          5.19        19.07 o                         
   3  12   0         12.87         30.68        23.10 o                         
   4  12   0          0.19         13.35        21.41 o                         
   1  13   0          0.01         -6.96        27.77 o                         
   2  13   0         33.72         47.77        23.50 o                         
   3  13   0         29.22         29.10        23.72 o                         
   0  14   0          4.83         -0.55        36.10 o                         
   1  14   0         12.12         12.71        22.30 o                         
   2  14   0          0.73         50.88        33.70 o                         
  -6   1   1          1.51         -5.21        18.78 o                         
  -5   1   1         48.63         59.21        22.09 o                         
  -4   1   1        276.64        253.70        21.50 o                         
  -3   1   1        917.91        979.78        41.47 o                         
  -2   1   1       1464.91       1443.28        33.53 o                         
  -1   1   1       1239.36       1335.47        48.09 o                         
   0   1   1       1381.12       1719.59       102.37 o                         
   1   1   1       2997.45       2963.46        78.92 o                         
   2   1   1       3967.96       3582.00        51.03 o                         
   3   1   1        312.99        337.19        24.19 o                         
   4   1   1         17.11         15.39        17.26 o                         
   5   1   1         13.18         23.68        18.04 o                         
   6   1   1         39.76         53.16        23.18 o                         
  -6   2   1         56.42         76.09        19.80 o                         
  -5   2   1          9.27         11.09        17.98 o                         
  -4   2   1        403.71        431.91        22.84 o                         
  -3   2   1        159.39        176.03        22.93 o                         
  -2   2   1        160.60        157.43        20.29 o                         
  -1   2   1      13253.66      13773.64       235.36 o                         
   0   2   1       3450.83       3770.73       111.67 o                         
   1   2   1        103.58        126.41        39.55 o                         
   2   2   1       1199.05       1226.12        29.68 o                         
   3   2   1       1360.18       1402.66        26.47 o                         
   4   2   1          2.44         17.32        16.91 o                         
   5   2   1         29.91         38.59        17.66 o                         
   6   2   1         28.63         27.34        20.25 o                         
  -6   3   1          1.10          8.32        19.99 o                         
  -5   3   1         67.45         51.20        21.34 o                         
  -4   3   1         86.77         99.08        19.32 o                         
  -3   3   1          7.38        -14.20        21.91 o                         
  -2   3   1        295.30        314.76        24.92 o                         
  -1   3   1        146.17        167.66        61.72 o                         
   0   3   1       1136.54       1146.96        53.27 o                         
   1   3   1      14058.74      14587.34       362.75 o                         
   2   3   1       1031.03       1084.55        27.79 o                         
   3   3   1       1823.80       1885.98        49.91 o                         
   4   3   1         31.60         28.28        16.99 o                         
   5   3   1        116.16        124.23        19.53 o                         
   6   3   1         17.98          4.59        18.23 o                         
  -6   4   1          0.19         22.39        25.91 o                         
  -5   4   1         23.54         35.12        17.37 o                         
  -4   4   1          2.43          6.00        19.95 o                         
  -3   4   1        129.51        128.08        25.59 o                         
  -2   4   1       2481.57       2609.00        69.88 o                         
  -1   4   1        649.56        557.70        51.29 o                         
   0   4   1         26.88         26.53        28.35 o                         
   1   4   1       5464.32       5276.63       159.52 o                         
   2   4   1          1.87         -6.05        20.98 o                         
   3   4   1          4.03         21.86        18.42 o                         
   4   4   1         21.40         36.07        16.80 o                         
   5   4   1         52.00         62.74        16.85 o                         
   6   4   1          1.75         -1.15        20.99 o                         
  -6   5   1         14.38         31.57        23.12 o                         
  -5   5   1         13.89         17.02        24.94 o                         
  -4   5   1         78.84         90.90        24.59 o                         
  -3   5   1         56.99         53.90        23.88 o                         
  -2   5   1       3687.76       3817.90        99.17 o                         
  -1   5   1         91.12        125.56        25.69 o                         
   0   5   1        140.71        118.44        26.44 o                         
   1   5   1        727.59        762.56        33.74 o                         
   2   5   1          3.54         28.85        27.42 o                         
   3   5   1        127.50         81.83        17.33 o                         
   4   5   1         80.71         82.80        19.20 o                         
   5   5   1          1.14         -4.56        20.96 o                         
   6   5   1          2.48         26.04        20.77 o                         
  -6   6   1         63.41        106.56        27.87 o                         
  -5   6   1         69.78         63.65        19.94 o                         
  -4   6   1        109.36         81.57        22.56 o                         
  -3   6   1          8.90         40.05        24.04 o                         
  -2   6   1       1014.93        972.69        32.36 o                         
  -1   6   1          3.72         21.74        26.12 o                         
   0   6   1       2551.43       2470.66        37.02 o                         
   1   6   1         10.59         19.53        25.64 o                         
   2   6   1         10.98         29.49        19.23 o                         
   3   6   1        586.21        559.96        27.25 o                         
   4   6   1          2.76         13.46        20.85 o                         
   5   6   1         38.47         29.73        18.72 o                         
   6   6   1         82.97         61.01        20.62 o                         
  -6   7   1          0.11         -1.12        23.62 o                         
  -5   7   1          7.35         16.47        21.30 o                         
  -4   7   1         14.61         12.70        25.38 o                         
  -3   7   1        549.08        541.90        25.21 o                         
  -2   7   1        159.71        164.06        28.01 o                         
  -1   7   1        336.55        334.92        29.95 o                         
   0   7   1         60.19         59.25        31.04 o                         
   1   7   1        836.05        811.86        24.98 o                         
   2   7   1       1564.81       1588.45        34.71 o                         
   3   7   1        961.27        961.20        30.80 o                         
   4   7   1          2.81         17.60        21.53 o                         
   5   7   1          4.52         -2.40        26.32 o                         
   6   7   1          0.08          5.72        20.48 o                         
  -5   8   1         35.25         34.61        26.19 o                         
  -4   8   1         71.58         99.82        22.34 o                         
  -3   8   1         17.79          9.93        26.03 o                         
  -2   8   1         30.77         63.25        19.96 o                         
  -1   8   1        898.51        898.97        32.06 o                         
   0   8   1        150.79        160.47        38.16 o                         
   1   8   1        761.64        758.68        26.10 o                         
   2   8   1          1.86         -5.78        21.65 o                         
   3   8   1        227.22        193.85        20.88 o                         
   4   8   1         94.27        105.71        25.92 o                         
   5   8   1         21.40         20.39        26.07 o                         
  -5   9   1         36.07         36.55        27.06 o                         
  -4   9   1        106.12         77.62        22.08 o                         
  -3   9   1         72.27         83.04        23.19 o                         
  -2   9   1        179.26        208.24        20.87 o                         
  -1   9   1        234.87        213.44        37.20 o                         
   0   9   1        100.84        112.11        28.04 o                         
   1   9   1         40.55         34.08        21.64 o                         
   2   9   1         40.24         68.28        21.34 o                         
   3   9   1          9.63         16.30        22.29 o                         
   4   9   1         10.94         19.06        21.89 o                         
   5   9   1          3.44          9.60        25.76 o                         
  -5  10   1          4.99         17.22        27.49 o                         
  -4  10   1          1.59         14.90        25.27 o                         
  -3  10   1         10.35         23.77        19.60 o                         
  -2  10   1         93.70         83.57        23.63 o                         
  -1  10   1         16.14         12.21        43.41 o                         
   0  10   1        698.28        766.40        43.21 o                         
   1  10   1          3.71         24.62        20.82 o                         
   2  10   1        203.80        218.73        23.82 o                         
   3  10   1          6.05         30.22        26.84 o                         
   4  10   1         14.48         39.10        23.22 o                         
   5  10   1          1.43         14.38        23.48 o                         
  -4  11   1          3.61         -6.25        20.67 o                         
  -3  11   1          0.65         13.91        19.81 o                         
  -2  11   1        179.90        172.73        20.46 o                         
  -1  11   1        148.25        171.46        35.45 o                         
   0  11   1          1.14        -35.19        35.19 o                         
   1  11   1          0.02         32.81        33.10 o                         
   2  11   1         23.05         44.98        18.11 o                         
   3  11   1         13.27         53.85        19.10 o                         
   4  11   1         82.77         85.77        24.77 o                         
  -4  12   1         20.19         24.59        20.92 o                         
  -3  12   1         14.65         11.10        18.72 o                         
  -2  12   1          6.53          8.81        21.12 o                         
  -1  12   1        232.33        210.87        42.56 o                         
   0  12   1          1.48         19.78        54.83 o                         
   1  12   1         17.42         30.61        22.34 o                         
   2  12   1          5.22         51.34        23.42 o                         
   3  12   1          0.34         19.93        19.75 o                         
   4  12   1          7.11         32.02        19.29 o                         
  -3  13   1         72.86         84.09        21.99 o                         
  -2  13   1          4.47         42.48        24.48 o                         
  -1  13   1         12.81         33.01        34.52 o                         
   0  13   1         10.22         74.61        37.67 o                         
   1  13   1          7.74         -9.66        23.62 o                         
   2  13   1          2.84         29.27        27.41 o                         
   3  13   1         26.91         13.56        19.48 o                         
  -2  14   1          8.77         25.19        29.06 o                         
  -1  14   1         14.24         13.82        24.05 o                         
   0  14   1         74.35         51.36        20.52 o                         
   1  14   1          0.58        -11.21        25.47 o                         
   2  14   1          0.76         -2.18        19.52 o                         
  -6   0   2         94.32        110.32        27.41 o                         
  -5   0   2         59.71         64.32        30.63 o                         
  -4   0   2          9.97         19.01        30.34 o                         
  -3   0   2        431.03        403.72        34.73 o                         
  -2   0   2        313.21        307.95        34.31 o                         
  -1   0   2       1020.76       1187.56        73.04 o                         
   0   0   2       2073.84       2251.74        96.34 o                         
   1   0   2       1879.55       2039.14        73.81 o                         
   2   0   2        113.61         82.93        29.68 o                         
   3   0   2          7.67         19.76        22.91 o                         
   4   0   2        748.24        748.15       116.81 o                         
   5   0   2          5.63         23.36        30.05 o                         
   6   0   2         27.98         69.36        32.39 o                         
  -6   1   2        119.15        116.01        19.49 o                         
  -5   1   2        322.84        359.76        22.65 o                         
  -4   1   2        396.40        440.44        23.14 o                         
  -3   1   2        977.61        989.53        27.59 o                         
  -2   1   2        729.23        686.49        30.17 o                         
  -1   1   2       2139.72       2277.93        64.98 o                         
   0   1   2       2416.34       2572.95        75.37 o                         
   1   1   2        429.13        460.24        33.30 o                         
   2   1   2        173.17        125.71        20.89 o                         
   3   1   2       1962.27       1946.45        40.85 o                         
   4   1   2        617.54        635.71        23.72 o                         
   5   1   2         53.23         73.61        21.86 o                         
   6   1   2         37.02         82.74        20.66 o                         
  -6   2   2         25.20         45.54        17.04 o                         
  -5   2   2         41.40         66.98        16.37 o                         
  -4   2   2         11.28         31.47        17.58 o                         
  -3   2   2         38.30         62.76        18.66 o                         
  -2   2   2         34.38         30.54        22.61 o                         
  -1   2   2      30740.88      31144.64      1136.37 o                         
   0   2   2         68.15         96.88        52.20 o                         
   1   2   2       1280.30       1324.88        43.22 o                         
   2   2   2         49.04         39.56        22.70 o                         
   3   2   2        632.51        667.04        22.84 o                         
   4   2   2        118.42        127.78        21.15 o                         
   5   2   2         24.05         38.80        19.52 o                         
   6   2   2          0.39          2.72        17.35 o                         
  -6   3   2          0.10          4.15        15.92 o                         
  -5   3   2         83.02         75.08        17.95 o                         
  -4   3   2         20.14         21.54        21.10 o                         
  -3   3   2        479.71        488.46        28.61 o                         
  -2   3   2        554.98        542.28        43.31 o                         
  -1   3   2        341.78        285.94        64.88 o                         
   0   3   2       5628.15       5532.13       169.37 o                         
   1   3   2       2060.99       2098.54        38.42 o                         
   2   3   2        710.39        709.44        25.90 o                         
   3   3   2       1493.26       1559.52        53.50 o                         
   4   3   2        100.81        109.17        18.85 o                         
   5   3   2         86.34        109.26        18.89 o                         
   6   3   2         56.12         34.97        20.43 o                         
  -6   4   2         96.02        119.35        23.86 o                         
  -5   4   2        111.49        130.41        21.84 o                         
  -4   4   2        201.46        180.08        21.99 o                         
  -3   4   2         50.38         55.23        25.28 o                         
  -2   4   2        819.28        811.80        46.02 o                         
  -1   4   2        460.18        455.27        31.52 o                         
   0   4   2       2522.11       2545.65        46.65 o                         
   1   4   2       1146.59       1147.50        34.16 o                         
   2   4   2       1318.52       1332.53        62.75 o                         
   3   4   2          2.52         11.58        18.20 o                         
   4   4   2        103.70         83.39        19.44 o                         
   5   4   2         28.06         43.79        19.42 o                         
   6   4   2         12.10         18.07        23.59 o                         
  -6   5   2          3.23         11.98        25.51 o                         
  -5   5   2         21.67         52.27        25.63 o                         
  -4   5   2        812.49        744.91        26.11 o                         
  -3   5   2        276.71        289.19        27.19 o                         
  -2   5   2       1063.78       1044.57        34.64 o                         
  -1   5   2       1075.40       1066.92        36.35 o                         
   0   5   2          5.55         23.13        24.80 o                         
   1   5   2        175.72        174.73        27.75 o                         
   2   5   2        208.28        188.80        24.99 o                         
   3   5   2        648.15        673.92        22.87 o                         
   4   5   2         81.49        100.66        19.69 o                         
   5   5   2          0.74         10.70        19.35 o                         
   6   5   2         41.38         46.81        18.81 o                         
  -6   6   2          1.17         17.50        23.65 o                         
  -5   6   2          0.28         22.89        20.05 o                         
  -4   6   2          5.67         30.23        22.01 o                         
  -3   6   2         96.56         94.18        24.46 o                         
  -2   6   2        118.53        117.78        27.94 o                         
  -1   6   2        339.19        297.82        31.09 o                         
   0   6   2        110.13        116.26        27.07 o                         
   1   6   2        281.67        255.12        26.09 o                         
   2   6   2       1441.33       1455.47        50.96 o                         
   3   6   2        307.94        279.94        27.33 o                         
   4   6   2        119.50         73.31        21.99 o                         
   5   6   2          5.25          1.74        15.72 o                         
   6   6   2          9.70         -4.70        23.15 o                         
  -6   7   2          7.58        -11.67        27.30 o                         
  -5   7   2         35.71         59.43        22.32 o                         
  -4   7   2         62.56         34.53        25.80 o                         
  -3   7   2         48.48         35.00        21.74 o                         
  -2   7   2         41.26         61.80        19.52 o                         
  -1   7   2        987.85       1061.62        33.61 o                         
   0   7   2        128.31        128.65        22.48 o                         
   1   7   2        336.75        296.40        26.28 o                         
   2   7   2        300.56        301.56        25.42 o                         
   3   7   2       1009.45       1011.15        28.84 o                         
   4   7   2          3.88          0.17        23.76 o                         
   5   7   2          1.59         -9.65        21.35 o                         
   6   7   2          2.49          4.06        18.83 o                         
  -5   8   2          3.86         25.56        26.86 o                         
  -4   8   2         47.13         42.69        21.98 o                         
  -3   8   2          0.90         18.24        25.99 o                         
  -2   8   2          6.04          3.24        21.11 o                         
  -1   8   2        219.59        243.65        37.78 o                         
   0   8   2        213.10        227.11        40.70 o                         
   1   8   2        150.93        181.20        22.26 o                         
   2   8   2         70.37         79.64        22.26 o                         
   3   8   2        106.83        130.01        22.82 o                         
   4   8   2          0.26          3.80        21.81 o                         
   5   8   2          0.59         16.63        25.14 o                         
  -5   9   2          8.27          4.66        29.07 o                         
  -4   9   2          3.12         16.44        21.51 o                         
  -3   9   2         14.34          8.68        16.94 o                         
  -2   9   2        142.64        171.37        22.94 o                         
  -1   9   2         34.27         68.55        29.97 o                         
   0   9   2         93.12        151.59        31.55 o                         
   1   9   2        327.63        338.47        21.22 o                         
   2   9   2          4.89         15.12        24.06 o                         
   3   9   2          7.53         25.05        18.86 o                         
   4   9   2         84.78         47.63        23.17 o                         
   5   9   2          2.17         26.83        26.49 o                         
  -5  10   2          0.59         19.49        22.97 o                         
  -4  10   2         94.28        118.17        23.39 o                         
  -3  10   2         53.08         59.78        22.28 o                         
  -2  10   2         23.54         27.64        20.30 o                         
  -1  10   2         66.50         92.34        39.28 o                         
   0  10   2        108.05        109.05        39.31 o                         
   1  10   2          6.48         25.61        20.61 o                         
   2  10   2         64.78         85.24        23.30 o                         
   3  10   2         89.12         86.70        35.54 o                         
   4  10   2          6.83         27.95        21.87 o                         
   5  10   2          0.92         14.40        21.18 o                         
  -4  11   2          6.46         15.78        23.22 o                         
  -3  11   2          0.81         28.11        21.59 o                         
  -2  11   2        132.45        164.62        27.70 o                         
  -1  11   2          0.10         11.42        29.65 o                         
   0  11   2         91.77        107.50        53.64 o                         
   1  11   2        104.70        126.70        19.17 o                         
   2  11   2         75.64        102.02        20.58 o                         
   3  11   2          0.35          8.11        18.22 o                         
   4  11   2          6.61         44.69        26.57 o                         
  -4  12   2          3.59          1.86        22.79 o                         
  -3  12   2          1.24          7.73        21.71 o                         
  -2  12   2         11.13        -22.74        26.38 o                         
  -1  12   2         23.32         21.55        50.33 o                         
   0  12   2        102.00        122.47        20.72 o                         
   1  12   2         66.39         92.24        27.69 o                         
   2  12   2          9.59         -2.70        18.03 o                         
   3  12   2          5.10          3.94        16.11 o                         
   4  12   2         15.25         39.94        21.09 o                         
  -3  13   2         24.65         44.41        24.67 o                         
  -2  13   2         15.25         30.30        28.15 o                         
  -1  13   2          2.83         11.89        53.11 o                         
   0  13   2          5.94         10.00        23.90 o                         
   1  13   2         46.95         44.54        23.58 o                         
   2  13   2         34.82         31.60        23.14 o                         
   3  13   2         36.59         56.42        20.87 o                         
  -2  14   2          2.03         35.31        28.59 o                         
  -1  14   2        102.13        110.14        25.29 o                         
   0  14   2          4.42         34.52        22.63 o                         
   1  14   2         24.82         38.76        25.24 o                         
   2  14   2          0.05         43.80        24.74 o                         
  -6   1   3         12.32         28.24        22.48 o                         
  -5   1   3          0.33          8.20        18.70 o                         
  -4   1   3        104.48         99.24        21.42 o                         
  -3   1   3         88.24         67.73        23.23 o                         
  -2   1   3        853.38        823.24        31.98 o                         
  -1   1   3        502.23        594.31        77.46 o                         
   0   1   3       1075.65       1124.25        48.18 o                         
   1   1   3      10564.42      10239.08        79.31 o                         
   2   1   3       1830.39       1759.42        57.32 o                         
   3   1   3        156.97        172.97        18.57 o                         
   4   1   3        192.33        192.14        16.96 o                         
   5   1   3          1.53         15.19        19.74 o                         
   6   1   3          0.00          5.30        19.86 o                         
  -6   2   3         12.45          2.96        18.95 o                         
  -5   2   3         28.25         35.91        19.42 o                         
  -4   2   3         27.43         16.56        20.84 o                         
  -3   2   3         39.10         48.83        20.31 o                         
  -2   2   3       2360.32       2317.28       100.45 o                         
  -1   2   3        995.77        949.81        62.02 o                         
   0   2   3         11.66         46.56        45.91 o                         
   1   2   3       5279.56       5474.16        93.31 o                         
   2   2   3         39.19         48.62        21.27 o                         
   3   2   3        261.72        246.35        20.40 o                         
   4   2   3         75.85         85.03        15.41 o                         
   5   2   3          0.27         39.53        21.79 o                         
   6   2   3          1.54         21.02        19.94 o                         
  -6   3   3          0.04         26.28        22.43 o                         
  -5   3   3          9.36         25.24        24.79 o                         
  -4   3   3         20.96          9.63        19.00 o                         
  -3   3   3       1871.49       1864.91        52.89 o                         
  -2   3   3          2.10         12.83        25.25 o                         
  -1   3   3       3278.35       3244.37        61.43 o                         
   0   3   3         20.82          6.44        45.36 o                         
   1   3   3          0.81         -2.29        27.00 o                         
   2   3   3        103.49         79.49        20.08 o                         
   3   3   3         61.97         50.45        19.87 o                         
   4   3   3          2.75          1.86        16.34 o                         
   5   3   3          0.08          7.67        17.25 o                         
   6   3   3         11.50         10.59        20.28 o                         
  -6   4   3          0.27         12.14        25.55 o                         
  -5   4   3          0.35         43.61        21.85 o                         
  -4   4   3          3.83         10.70        25.03 o                         
  -3   4   3          0.32        -10.90        24.74 o                         
  -2   4   3       1407.47       1489.54        37.46 o                         
  -1   4   3       1136.06       1114.65        38.65 o                         
   0   4   3        699.22        717.99        38.92 o                         
   1   4   3        310.59        275.63        25.75 o                         
   2   4   3       4960.76       5119.02       113.43 o                         
   3   4   3          0.18          6.17        18.25 o                         
   4   4   3          2.96          2.91        15.89 o                         
   5   4   3        200.24        191.23        19.92 o                         
   6   4   3          3.48         -1.25        19.32 o                         
  -6   5   3          0.29         -2.54        26.62 o                         
  -5   5   3          5.79         -4.84        26.03 o                         
  -4   5   3        341.07        305.09        31.62 o                         
  -3   5   3          1.67         12.84        24.39 o                         
  -2   5   3       2098.00       2185.10        55.81 o                         
  -1   5   3        265.75        263.24        30.71 o                         
   0   5   3         81.99         91.48        23.53 o                         
   1   5   3        103.48         91.12        23.42 o                         
   2   5   3        933.01        884.00        40.17 o                         
   3   5   3         15.50          7.10        17.24 o                         
   4   5   3         59.51         60.05        17.77 o                         
   5   5   3          8.19          7.00        19.40 o                         
   6   5   3         15.32         14.92        20.26 o                         
  -6   6   3         20.76          4.31        28.35 o                         
  -5   6   3          8.06         30.78        22.45 o                         
  -4   6   3          1.35         18.58        25.65 o                         
  -3   6   3          0.01         -1.37        20.60 o                         
  -2   6   3        311.28        318.09        21.24 o                         
  -1   6   3        423.43        490.26        32.34 o                         
   0   6   3       2885.56       2816.74        41.03 o                         
   1   6   3          0.34         28.48        25.06 o                         
   2   6   3        124.31        147.08        25.26 o                         
   3   6   3         28.59         31.63        19.52 o                         
   4   6   3          0.31        -11.88        19.54 o                         
   5   6   3         16.54         22.95        20.39 o                         
   6   6   3         45.44         13.15        23.22 o                         
  -6   7   3          0.02          2.08        28.01 o                         
  -5   7   3          9.09         25.80        25.24 o                         
  -4   7   3         10.92         47.26        21.41 o                         
  -3   7   3        484.11        485.17        28.42 o                         
  -2   7   3          3.39         19.39        19.35 o                         
  -1   7   3         29.29          4.37        36.29 o                         
   0   7   3        142.07        167.43        25.02 o                         
   1   7   3        155.78        157.67        27.18 o                         
   2   7   3          0.04         18.28        28.06 o                         
   3   7   3        354.56        375.40        28.23 o                         
   4   7   3          0.28          0.78        20.44 o                         
   5   7   3          2.70         24.38        19.46 o                         
   6   7   3          4.75         31.81        22.71 o                         
  -5   8   3          5.07         -4.06        24.28 o                         
  -4   8   3        151.35        115.41        21.81 o                         
  -3   8   3         88.88         73.37        19.67 o                         
  -2   8   3          4.09          4.18        19.22 o                         
  -1   8   3        885.97        887.44        35.53 o                         
   0   8   3        158.94        190.99        25.06 o                         
   1   8   3        658.89        669.60        23.65 o                         
   2   8   3          6.58         39.20        27.76 o                         
   3   8   3        132.15        151.50        21.57 o                         
   4   8   3         34.64         49.77        22.49 o                         
   5   8   3          6.07         30.90        22.86 o                         
  -5   9   3          0.25         -3.95        24.26 o                         
  -4   9   3         54.13         59.94        22.07 o                         
  -3   9   3        160.44        184.73        23.23 o                         
  -2   9   3         42.22         42.37        18.69 o                         
  -1   9   3        215.61        282.98        44.04 o                         
   0   9   3          5.80         23.85        29.78 o                         
   1   9   3        128.91        106.57        22.65 o                         
   2   9   3        900.19        950.69        55.04 o                         
   3   9   3         54.45         49.49        26.16 o                         
   4   9   3          1.01          2.44        18.84 o                         
   5   9   3         53.61         51.57        27.14 o                         
  -5  10   3          4.28         10.12        19.63 o                         
  -4  10   3         47.26         75.52        23.32 o                         
  -3  10   3        136.77        121.54        22.60 o                         
  -2  10   3        200.86        187.91        45.96 o                         
  -1  10   3          0.45         18.50        36.11 o                         
   0  10   3        146.63        201.48        30.74 o                         
   1  10   3         53.82         70.82        21.98 o                         
   2  10   3        284.82        294.67        23.66 o                         
   3  10   3         48.62         54.01        26.16 o                         
   4  10   3        126.35        124.25        27.08 o                         
   5  10   3          0.02          9.68        49.33 o                         
  -4  11   3         15.17          8.54        24.04 o                         
  -3  11   3          0.02          8.84        19.88 o                         
  -2  11   3          0.03          1.23        27.25 o                         
  -1  11   3          1.49         -7.53        28.08 o                         
   0  11   3         88.85         81.71        23.62 o                         
   1  11   3          0.36        -13.28        21.69 o                         
   2  11   3        117.63        127.74        22.96 o                         
   3  11   3          0.03          4.95        25.73 o                         
   4  11   3          7.91         12.89        27.40 o                         
  -4  12   3          0.37         -7.84        23.67 o                         
  -3  12   3          2.63         24.32        27.05 o                         
  -2  12   3         40.56          8.86        26.52 o                         
  -1  12   3         90.98        120.19        37.21 o                         
   0  12   3         12.09          3.39        28.14 o                         
   1  12   3        263.03        308.37        41.41 o                         
   2  12   3         24.75         34.36        23.30 o                         
   3  12   3         10.54         20.66        22.78 o                         
   4  12   3          0.03         24.75        28.15 o                         
  -3  13   3         31.38         71.00        25.24 o                         
  -2  13   3         22.16         28.34        25.29 o                         
  -1  13   3          0.53         -6.57        34.94 o                         
   0  13   3          1.81          7.31        23.24 o                         
   1  13   3          0.65         40.08        27.60 o                         
   2  13   3         40.28         22.13        20.70 o                         
   3  13   3         51.72         48.00        21.64 o                         
  -2  14   3          0.06         -5.33        24.61 o                         
  -1  14   3          0.44         -4.45        24.36 o                         
   0  14   3          3.38         23.04        24.40 o                         
   1  14   3         10.49         58.47        24.84 o                         
   2  14   3          4.78          2.85        26.11 o                         
  -6   0   4          2.11         28.03        24.08 o                         
  -5   0   4         27.94         26.74        24.63 o                         
  -4   0   4        477.03        469.89        39.33 o                         
  -3   0   4         29.76         34.84        31.10 o                         
  -2   0   4       1829.59       1816.85        75.98 o                         
  -1   0   4       2150.93       2140.66       106.38 o                         
   0   0   4       8672.21       8514.72       123.72 o                         
   1   0   4       2263.64       2307.76        67.08 o                         
   2   0   4         30.21         16.81        27.19 o                         
   3   0   4         17.01         33.17        22.92 o                         
   4   0   4        161.74        175.44        25.21 o                         
   5   0   4          6.12         18.63        24.71 o                         
   6   0   4         72.73         47.09        22.84 o                         
  -6   1   4          0.02          8.64        18.32 o                         
  -5   1   4        111.97        125.55        22.03 o                         
  -4   1   4        343.38        367.03        20.68 o                         
  -3   1   4         37.67         62.42        18.82 o                         
  -2   1   4        439.86        432.16        32.77 o                         
  -1   1   4        246.22        322.71        43.49 o                         
   0   1   4      14161.90      13768.62       141.72 o                         
   1   1   4        518.57        517.65        30.46 o                         
   2   1   4       1494.77       1395.79        46.48 o                         
   3   1   4        959.59        945.51        23.26 o                         
   4   1   4          1.59         11.90        18.44 o                         
   5   1   4         43.26         46.24        19.47 o                         
   6   1   4          0.53          8.95        16.70 o                         
  -6   2   4         96.49         96.60        26.47 o                         
  -5   2   4        123.62        144.66        27.87 o                         
  -4   2   4         82.13        115.60        24.61 o                         
  -3   2   4        162.96        156.40        23.25 o                         
  -2   2   4        409.50        435.49        35.60 o                         
  -1   2   4      21744.46      21617.70       173.55 o                         
   0   2   4         44.95         56.38        37.80 o                         
   1   2   4      20615.99      20506.65       351.57 o                         
   2   2   4         67.43         48.98        20.96 o                         
   3   2   4          7.70         24.75        19.17 o                         
   4   2   4         17.42         15.05        14.31 o                         
   5   2   4         31.82         78.24        19.43 o                         
   6   2   4          9.67         33.06        22.13 o                         
  -6   3   4          0.04          7.69        26.15 o                         
  -5   3   4        252.18        260.72        36.87 o                         
  -4   3   4          7.31         23.51        24.69 o                         
  -3   3   4       1578.44       1590.44        53.56 o                         
  -2   3   4        394.57        424.42        33.07 o                         
  -1   3   4       5831.46       5654.36        96.25 o                         
   0   3   4          9.01         16.88        31.85 o                         
   1   3   4       4247.55       4083.68       121.99 o                         
   2   3   4        817.24        837.85        33.87 o                         
   3   3   4       1254.43       1207.80        59.35 o                         
   4   3   4         35.12         49.84        18.13 o                         
   5   3   4        185.58        193.70        18.97 o                         
   6   3   4         61.06         57.48        19.03 o                         
  -6   4   4          5.41         50.41        27.51 o                         
  -5   4   4         19.66         21.44        20.18 o                         
  -4   4   4        389.12        370.22        25.02 o                         
  -3   4   4        240.08        246.90        29.06 o                         
  -2   4   4        316.15        289.37        32.11 o                         
  -1   4   4         22.72         19.43        43.15 o                         
   0   4   4       2585.46       2420.26        51.42 o                         
   1   4   4        140.62        150.97        26.29 o                         
   2   4   4         44.86         34.35        16.44 o                         
   3   4   4         37.95         54.01        18.24 o                         
   4   4   4        114.44         83.89        18.96 o                         
   5   4   4          1.19          8.67        19.42 o                         
   6   4   4         12.86         41.21        20.60 o                         
  -6   5   4          0.01         50.06        23.24 o                         
  -5   5   4          0.72         36.16        26.08 o                         
  -4   5   4         51.26         69.12        25.42 o                         
  -3   5   4          5.20         19.40        20.93 o                         
  -2   5   4          6.14         14.05        23.51 o                         
  -1   5   4       1052.16        996.91        49.16 o                         
   0   5   4         84.85         88.28        29.29 o                         
   1   5   4         39.96         71.92        30.17 o                         
   2   5   4       2263.43       2167.84        90.42 o                         
   3   5   4         24.79         41.05        17.94 o                         
   4   5   4        146.03        133.65        22.11 o                         
   5   5   4         72.26         77.56        20.01 o                         
   6   5   4          1.74         -6.68        18.85 o                         
  -6   6   4          5.09         12.04        24.85 o                         
  -5   6   4          1.37          8.74        25.50 o                         
  -4   6   4          2.16         13.59        25.13 o                         
  -3   6   4          6.13         -5.66        27.48 o                         
  -2   6   4         21.71         18.99        22.65 o                         
  -1   6   4        747.31        669.38        43.60 o                         
   0   6   4        188.63        182.83        22.26 o                         
   1   6   4        115.13        145.65        26.15 o                         
   2   6   4        132.89        125.66        23.71 o                         
   3   6   4        135.92        109.92        18.02 o                         
   4   6   4          5.29         30.05        16.11 o                         
   5   6   4        135.38        177.42        28.61 o                         
   6   6   4          0.47         46.67        21.04 o                         
  -6   7   4          1.68        -16.56        29.80 o                         
  -5   7   4         16.91         23.77        27.94 o                         
  -4   7   4          0.47         15.76        21.04 o                         
  -3   7   4        330.39        337.39        29.61 o                         
  -2   7   4         13.28         28.63        23.07 o                         
  -1   7   4        255.85        266.85        40.28 o                         
   0   7   4        277.87        320.30        25.15 o                         
   1   7   4        327.10        298.35        25.79 o                         
   2   7   4         11.22         18.02        27.96 o                         
   3   7   4          0.67         -4.73        21.91 o                         
   4   7   4          7.89         20.50        21.35 o                         
   5   7   4          4.12        -13.83        22.50 o                         
   6   7   4         13.52         -2.22        27.59 o                         
  -5   8   4          0.18         19.73        26.05 o                         
  -4   8   4        205.18        220.22        23.54 o                         
  -3   8   4         10.98         37.18        20.35 o                         
  -2   8   4         30.78         20.66        28.85 o                         
  -1   8   4        171.91        163.88        40.12 o                         
   0   8   4         64.28         60.45        21.36 o                         
   1   8   4          8.74         23.21        27.74 o                         
   2   8   4          1.42         10.59        25.63 o                         
   3   8   4        143.38        145.63        39.12 o                         
   4   8   4         55.77         71.23        22.12 o                         
   5   8   4          2.57        -15.74        26.51 o                         
  -5   9   4         39.18         37.90        26.98 o                         
  -4   9   4         19.02         28.88        21.64 o                         
  -3   9   4         27.16         28.44        21.52 o                         
  -2   9   4         30.17         43.36        45.28 o                         
  -1   9   4         16.64         49.84        37.81 o                         
   0   9   4         26.63         24.54        20.58 o                         
   1   9   4          5.58         25.98        18.47 o                         
   2   9   4       1245.18       1238.73        61.65 o                         
   3   9   4          0.03         13.77        22.59 o                         
   4   9   4         73.37         93.03        26.29 o                         
   5   9   4         13.83         14.23        23.12 o                         
  -5  10   4          0.15         22.71        19.60 o                         
  -4  10   4          0.62         26.93        19.90 o                         
  -3  10   4          2.28         17.91        22.85 o                         
  -2  10   4          6.39         27.98        27.36 o                         
  -1  10   4          0.10          1.49        38.65 o                         
   0  10   4          2.98         31.38        23.78 o                         
   1  10   4         10.28         36.82        21.07 o                         
   2  10   4          2.74         18.72        22.83 o                         
   3  10   4         18.56         51.97        21.70 o                         
   4  10   4          1.62         -0.83        24.76 o                         
   5  10   4          1.96         12.40        27.56 o                         
  -4  11   4          5.65          6.36        20.12 o                         
  -3  11   4        132.72        107.32        22.11 o                         
  -2  11   4         54.99         81.80        26.52 o                         
  -1  11   4          9.72         52.38        28.00 o                         
   0  11   4         65.95         43.76        23.38 o                         
   1  11   4          6.70          4.05        22.04 o                         
   2  11   4          9.65         22.35        23.18 o                         
   3  11   4          0.04         -1.43        20.53 o                         
   4  11   4         50.90         66.83        23.55 o                         
  -4  12   4          5.11          8.38        18.99 o                         
  -3  12   4          0.63         10.31        23.79 o                         
  -2  12   4         50.66         57.69        22.79 o                         
  -1  12   4          4.67         36.96        34.85 o                         
   0  12   4         36.98         57.68        27.71 o                         
   1  12   4         45.75         31.72        19.15 o                         
   2  12   4          5.64         21.49        20.46 o                         
   3  12   4          1.40         27.99        18.72 o                         
  -3  13   4         29.01         50.06        24.63 o                         
  -2  13   4          0.42         11.36        28.30 o                         
  -1  13   4         20.23          7.42        23.59 o                         
   0  13   4         21.70         39.93        27.69 o                         
   1  13   4         20.39         19.37        26.91 o                         
   2  13   4          3.75         17.52        18.27 o                         
   3  13   4         22.21         18.00        19.73 o                         
  -2  14   4         24.93         10.98        23.01 o                         
  -1  14   4          0.01         -2.69        29.60 o                         
   0  14   4         11.42         14.45        20.70 o                         
   1  14   4          1.22         11.80        25.04 o                         
   2  14   4          1.46         22.55        24.05 o                         
  -6   1   5         43.29         23.57        20.02 o                         
  -5   1   5        130.38        131.19        24.62 o                         
  -4   1   5          3.46         37.46        23.63 o                         
  -3   1   5       1118.78       1090.61        33.44 o                         
  -2   1   5         99.01        119.62        35.82 o                         
  -1   1   5        151.68        145.18        46.58 o                         
   0   1   5        350.33        397.33        40.26 o                         
   1   1   5         44.34         27.67        26.36 o                         
   2   1   5       2541.66       2443.19        31.58 o                         
   3   1   5        219.67        240.89        19.85 o                         
   4   1   5         35.51         36.82        15.48 o                         
   5   1   5         31.94         51.94        19.34 o                         
   6   1   5          0.09         22.58        19.56 o                         
  -6   2   5         22.18         45.66        26.16 o                         
  -5   2   5         16.92          2.70        24.87 o                         
  -4   2   5        109.41        104.77        24.80 o                         
  -3   2   5         27.43         31.85        25.55 o                         
  -2   2   5        764.49        766.97        34.54 o                         
  -1   2   5        410.07        403.53        66.11 o                         
   0   2   5       1249.58       1219.35        40.80 o                         
   1   2   5       1345.08       1295.92        35.47 o                         
   2   2   5       1853.63       1740.30        58.83 o                         
   3   2   5         79.33         68.34        17.53 o                         
   4   2   5          1.90         14.59        19.81 o                         
   5   2   5          9.21         -1.56        19.36 o                         
   6   2   5          8.11         22.90        17.17 o                         
  -6   3   5          0.79        -14.28        26.68 o                         
  -5   3   5         66.72         78.74        25.79 o                         
  -4   3   5         14.80         13.11        22.16 o                         
  -3   3   5        893.89        879.82        32.49 o                         
  -2   3   5         66.93         69.82        43.67 o                         
  -1   3   5        460.97        475.06        57.37 o                         
   0   3   5        420.03        411.42        34.79 o                         
   1   3   5       1558.89       1503.55        41.44 o                         
   2   3   5         98.25         80.14        21.42 o                         
   3   3   5         23.95         17.31        16.80 o                         
   4   3   5          0.49          9.00        17.93 o                         
   5   3   5          2.90         13.67        17.28 o                         
   6   3   5          6.32          8.83        18.25 o                         
  -6   4   5         19.36         41.64        22.95 o                         
  -5   4   5          6.37         18.12        22.20 o                         
  -4   4   5         78.67         80.93        22.20 o                         
  -3   4   5        458.95        455.68        28.95 o                         
  -2   4   5        281.97        290.02        29.48 o                         
  -1   4   5         34.92         15.95        36.97 o                         
   0   4   5         21.49          6.42        31.19 o                         
   1   4   5       1032.01        994.55        29.90 o                         
   2   4   5        156.04        169.06        24.62 o                         
   3   4   5         43.99         55.95        19.36 o                         
   4   4   5         18.91         21.29        19.54 o                         
   5   4   5         14.50         24.98        16.35 o                         
   6   4   5          1.02         -2.70        18.11 o                         
  -6   5   5          0.12         -7.06        27.75 o                         
  -5   5   5         33.26         34.62        26.11 o                         
  -4   5   5        464.79        488.71        28.82 o                         
  -3   5   5        202.16        170.40        28.08 o                         
  -2   5   5        702.39        634.95        36.90 o                         
  -1   5   5        534.98        516.67        38.53 o                         
   0   5   5       1950.08       1939.21        44.51 o                         
   1   5   5        709.68        727.10        26.85 o                         
   2   5   5       3026.10       2887.75       137.14 o                         
   3   5   5          0.41         -7.57        16.49 o                         
   4   5   5        297.84        284.01        24.51 o                         
   5   5   5          5.53          0.88        16.31 o                         
   6   5   5         34.72          7.48        19.16 o                         
  -6   6   5         30.65         24.49        28.61 o                         
  -5   6   5         46.84         60.13        26.08 o                         
  -4   6   5         18.63         34.90        26.70 o                         
  -3   6   5         19.31         27.61        22.86 o                         
  -2   6   5        273.21        230.36        30.60 o                         
  -1   6   5         52.56         60.46        30.04 o                         
   0   6   5       1140.02       1105.54        27.64 o                         
   1   6   5          6.07         33.02        27.93 o                         
   2   6   5        639.20        633.18        28.08 o                         
   3   6   5        562.18        549.09        24.91 o                         
   4   6   5         81.98         76.16        17.09 o                         
   5   6   5         15.11         28.63        18.07 o                         
   6   6   5         21.04         50.51        20.90 o                         
  -6   7   5          0.37         12.46        24.59 o                         
  -5   7   5          3.86          7.48        23.64 o                         
  -4   7   5         56.22         54.93        21.43 o                         
  -3   7   5        260.83        226.27        21.15 o                         
  -2   7   5        103.54        127.81        23.85 o                         
  -1   7   5       1271.67       1307.28        45.68 o                         
   0   7   5         71.65         62.98        23.13 o                         
   1   7   5         37.43         25.88        28.27 o                         
   2   7   5         89.90         92.83        24.82 o                         
   3   7   5          8.58         21.68        19.30 o                         
   4   7   5        100.07         94.00        18.29 o                         
   5   7   5          0.43         13.17        20.07 o                         
  -5   8   5         56.59         66.43        29.43 o                         
  -4   8   5          0.86         12.65        17.80 o                         
  -3   8   5          3.39         -8.50        23.43 o                         
  -2   8   5         14.86         25.16        32.53 o                         
  -1   8   5        926.56        955.92        43.23 o                         
   0   8   5         48.31         73.77        21.02 o                         
   1   8   5        437.50        435.30        26.41 o                         
   2   8   5          1.36         28.10        25.46 o                         
   3   8   5         35.78         54.60        20.91 o                         
   4   8   5          1.13        -24.46        27.13 o                         
   5   8   5         40.89         51.81        21.05 o                         
  -5   9   5          7.28         35.75        18.78 o                         
  -4   9   5          7.11         38.23        21.97 o                         
  -3   9   5         15.31         18.24        18.99 o                         
  -2   9   5         87.60        110.18        37.70 o                         
  -1   9   5          0.07          4.06        27.01 o                         
   0   9   5         31.34         16.88        23.03 o                         
   1   9   5        113.50        121.70        20.57 o                         
   2   9   5          0.25        -17.78        23.83 o                         
   3   9   5         58.20         73.07        22.87 o                         
   4   9   5         20.07         53.19        22.44 o                         
   5   9   5         23.84         49.02        27.35 o                         
  -5  10   5          9.58          5.75        18.52 o                         
  -4  10   5          0.27          6.40        24.10 o                         
  -3  10   5         78.28         78.43        21.14 o                         
  -2  10   5         80.04         79.74        28.06 o                         
  -1  10   5         74.78         68.91        25.39 o                         
   0  10   5        362.97        368.46        30.42 o                         
   1  10   5         19.29         52.24        22.71 o                         
   2  10   5         80.54        110.47        24.39 o                         
   3  10   5         32.03         22.52        27.92 o                         
   4  10   5          0.69        -21.39        21.39 o                         
  -4  11   5         90.69         73.14        20.46 o                         
  -3  11   5         56.73         57.61        23.26 o                         
  -2  11   5        102.77        136.67        32.81 o                         
  -1  11   5         27.91         20.24        28.20 o                         
   0  11   5         60.59         52.87        24.37 o                         
   1  11   5        643.43        597.74        23.80 o                         
   2  11   5          0.27         28.43        20.72 o                         
   3  11   5          0.25         26.80        23.71 o                         
   4  11   5          1.33          8.29        24.75 o                         
  -3  12   5          3.94         -0.10        20.59 o                         
  -2  12   5          0.03          0.80        19.73 o                         
  -1  12   5         36.27         44.10        28.23 o                         
   0  12   5         32.65         67.10        28.39 o                         
   1  12   5          6.94         49.79        22.99 o                         
   2  12   5         63.01         69.28        23.21 o                         
   3  12   5          9.44         24.41        24.01 o                         
  -3  13   5          0.02         22.11        27.03 o                         
  -2  13   5         11.62         44.17        26.22 o                         
  -1  13   5         33.05         15.10        27.99 o                         
   0  13   5         69.94         72.18        27.75 o                         
   1  13   5         32.95         37.99        23.33 o                         
   2  13   5         10.72         23.97        21.38 o                         
   3  13   5          6.67         23.56        22.99 o                         
  -2  14   5         25.49         15.51        24.95 o                         
  -1  14   5          0.61         18.19        29.91 o                         
   0  14   5        133.72        133.62        29.17 o                         
   1  14   5          0.04         10.85        29.21 o                         
  -6   0   6         70.17         69.37        44.91 o                         
  -5   0   6         30.74         30.91        40.23 o                         
  -4   0   6        108.77        113.05        43.69 o                         
  -3   0   6          1.41          6.39        40.49 o                         
  -2   0   6        942.99        928.70        62.34 o                         
  -1   0   6        422.07        469.03        52.35 o                         
   0   0   6       8415.48       8112.89       281.40 o                         
   1   0   6       3098.98       2991.04        54.96 o                         
   2   0   6       1311.32       1278.15        36.70 o                         
   3   0   6        645.27        650.97        32.55 o                         
   4   0   6         31.82         45.26        22.34 o                         
   5   0   6         24.53         35.76        20.79 o                         
   6   0   6         10.19         -0.95        23.07 o                         
  -6   1   6          0.03         23.14        33.02 o                         
  -5   1   6        454.76        407.09        28.49 o                         
  -4   1   6        329.62        319.75        22.03 o                         
  -3   1   6         88.37         85.53        30.36 o                         
  -2   1   6        144.03        177.79        36.15 o                         
  -1   1   6       2311.23       2381.01        47.83 o                         
   0   1   6       1140.91       1148.59        40.76 o                         
   1   1   6       1146.22       1137.46        33.90 o                         
   2   1   6        813.63        835.86        30.20 o                         
   3   1   6        277.18        279.15        25.79 o                         
   4   1   6        522.25        490.59        26.71 o                         
   5   1   6        137.25        156.37        25.30 o                         
   6   1   6          4.73         20.48        18.04 o                         
  -6   2   6          3.10         24.79        25.98 o                         
  -5   2   6        409.53        398.76        25.10 o                         
  -4   2   6         35.18         37.66        24.94 o                         
  -3   2   6         92.60         86.99        26.23 o                         
  -2   2   6         20.32         20.57        35.80 o                         
  -1   2   6       3142.87       3043.72       177.86 o                         
   0   2   6       2412.14       2370.50        49.49 o                         
   1   2   6       1126.93       1206.60        30.77 o                         
   2   2   6        762.13        752.28        22.97 o                         
   3   2   6         26.65         30.78        22.34 o                         
   4   2   6         22.74         32.68        16.38 o                         
   5   2   6        100.38         94.93        18.16 o                         
   6   2   6          3.73         -5.00        18.68 o                         
  -6   3   6          4.25         22.32        27.00 o                         
  -5   3   6        220.84        217.77        26.64 o                         
  -4   3   6         31.01         28.35        27.03 o                         
  -3   3   6        127.53        131.92        27.05 o                         
  -2   3   6         71.41         71.59        28.63 o                         
  -1   3   6       2225.40       2211.78        47.88 o                         
   0   3   6         11.39         19.67        25.62 o                         
   1   3   6          1.93          6.45        17.62 o                         
   2   3   6          0.06         -5.25        20.27 o                         
   3   3   6        367.35        364.12        17.75 o                         
   4   3   6        210.96        221.51        27.61 o                         
   5   3   6         14.00         18.99        17.19 o                         
   6   3   6          0.83         23.56        17.83 o                         
  -6   4   6          7.26         31.27        27.91 o                         
  -5   4   6          3.26         25.50        29.44 o                         
  -4   4   6         22.07          8.50        25.67 o                         
  -3   4   6         57.10         59.30        29.89 o                         
  -2   4   6       5835.99       5287.29       335.40 o                         
  -1   4   6          1.05        -26.99        34.15 o                         
   0   4   6       4321.23       4254.78       143.30 o                         
   1   4   6         63.77         59.94        20.27 o                         
   2   4   6        487.49        487.21        22.70 o                         
   3   4   6         58.45         78.04        19.16 o                         
   4   4   6        114.68        128.00        18.52 o                         
   5   4   6         43.93         75.50        16.81 o                         
   6   4   6          1.22         16.63        16.91 o                         
  -6   5   6         16.27         36.78        24.50 o                         
  -5   5   6         17.81         38.78        25.50 o                         
  -4   5   6        295.47        300.42        28.72 o                         
  -3   5   6        391.06        371.14        21.58 o                         
  -2   5   6       1097.74       1098.63        42.46 o                         
  -1   5   6         29.59         34.16        20.78 o                         
   0   5   6       1385.27       1373.75        68.31 o                         
   1   5   6         15.13         32.76        23.24 o                         
   2   5   6         44.80         31.95        22.17 o                         
   3   5   6         14.46         -2.92        21.22 o                         
   4   5   6        427.80        435.40        26.63 o                         
   5   5   6         24.47         25.00        20.33 o                         
   6   5   6          2.10         15.66        22.59 o                         
  -6   6   6          7.32          5.76        24.90 o                         
  -5   6   6         29.97         28.92        24.08 o                         
  -4   6   6         38.98         29.97        29.93 o                         
  -3   6   6          1.57         20.87        22.70 o                         
  -2   6   6         16.02         17.49        34.72 o                         
  -1   6   6        494.02        482.12        29.33 o                         
   0   6   6        106.54         93.10        22.90 o                         
   1   6   6         88.57        105.93        23.41 o                         
   2   6   6        323.16        362.82        21.11 o                         
   3   6   6          5.22         -7.23        19.55 o                         
   4   6   6         63.49         46.59        19.85 o                         
   5   6   6         16.03         22.77        19.25 o                         
   6   6   6          2.01         13.24        23.62 o                         
  -6   7   6          0.04          3.33        28.43 o                         
  -5   7   6          4.12          8.44        27.10 o                         
  -4   7   6          0.16         30.35        20.15 o                         
  -3   7   6         13.78         35.58        19.58 o                         
  -2   7   6         87.45         79.84        28.91 o                         
  -1   7   6         14.71         24.64        31.04 o                         
   0   7   6          8.21         11.62        21.76 o                         
   1   7   6        469.72        449.93        40.15 o                         
   2   7   6         12.95         35.89        25.02 o                         
   3   7   6          5.75         23.51        18.71 o                         
   4   7   6         32.06         22.66        18.32 o                         
   5   7   6          1.34         -2.68        20.18 o                         
  -5   8   6          3.02          3.26        22.04 o                         
  -4   8   6         94.06         77.51        24.27 o                         
  -3   8   6         94.91         91.00        20.32 o                         
  -2   8   6         87.87         70.38        28.69 o                         
  -1   8   6        411.78        363.26        31.17 o                         
   0   8   6         18.35         25.70        20.70 o                         
   1   8   6          1.52         12.15        24.21 o                         
   2   8   6        303.73        343.42        30.45 o                         
   3   8   6        617.47        584.77        24.96 o                         
   4   8   6          7.54          4.53        20.55 o                         
   5   8   6          3.21         17.54        21.17 o                         
  -5   9   6         10.92         24.48        20.60 o                         
  -4   9   6         91.02        102.97        18.79 o                         
  -3   9   6         49.92         46.63        25.79 o                         
  -2   9   6         24.38         35.57        28.90 o                         
  -1   9   6          6.38         24.53        27.22 o                         
   0   9   6        125.90        126.54        23.66 o                         
   1   9   6        289.40        283.73        37.73 o                         
   2   9   6         30.09         53.19        24.78 o                         
   3   9   6         57.97         51.53        23.50 o                         
   4   9   6          1.87          7.94        20.56 o                         
   5   9   6          1.17         15.72        23.91 o                         
  -4  10   6         26.61         20.45        24.29 o                         
  -3  10   6         10.65         -0.56        19.01 o                         
  -2  10   6         17.05         20.10        34.58 o                         
  -1  10   6         13.58         22.84        23.46 o                         
   0  10   6         22.16         41.10        23.35 o                         
   1  10   6         26.11         12.75        28.14 o                         
   2  10   6        201.36        189.25        25.13 o                         
   3  10   6         61.78         64.17        33.61 o                         
   4  10   6         19.47         11.92        24.94 o                         
  -4  11   6          7.92          6.76        22.99 o                         
  -3  11   6          1.21         43.05        33.42 o                         
  -2  11   6          2.99         -3.92        43.73 o                         
  -1  11   6          0.00         13.98        29.38 o                         
   0  11   6         32.12         42.18        27.37 o                         
   1  11   6        254.70        245.05        23.90 o                         
   2  11   6        250.08        254.48        28.07 o                         
   3  11   6          0.96         13.72        23.38 o                         
   4  11   6          0.25         15.04        24.73 o                         
  -3  12   6         42.67         45.25        22.94 o                         
  -2  12   6          4.77         13.82        28.88 o                         
  -1  12   6         10.21         60.40        27.72 o                         
   0  12   6         77.96        124.39        28.54 o                         
   1  12   6          0.02         27.67        20.71 o                         
   2  12   6         70.60         60.17        23.23 o                         
   3  12   6          0.48         -6.88        46.46 o                         
  -3  13   6         33.00         25.47        24.97 o                         
  -2  13   6         11.32         18.54        25.24 o                         
  -1  13   6         32.98         60.59        25.02 o                         
   0  13   6          0.24         18.69        23.92 o                         
   1  13   6         37.77         45.15        21.89 o                         
   2  13   6          0.88         33.01        18.39 o                         
  -1  14   6          7.88         25.41        25.72 o                         
   0  14   6          2.24         -9.17        24.93 o                         
   1  14   6        144.66        155.42        28.77 o                         
  -6   1   7        135.18        111.25        39.33 o                         
  -5   1   7          0.54         29.13        29.33 o                         
  -4   1   7        372.42        376.49        32.61 o                         
  -3   1   7        172.62        158.66        30.56 o                         
  -2   1   7       3178.08       3199.44       104.48 o                         
  -1   1   7       2261.51       2398.56        45.13 o                         
   0   1   7        343.88        334.38        34.46 o                         
   1   1   7       2062.98       2030.30        32.26 o                         
   2   1   7        221.13        215.93        21.28 o                         
   3   1   7          5.86          7.88        19.62 o                         
   4   1   7        140.26        132.92        16.49 o                         
   5   1   7          0.05        -15.74        16.66 o                         
   6   1   7         53.47         10.53        18.37 o                         
  -6   2   7          6.48          9.02        22.90 o                         
  -5   2   7        227.36        250.23        32.41 o                         
  -4   2   7        204.38        207.69        32.26 o                         
  -3   2   7        146.50        165.21        35.07 o                         
  -2   2   7       2101.80       2105.39        47.94 o                         
  -1   2   7       2007.71       2119.81        41.41 o                         
   0   2   7       2100.49       1974.90        54.38 o                         
   1   2   7        250.07        275.63        22.45 o                         
   2   2   7        292.53        292.44        19.39 o                         
   3   2   7         32.08         37.06        15.76 o                         
   4   2   7        150.20        140.48        18.37 o                         
   5   2   7        134.32        134.83        19.34 o                         
   6   2   7         47.33         33.02        20.94 o                         
  -6   3   7          4.31         31.49        31.54 o                         
  -5   3   7         71.38         52.14        26.66 o                         
  -4   3   7          0.12         -2.74        25.55 o                         
  -3   3   7        150.30        182.76        33.44 o                         
  -2   3   7         42.86         49.11        39.07 o                         
  -1   3   7         79.34         96.94        31.09 o                         
   0   3   7        266.55        277.25        28.01 o                         
   1   3   7       4073.05       4019.13        66.86 o                         
   2   3   7        646.64        705.26        34.81 o                         
   3   3   7        109.60        104.57        15.17 o                         
   4   3   7         39.21         35.43        18.71 o                         
   5   3   7        233.03        235.01        20.07 o                         
   6   3   7          0.28          6.32        22.77 o                         
  -6   4   7         14.87         26.51        28.53 o                         
  -5   4   7         43.10         40.52        26.63 o                         
  -4   4   7        116.07        113.12        29.35 o                         
  -3   4   7          0.03         14.09        21.05 o                         
  -2   4   7        264.97        323.84        49.14 o                         
  -1   4   7        432.41        464.67        31.64 o                         
   0   4   7        458.76        450.78        28.72 o                         
   1   4   7        700.11        693.95        25.77 o                         
   2   4   7        306.66        338.49        21.33 o                         
   3   4   7         35.57         19.92        16.96 o                         
   4   4   7        246.18        246.02        18.22 o                         
   5   4   7         97.34        116.04        17.77 o                         
   6   4   7          5.56         10.60        15.98 o                         
  -6   5   7          2.63         13.01        29.43 o                         
  -5   5   7         12.43         28.06        22.90 o                         
  -4   5   7        377.89        434.65        31.02 o                         
  -3   5   7          2.13          4.54        25.26 o                         
  -2   5   7       1131.73       1033.82        45.56 o                         
  -1   5   7         65.63         78.68        24.07 o                         
   0   5   7        545.08        591.81        33.62 o                         
   1   5   7         92.33         95.97        23.91 o                         
   2   5   7         68.69         75.84        24.66 o                         
   3   5   7          1.49         -7.65        16.21 o                         
   4   5   7        184.55        170.25        20.41 o                         
   5   5   7         44.50         19.80        17.37 o                         
   6   5   7          2.89         40.96        23.29 o                         
  -6   6   7         37.46         25.28        28.27 o                         
  -5   6   7          5.84          2.41        28.68 o                         
  -4   6   7          0.08         15.50        20.03 o                         
  -3   6   7         15.92          6.96        21.14 o                         
  -2   6   7        109.20         85.63        31.72 o                         
  -1   6   7        488.76        481.11        26.98 o                         
   0   6   7        664.86        643.14        54.98 o                         
   1   6   7         66.18         77.71        22.65 o                         
   2   6   7         85.43         99.35        23.90 o                         
   3   6   7         69.94         52.71        19.30 o                         
   4   6   7          0.04         36.28        17.99 o                         
   5   6   7         26.99         21.73        17.86 o                         
  -5   7   7          9.55          0.08        24.29 o                         
  -4   7   7         11.67         39.51        23.47 o                         
  -3   7   7        417.16        444.68        24.47 o                         
  -2   7   7         62.65         84.59        34.14 o                         
  -1   7   7        250.03        244.33        27.84 o                         
   0   7   7         41.04         24.54        20.68 o                         
   1   7   7        186.03        167.60        25.38 o                         
   2   7   7         45.79         43.16        19.23 o                         
   3   7   7       1043.74       1033.73        79.80 o                         
   4   7   7         85.29         71.64        23.12 o                         
   5   7   7          0.87         11.90        17.77 o                         
  -5   8   7          7.88         22.82        20.93 o                         
  -4   8   7         16.31         24.63        23.62 o                         
  -3   8   7         68.00         53.60        23.29 o                         
  -2   8   7        127.89        121.93        32.87 o                         
  -1   8   7        365.91        386.25        32.93 o                         
   0   8   7         23.65         43.60        20.05 o                         
   1   8   7        749.07        768.42        74.68 o                         
   2   8   7        248.52        269.37        24.17 o                         
   3   8   7        108.01        120.48        21.87 o                         
   4   8   7          4.07         -0.47        24.09 o                         
   5   8   7         16.69         22.86        19.87 o                         
  -5   9   7         35.49         35.83        22.74 o                         
  -4   9   7         19.02         40.69        21.48 o                         
  -3   9   7          5.79         12.12        19.26 o                         
  -2   9   7        299.30        353.90        36.24 o                         
  -1   9   7          1.78         12.86        29.46 o                         
   0   9   7        171.95        140.88        22.78 o                         
   1   9   7        132.45        118.52        21.73 o                         
   2   9   7         41.97         72.29        27.56 o                         
   3   9   7          1.20          7.52        23.76 o                         
   4   9   7         40.52         63.74        22.35 o                         
   5   9   7          5.15         48.94        27.57 o                         
  -4  10   7          8.07         13.52        22.78 o                         
  -3  10   7          0.01         10.99        22.13 o                         
  -2  10   7        150.32        139.32        30.14 o                         
  -1  10   7         45.14         33.24        24.20 o                         
   0  10   7         77.46        115.27        20.60 o                         
   1  10   7         14.29          6.94        19.71 o                         
   2  10   7        617.58        609.90        38.28 o                         
   3  10   7         21.60         42.12        19.56 o                         
   4  10   7         20.12         11.80        24.06 o                         
  -4  11   7          1.04         29.39        23.75 o                         
  -3  11   7         24.49          9.01        22.72 o                         
  -2  11   7         14.62         35.42        26.74 o                         
  -1  11   7         11.48          7.41        28.56 o                         
   0  11   7         12.90         -0.18        18.06 o                         
   1  11   7         80.81        100.02        20.45 o                         
   2  11   7         64.55         55.45        27.02 o                         
   3  11   7          0.12         19.17        24.43 o                         
   4  11   7         32.98         38.71        23.90 o                         
  -3  12   7          0.28         15.76        22.11 o                         
  -2  12   7          6.34         19.28        27.07 o                         
  -1  12   7        134.36        106.57        26.08 o                         
   0  12   7         26.03         32.87        32.01 o                         
   1  12   7          1.12         -1.84        23.00 o                         
   2  12   7          2.09         18.10        21.30 o                         
   3  12   7          0.05         21.90        23.99 o                         
  -2  13   7          0.06        -20.28        26.81 o                         
  -1  13   7          1.53          2.75        31.61 o                         
   0  13   7         54.78         20.20        26.93 o                         
   1  13   7          9.26         -3.51        18.91 o                         
   2  13   7          8.90         13.41        18.92 o                         
  -1  14   7          0.05          1.63        29.11 o                         
   0  14   7         14.44         24.56        28.65 o                         
   1  14   7         17.82         12.01        25.00 o                         
  -6   0   8        314.01        299.96        48.07 o                         
  -5   0   8        807.18        740.92        40.75 o                         
  -4   0   8          0.66         35.20        39.14 o                         
  -3   0   8         38.93         34.94        40.56 o                         
  -2   0   8        159.95        120.06        53.20 o                         
  -1   0   8         94.39        117.85        40.97 o                         
   0   0   8       6792.69       6524.20        77.86 o                         
   1   0   8       1778.07       1802.11        42.49 o                         
   2   0   8        659.43        619.10        29.81 o                         
   3   0   8          2.56         17.74        19.56 o                         
   4   0   8         52.34         38.53        23.54 o                         
   5   0   8        313.22        342.44        32.34 o                         
   6   0   8         82.05         94.54        37.68 o                         
  -6   1   8          9.78          7.36        31.70 o                         
  -5   1   8         41.06         36.31        30.79 o                         
  -4   1   8         54.31         63.38        24.30 o                         
  -3   1   8         54.37         78.53        29.25 o                         
  -2   1   8       3024.22       3247.04        66.48 o                         
  -1   1   8          2.54          9.85        24.49 o                         
   0   1   8        117.65        103.98        24.61 o                         
   1   1   8         51.55         59.76        22.27 o                         
   2   1   8       2327.99       2310.92        55.13 o                         
   3   1   8        325.47        290.53        19.30 o                         
   4   1   8        280.78        314.61        21.54 o                         
   5   1   8         93.50        112.71        19.28 o                         
   6   1   8         23.00         -5.42        20.90 o                         
  -6   2   8         11.28         23.23        33.56 o                         
  -5   2   8         40.32         65.11        30.75 o                         
  -4   2   8        254.38        249.51        33.38 o                         
  -3   2   8        146.96        128.59        22.86 o                         
  -2   2   8        360.40        355.55        36.40 o                         
  -1   2   8       4422.61       4563.70        79.08 o                         
   0   2   8       1296.73       1338.13        32.24 o                         
   1   2   8       3986.39       3978.19        67.98 o                         
   2   2   8        993.49        909.44        29.64 o                         
   3   2   8        185.69        176.44        17.74 o                         
   4   2   8         12.02         19.45        16.91 o                         
   5   2   8         29.61         21.32        17.00 o                         
   6   2   8         16.32         50.74        19.02 o                         
  -6   3   8         51.37         45.72        27.25 o                         
  -5   3   8         35.04         42.96        25.97 o                         
  -4   3   8        424.21        444.40        38.20 o                         
  -3   3   8        144.88        153.49        24.61 o                         
  -2   3   8        253.76        253.37        51.69 o                         
  -1   3   8        923.05        988.12        40.45 o                         
   0   3   8         55.42         71.16        25.36 o                         
   1   3   8         54.95         66.76        20.56 o                         
   2   3   8         32.95         54.37        20.11 o                         
   3   3   8        449.34        453.53        21.10 o                         
   4   3   8        618.90        595.81        37.38 o                         
   5   3   8         10.79         23.00        18.80 o                         
   6   3   8         12.31         12.30        20.50 o                         
  -6   4   8          9.61        -10.34        26.97 o                         
  -5   4   8         99.12         98.13        26.24 o                         
  -4   4   8        121.94        178.00        35.16 o                         
  -3   4   8        226.97        231.64        23.18 o                         
  -2   4   8       2729.90       2649.82        67.95 o                         
  -1   4   8       1304.18       1341.94        37.11 o                         
   0   4   8         41.98         17.91        22.61 o                         
   1   4   8       2702.12       2691.01        67.34 o                         
   2   4   8        124.97        133.70        21.30 o                         
   3   4   8          7.89         23.12        16.66 o                         
   4   4   8        573.69        593.28        21.82 o                         
   5   4   8         64.29         42.60        19.29 o                         
   6   4   8         28.49          7.52        17.53 o                         
  -6   5   8         13.75         21.04        33.74 o                         
  -5   5   8         15.92         34.97        33.13 o                         
  -4   5   8         76.30        116.74        27.28 o                         
  -3   5   8        136.91        126.68        26.81 o                         
  -2   5   8        545.10        542.33        55.20 o                         
  -1   5   8        214.34        233.70        22.86 o                         
   0   5   8         98.60         96.51        22.14 o                         
   1   5   8        108.04         77.34        18.74 o                         
   2   5   8       1090.76       1055.93        51.24 o                         
   3   5   8        123.51        109.41        22.30 o                         
   4   5   8         41.49         58.48        21.83 o                         
   5   5   8         26.16         40.52        19.75 o                         
   6   5   8          2.34         21.04        22.72 o                         
  -6   6   8         12.32         16.90        35.04 o                         
  -5   6   8         11.86         17.30        22.71 o                         
  -4   6   8         44.84         46.23        21.16 o                         
  -3   6   8          0.58         22.84        25.04 o                         
  -2   6   8         29.11         95.47        36.17 o                         
  -1   6   8        374.70        363.98        23.97 o                         
   0   6   8        209.85        223.72        28.15 o                         
   1   6   8        153.24        185.82        20.67 o                         
   2   6   8         17.02         10.90        18.15 o                         
   3   6   8          5.09         20.78        19.98 o                         
   4   6   8         14.54         28.35        17.96 o                         
   5   6   8         34.09         49.45        22.53 o                         
  -5   7   8         13.47          6.81        20.94 o                         
  -4   7   8         92.69        114.47        22.46 o                         
  -3   7   8        290.87        262.09        39.15 o                         
  -2   7   8         21.00         21.26        44.14 o                         
  -1   7   8         47.45         49.01        19.86 o                         
   0   7   8        157.27        180.02        26.64 o                         
   1   7   8        133.57         95.25        23.70 o                         
   2   7   8         72.72        101.63        23.92 o                         
   3   7   8       1285.95       1260.12        40.86 o                         
   4   7   8          0.15          8.09        20.69 o                         
   5   7   8         14.73         24.85        20.45 o                         
  -5   8   8          0.28         32.30        27.70 o                         
  -4   8   8         21.32         23.64        23.00 o                         
  -3   8   8         76.13         67.13        23.25 o                         
  -2   8   8          0.40          7.30        35.46 o                         
  -1   8   8         75.92        109.36        32.33 o                         
   0   8   8        197.44        205.81        19.25 o                         
   1   8   8          2.93          9.65        20.01 o                         
   2   8   8         30.77         64.74        26.80 o                         
   3   8   8        164.41        140.29        20.37 o                         
   4   8   8          0.55         33.18        20.79 o                         
   5   8   8          8.50         36.60        23.81 o                         
  -5   9   8         18.45         41.09        27.22 o                         
  -4   9   8          0.14         31.96        23.33 o                         
  -3   9   8         79.61         97.04        48.62 o                         
  -2   9   8        238.86        207.18        28.14 o                         
  -1   9   8          7.42         31.12        27.67 o                         
   0   9   8         85.56         84.09        20.38 o                         
   1   9   8        148.64        148.42        18.92 o                         
   2   9   8          2.07          8.97        22.57 o                         
   3   9   8          1.54         23.32        25.47 o                         
   4   9   8         16.19         30.21        22.71 o                         
  -4  10   8          1.29         51.33        32.15 o                         
  -3  10   8         28.33         38.84        22.50 o                         
  -2  10   8          4.42        -16.48        30.23 o                         
  -1  10   8         73.19         85.98        24.59 o                         
   0  10   8         24.78         41.82        19.06 o                         
   1  10   8          1.28          5.16        22.79 o                         
   2  10   8        272.41        268.20        27.89 o                         
   3  10   8         38.94         24.75        25.81 o                         
   4  10   8          2.97         10.91        22.60 o                         
  -4  11   8         21.68         -2.98        22.60 o                         
  -3  11   8          2.37         19.22        27.03 o                         
  -2  11   8          4.43         12.74        29.53 o                         
  -1  11   8         20.27         61.10        30.42 o                         
   0  11   8          2.37         10.59        22.61 o                         
   1  11   8        236.14        209.81        20.91 o                         
   2  11   8          4.83         11.91        21.22 o                         
   3  11   8          0.12         13.97        24.50 o                         
   4  11   8          1.92         19.93        22.57 o                         
  -3  12   8          2.79        -14.90        26.91 o                         
  -2  12   8          1.01          2.04        27.92 o                         
  -1  12   8          0.18         38.56        30.47 o                         
   0  12   8         13.21         21.51        28.16 o                         
   1  12   8          0.63          9.49        22.60 o                         
   2  12   8         12.10         25.15        20.91 o                         
   3  12   8         23.20         31.95        29.38 o                         
  -2  13   8          7.83         -2.07        31.04 o                         
  -1  13   8          0.32         35.28        28.52 o                         
   0  13   8          0.50          4.48        29.18 o                         
   1  13   8         51.21         68.19        18.99 o                         
   2  13   8          0.68         24.14        21.59 o                         
  -1  14   8         19.69         35.45        26.20 o                         
   0  14   8          1.67          9.24        26.24 o                         
  -6   1   9          6.43        -20.87        32.44 o                         
  -5   1   9         22.43         38.38        31.78 o                         
  -4   1   9        139.19        140.85        29.81 o                         
  -3   1   9        985.50        975.22        33.12 o                         
  -2   1   9         49.17         67.71        32.11 o                         
  -1   1   9        153.55        146.99        27.70 o                         
   0   1   9        728.90        695.88        27.88 o                         
   1   1   9        249.63        254.58        22.13 o                         
   2   1   9        107.64        139.94        19.47 o                         
   3   1   9        209.30        223.92        18.32 o                         
   4   1   9        109.29        131.30        21.06 o                         
   5   1   9         85.10         96.65        18.49 o                         
   6   1   9          1.01         43.31        22.36 o                         
  -6   2   9         59.10         41.65        33.75 o                         
  -5   2   9          0.00         -2.65        30.32 o                         
  -4   2   9         59.33         63.70        26.03 o                         
  -3   2   9         72.00         80.70        20.68 o                         
  -2   2   9       1051.72       1108.27        37.01 o                         
  -1   2   9        656.32        663.76        32.35 o                         
   0   2   9        447.15        439.10        26.64 o                         
   1   2   9        785.60        814.43        44.67 o                         
   2   2   9        177.70        191.09        19.44 o                         
   3   2   9         90.32        120.81        18.47 o                         
   4   2   9        258.39        267.55        24.39 o                         
   5   2   9          0.13          5.38        16.73 o                         
   6   2   9         52.16         68.91        24.49 o                         
  -6   3   9         35.86         28.18        34.06 o                         
  -5   3   9         82.14         68.96        30.40 o                         
  -4   3   9        888.64        891.21        31.13 o                         
  -3   3   9        762.91        829.51        29.93 o                         
  -2   3   9          5.72         -3.16        37.07 o                         
  -1   3   9         13.61         -2.83        31.98 o                         
   0   3   9         16.46         33.53        20.47 o                         
   1   3   9       1924.45       1983.69        56.13 o                         
   2   3   9        424.86        394.39        22.16 o                         
   3   3   9        274.75        301.03        29.64 o                         
   4   3   9          3.86         -6.46        19.92 o                         
   5   3   9         16.24         31.13        15.24 o                         
   6   3   9          0.13          2.09        21.32 o                         
  -6   4   9         10.52         35.25        33.19 o                         
  -5   4   9         23.85         34.45        30.97 o                         
  -4   4   9          0.81         11.19        26.31 o                         
  -3   4   9        290.06        263.16        25.95 o                         
  -2   4   9       1158.43       1189.92        57.11 o                         
  -1   4   9        627.93        577.56        33.86 o                         
   0   4   9          0.10         22.50        25.06 o                         
   1   4   9       1842.91       1736.11        96.89 o                         
   2   4   9        350.70        335.90        22.13 o                         
   3   4   9        215.65        232.11        26.18 o                         
   4   4   9        299.93        293.85        20.55 o                         
   5   4   9         82.62         91.77        19.62 o                         
   6   4   9          1.32         -3.42        20.88 o                         
  -6   5   9          4.93         18.12        22.77 o                         
  -5   5   9         12.95         37.91        24.09 o                         
  -4   5   9         31.06         25.06        28.23 o                         
  -3   5   9        647.12        703.50        98.23 o                         
  -2   5   9         27.24          6.90        51.56 o                         
  -1   5   9         89.62        105.12        34.05 o                         
   0   5   9        589.71        551.89        26.83 o                         
   1   5   9        103.09        106.32        20.32 o                         
   2   5   9        692.65        695.81        42.24 o                         
   3   5   9        421.76        407.95        33.40 o                         
   4   5   9          9.60         18.40        16.10 o                         
   5   5   9         21.15         17.55        17.19 o                         
  -5   6   9          0.02         11.89        27.76 o                         
  -4   6   9          0.48         17.13        29.54 o                         
  -3   6   9        274.50        249.85        25.41 o                         
  -2   6   9         55.97         78.56        47.33 o                         
  -1   6   9        380.54        386.20        30.40 o                         
   0   6   9       2078.27       2059.77       103.57 o                         
   1   6   9        108.05         78.31        18.09 o                         
   2   6   9          5.16         23.35        22.80 o                         
   3   6   9         78.68         62.01        20.13 o                         
   4   6   9          1.67         19.91        21.87 o                         
   5   6   9          1.62          9.38        18.20 o                         
  -5   7   9          5.02         18.04        25.03 o                         
  -4   7   9         41.93         54.49        30.68 o                         
  -3   7   9         97.94        115.77        30.81 o                         
  -2   7   9        219.28        184.07        45.69 o                         
  -1   7   9         33.36         27.86        27.12 o                         
   0   7   9         18.23         29.32        25.45 o                         
   1   7   9         16.00         15.00        22.70 o                         
   2   7   9         61.48         68.52        21.46 o                         
   3   7   9         91.48         87.80        21.20 o                         
   4   7   9         85.79         93.59        21.03 o                         
   5   7   9         25.15          5.57        23.55 o                         
  -5   8   9          0.28         17.69        27.26 o                         
  -4   8   9          8.85        -10.30        30.81 o                         
  -3   8   9         87.05         94.47        44.88 o                         
  -2   8   9        184.12        203.75        45.30 o                         
  -1   8   9         33.22         55.63        27.93 o                         
   0   8   9         42.56         52.18        18.58 o                         
   1   8   9        394.79        404.93        24.52 o                         
   2   8   9        157.44        169.11        29.16 o                         
   3   8   9         59.56         65.96        22.35 o                         
   4   8   9         22.44         18.13        17.29 o                         
   5   8   9          0.02         12.55        21.82 o                         
  -5   9   9          1.58         22.74        31.77 o                         
  -4   9   9         32.73         44.19        31.63 o                         
  -3   9   9         26.24         50.79        25.57 o                         
  -2   9   9        267.34        271.44        46.85 o                         
  -1   9   9         92.64         86.79        26.43 o                         
   0   9   9         11.68         21.68        18.95 o                         
   1   9   9         29.04         30.54        23.19 o                         
   2   9   9        163.72        142.63        20.94 o                         
   3   9   9          2.34        -19.21        24.12 o                         
   4   9   9          9.68         58.73        23.49 o                         
  -4  10   9         16.01          4.42        28.55 o                         
  -3  10   9          0.12         30.48        29.97 o                         
  -2  10   9          4.79          6.71        26.48 o                         
  -1  10   9         68.94         64.61        24.42 o                         
   0  10   9         27.73         40.81        20.47 o                         
   1  10   9        183.32        190.19        21.80 o                         
   2  10   9          2.57         17.17        23.29 o                         
   3  10   9          1.52         18.92        26.04 o                         
   4  10   9         46.84         40.51        21.78 o                         
  -4  11   9          8.83          8.35        42.83 o                         
  -3  11   9         46.19         32.95        31.79 o                         
  -2  11   9         42.15         40.84        32.76 o                         
  -1  11   9         53.51         31.52        24.44 o                         
   0  11   9          0.13         21.35        21.42 o                         
   1  11   9          3.66         28.04        22.73 o                         
   2  11   9          3.66         36.69        21.72 o                         
   3  11   9         33.11         61.85        27.38 o                         
  -3  12   9         13.89        -24.87        31.20 o                         
  -2  12   9         16.79         24.86        27.75 o                         
  -1  12   9        136.52        177.66        34.45 o                         
   0  12   9          3.27          8.47        25.04 o                         
   1  12   9        163.72        168.54        22.95 o                         
   2  12   9          1.08         25.39        19.96 o                         
   3  12   9          1.51         13.93        21.11 o                         
  -2  13   9          3.22         11.67        27.56 o                         
  -1  13   9          3.67         16.94        23.72 o                         
   0  13   9          0.00         -8.05        25.55 o                         
   1  13   9          9.05         17.82        18.70 o                         
   2  13   9          0.13         15.88        21.61 o                         
  -6   0  10        128.09        172.20        48.98 o                         
  -5   0  10        283.74        280.19        47.98 o                         
  -4   0  10         25.37          2.76        28.48 o                         
  -3   0  10         50.28         46.67        29.59 o                         
  -2   0  10       1626.35       1599.45        68.47 o                         
  -1   0  10       3282.69       3497.44        92.94 o                         
   0   0  10       1098.21       1046.69        46.00 o                         
   1   0  10        133.71        162.90        36.83 o                         
   2   0  10        968.90       1088.39        38.18 o                         
   3   0  10        130.84        140.54        24.20 o                         
   4   0  10        123.96        104.62        22.63 o                         
   5   0  10         30.55         52.71        35.99 o                         
   6   0  10        128.47        126.69        32.46 o                         
  -6   1  10         39.12         16.72        34.18 o                         
  -5   1  10         43.14         41.30        31.36 o                         
  -4   1  10         22.79         40.92        18.56 o                         
  -3   1  10        169.98        180.45        23.62 o                         
  -2   1  10        105.61        127.63        36.72 o                         
  -1   1  10        230.11        256.38        29.03 o                         
   0   1  10         62.60         67.49        26.67 o                         
   1   1  10          4.06         12.87        21.86 o                         
   2   1  10        203.34        199.34        19.77 o                         
   3   1  10        924.27        896.36        33.88 o                         
   4   1  10         10.40         43.52        18.06 o                         
   5   1  10         35.88         43.95        17.07 o                         
   6   1  10         19.81         21.40        18.49 o                         
  -6   2  10          6.82         27.10        28.59 o                         
  -5   2  10        100.18        120.08        30.47 o                         
  -4   2  10          0.03         17.04        20.90 o                         
  -3   2  10        165.93        143.07        25.08 o                         
  -2   2  10          9.59          8.08        25.24 o                         
  -1   2  10       1564.73       1510.94        36.54 o                         
   0   2  10        691.56        711.67        27.29 o                         
   1   2  10        173.93        183.03        19.36 o                         
   2   2  10         38.17         30.97        22.15 o                         
   3   2  10          7.60         16.59        15.67 o                         
   4   2  10         10.08         22.25        29.18 o                         
   5   2  10         11.55         47.48        16.88 o                         
   6   2  10         12.12         10.73        17.91 o                         
  -6   3  10          0.81        -17.37        38.01 o                         
  -5   3  10        113.31         97.30        21.57 o                         
  -4   3  10        686.70        663.18        35.83 o                         
  -3   3  10         64.70         81.44        26.70 o                         
  -2   3  10        106.60         62.46        54.46 o                         
  -1   3  10         16.93         46.21        26.27 o                         
   0   3  10        589.38        580.36        26.84 o                         
   1   3  10       1788.60       1791.14        76.57 o                         
   2   3  10        145.66        156.05        18.61 o                         
   3   3  10          2.57          9.30        25.49 o                         
   4   3  10        147.53        138.40        15.50 o                         
   5   3  10        100.92        118.40        31.62 o                         
   6   3  10         11.89         20.38        23.28 o                         
  -6   4  10         33.77         71.28        23.30 o                         
  -5   4  10          7.51         36.03        23.89 o                         
  -4   4  10         75.71        116.84        21.89 o                         
  -3   4  10        175.07        188.35        28.63 o                         
  -2   4  10        526.28        488.81        56.24 o                         
  -1   4  10         83.78         81.14        26.66 o                         
   0   4  10        253.58        246.82        21.83 o                         
   1   4  10         53.61         53.34        18.38 o                         
   2   4  10         32.75         42.16        22.24 o                         
   3   4  10          4.95        -12.14        15.58 o                         
   4   4  10         12.19         10.15        17.64 o                         
   5   4  10         15.00          1.24        16.47 o                         
  -6   5  10          0.04         -5.97        24.99 o                         
  -5   5  10          4.62         21.80        28.55 o                         
  -4   5  10          3.22         12.67        20.74 o                         
  -3   5  10        310.42        335.16        38.91 o                         
  -2   5  10        450.63        470.42        53.72 o                         
  -1   5  10          0.33         -2.45        27.06 o                         
   0   5  10          0.69          3.55        18.88 o                         
   1   5  10        446.91        451.55        20.10 o                         
   2   5  10         27.09         26.40        15.79 o                         
   3   5  10          0.66         -2.69        17.79 o                         
   4   5  10         77.39        111.25        21.98 o                         
   5   5  10          7.14         13.71        17.78 o                         
  -5   6  10          8.92          2.47        21.16 o                         
  -4   6  10         12.31          7.64        63.01 o                         
  -3   6  10       1899.41       1651.40        57.40 o                         
  -2   6  10        176.66        140.06        48.53 o                         
  -1   6  10        318.89        337.76        24.81 o                         
   0   6  10         55.58         49.23        27.58 o                         
   1   6  10        245.39        271.87        22.94 o                         
   2   6  10         35.49         25.23        18.21 o                         
   3   6  10         93.87        145.44        20.99 o                         
   4   6  10        300.90        275.16        19.45 o                         
   5   6  10         15.60         37.84        21.41 o                         
  -5   7  10         27.29         18.07        26.88 o                         
  -4   7  10         61.60         63.58        26.35 o                         
  -3   7  10        541.78        548.24        50.72 o                         
  -2   7  10         43.63         77.56        45.27 o                         
  -1   7  10        119.42        108.81        20.52 o                         
   0   7  10          2.43         20.99        22.47 o                         
   1   7  10         16.74         19.11        17.00 o                         
   2   7  10        185.78        195.01        19.03 o                         
   3   7  10          4.06         -9.59        18.64 o                         
   4   7  10          9.49          9.03        17.39 o                         
   5   7  10         11.68         -9.70        21.28 o                         
  -5   8  10          2.13         -0.77        28.32 o                         
  -4   8  10          1.19         62.95        30.82 o                         
  -3   8  10          2.46         56.62        44.56 o                         
  -2   8  10          0.63         12.10        47.27 o                         
  -1   8  10         26.03         52.76        26.52 o                         
   0   8  10        253.44        232.19        22.33 o                         
   1   8  10          3.15         32.27        22.97 o                         
   2   8  10         64.87         47.84        18.48 o                         
   3   8  10          6.69         10.45        23.61 o                         
   4   8  10          2.18          5.91        20.17 o                         
   5   8  10          9.95         -2.02        21.73 o                         
  -4   9  10         71.04         44.39        27.75 o                         
  -3   9  10         16.19         32.04        31.91 o                         
  -2   9  10        148.35        193.85        44.91 o                         
  -1   9  10          0.89         33.30        26.44 o                         
   0   9  10        253.40        256.40        18.83 o                         
   1   9  10        126.01        111.24        27.84 o                         
   2   9  10        327.76        281.64        22.10 o                         
   3   9  10         21.08         49.33        21.35 o                         
   4   9  10          5.55         -2.13        20.71 o                         
  -4  10  10         11.79         50.25        26.72 o                         
  -3  10  10          2.85        -34.33        42.98 o                         
  -2  10  10        111.55         84.21        29.97 o                         
  -1  10  10          0.36         17.25        25.14 o                         
   0  10  10          4.96         18.46        17.67 o                         
   1  10  10         42.77         48.19        22.43 o                         
   2  10  10         10.37          1.14        25.97 o                         
   3  10  10          0.11          3.81        25.90 o                         
   4  10  10          0.26         16.46        24.85 o                         
  -3  11  10         25.29         20.37        25.26 o                         
  -2  11  10          1.31         15.00        43.69 o                         
  -1  11  10          0.34         16.53        24.55 o                         
   0  11  10         25.68          3.33        22.17 o                         
   1  11  10          2.30         22.23        21.96 o                         
   2  11  10         24.85         22.40        23.02 o                         
   3  11  10         17.25         20.49        24.14 o                         
  -3  12  10         15.96         -6.94        25.28 o                         
  -2  12  10         23.18         24.53        29.41 o                         
  -1  12  10         34.40         27.03        25.67 o                         
   0  12  10         22.57         35.34        23.72 o                         
   1  12  10         10.98         27.09        21.03 o                         
   2  12  10         17.25         15.59        23.42 o                         
  -2  13  10          1.65         16.35        35.32 o                         
  -1  13  10         51.79         53.31        29.76 o                         
   0  13  10         54.48         53.53        29.61 o                         
   1  13  10          0.11         27.20        19.47 o                         
  -6   1  11          8.85          5.35        33.87 o                         
  -5   1  11        244.80        256.23        20.86 o                         
  -4   1  11        491.09        501.27        25.70 o                         
  -3   1  11        405.65        406.86        26.02 o                         
  -2   1  11          5.96         23.50        35.56 o                         
  -1   1  11        608.02        621.28        27.17 o                         
   0   1  11        964.89        947.58        29.38 o                         
   1   1  11        473.90        496.71        24.31 o                         
   2   1  11        936.69        976.12        26.50 o                         
   3   1  11        196.46        208.24        22.40 o                         
   4   1  11         59.98         50.30        18.40 o                         
   5   1  11          1.46         33.04        18.89 o                         
   6   1  11         55.83         43.18        18.52 o                         
  -6   2  11          0.10         10.89        20.67 o                         
  -5   2  11         23.97         26.69        17.56 o                         
  -4   2  11         49.24         69.89        19.93 o                         
  -3   2  11         94.88         98.98        25.04 o                         
  -2   2  11          2.00         24.44        31.30 o                         
  -1   2  11        179.83        163.55        27.65 o                         
   0   2  11        384.63        368.68        25.91 o                         
   1   2  11         32.97         56.43        20.24 o                         
   2   2  11        328.14        315.28        21.95 o                         
   3   2  11          7.31         21.72        15.87 o                         
   4   2  11         21.40         24.50        18.12 o                         
   5   2  11          0.54        -11.87        17.36 o                         
   6   2  11          2.81         15.56        15.38 o                         
  -6   3  11          6.62         19.04        28.11 o                         
  -5   3  11         84.52         96.69        22.84 o                         
  -4   3  11         75.93         84.63        22.79 o                         
  -3   3  11        197.09        200.18        34.96 o                         
  -2   3  11        226.13        226.76        54.72 o                         
  -1   3  11         48.44         77.00        27.99 o                         
   0   3  11        857.96        826.36        30.79 o                         
   1   3  11         39.15         51.50        21.14 o                         
   2   3  11          3.16          7.73        19.14 o                         
   3   3  11         83.79         72.96        20.82 o                         
   4   3  11        186.12        190.68        19.24 o                         
   5   3  11         25.84         30.11        14.95 o                         
  -6   4  11          0.30         18.78        24.20 o                         
  -5   4  11          1.75          5.09        24.13 o                         
  -4   4  11        110.11        122.59        26.26 o                         
  -3   4  11        664.78        512.46        53.85 o                         
  -2   4  11         29.08         71.56        36.10 o                         
  -1   4  11        539.39        573.68        33.23 o                         
   0   4  11        170.17        186.08        22.81 o                         
   1   4  11        180.26        166.12        22.82 o                         
   2   4  11         43.26         68.47        17.87 o                         
   3   4  11        147.51        139.70        21.84 o                         
   4   4  11         26.58         14.10        19.27 o                         
   5   4  11          0.23         -2.20        15.76 o                         
  -5   5  11          0.13         22.99        26.28 o                         
  -4   5  11         52.50         68.40        26.88 o                         
  -3   5  11         33.32         -1.23        49.88 o                         
  -2   5  11        117.49        154.16        37.04 o                         
  -1   5  11         27.31         54.71        24.02 o                         
   0   5  11        404.69        423.09        23.38 o                         
   1   5  11          0.16          6.26        18.01 o                         
   2   5  11         27.03         40.74        20.41 o                         
   3   5  11         87.02        114.54        19.24 o                         
   4   5  11        151.30        185.24        24.76 o                         
   5   5  11         17.07         12.78        23.62 o                         
  -5   6  11         13.76         25.35        25.29 o                         
  -4   6  11        192.55        184.28        54.59 o                         
  -3   6  11          7.33         26.13        47.07 o                         
  -2   6  11         46.60         92.73        54.95 o                         
  -1   6  11          0.63          2.61        26.61 o                         
   0   6  11        948.43        950.13        53.40 o                         
   1   6  11        208.04        232.84        20.96 o                         
   2   6  11         26.37         27.27        19.54 o                         
   3   6  11        103.85        117.29        18.30 o                         
   4   6  11         25.89         37.77        18.60 o                         
   5   6  11         19.73         27.05        19.53 o                         
  -5   7  11         11.42         32.88        32.19 o                         
  -4   7  11         12.90          9.33        26.72 o                         
  -3   7  11        332.01        319.97        48.33 o                         
  -2   7  11         22.46         12.78        33.94 o                         
  -1   7  11          1.34         -2.00        22.03 o                         
   0   7  11          5.00         39.76        27.12 o                         
   1   7  11         40.81         18.23        20.25 o                         
   2   7  11         35.62         51.73        19.68 o                         
   3   7  11         12.53          7.49        19.87 o                         
   4   7  11         12.69         30.93        20.62 o                         
   5   7  11          8.08         19.79        17.93 o                         
  -5   8  11         22.59         47.76        34.08 o                         
  -4   8  11          0.01          4.19        34.99 o                         
  -3   8  11         75.28         44.11        31.20 o                         
  -2   8  11        184.63        159.26        34.36 o                         
  -1   8  11        378.67        465.14        29.45 o                         
   0   8  11        271.00        276.82        24.98 o                         
   1   8  11         91.34         90.96        24.00 o                         
   2   8  11          0.02         15.97        16.38 o                         
   3   8  11         57.50         82.45        20.93 o                         
   4   8  11          1.19         29.80        19.23 o                         
  -4   9  11         13.34         21.70        26.77 o                         
  -3   9  11         47.66         63.82        40.59 o                         
  -2   9  11         33.81         -3.19        32.01 o                         
  -1   9  11         30.87         26.27        27.16 o                         
   0   9  11        174.82        155.50        23.65 o                         
   1   9  11         33.90         24.98        20.18 o                         
   2   9  11         26.29         58.19        21.95 o                         
   3   9  11         10.42         36.70        20.56 o                         
   4   9  11         34.55         35.13        24.02 o                         
  -4  10  11         12.00         35.31        27.66 o                         
  -3  10  11          0.06         14.68        33.46 o                         
  -2  10  11        229.27        238.21        31.94 o                         
  -1  10  11         27.24         55.81        26.06 o                         
   0  10  11        105.91        133.99        19.74 o                         
   1  10  11         69.27         81.64        29.33 o                         
   2  10  11          5.61        -11.54        21.11 o                         
   3  10  11          4.42         20.05        23.58 o                         
   4  10  11         16.42         61.11        24.43 o                         
  -3  11  11         18.95         57.17        44.56 o                         
  -2  11  11         33.98         72.05        43.46 o                         
  -1  11  11          8.79         59.42        42.31 o                         
   0  11  11         60.59         74.20        18.66 o                         
   1  11  11          8.07          2.68        17.92 o                         
   2  11  11          6.79        -20.47        23.55 o                         
   3  11  11          0.01         11.87        27.65 o                         
  -2  12  11         18.35        -18.68        30.75 o                         
  -1  12  11          2.94         25.12        30.64 o                         
   0  12  11         83.75         84.99        22.57 o                         
   1  12  11          7.21         10.33        23.34 o                         
   2  12  11          2.90         33.82        26.88 o                         
  -1  13  11         26.75         28.86        25.73 o                         
   0  13  11          0.22          9.77        29.02 o                         
   1  13  11          5.45         -4.24        21.99 o                         
  -6   0  12          7.25          5.84        32.65 o                         
  -5   0  12          6.46          7.62        31.47 o                         
  -4   0  12         71.87         51.89        31.90 o                         
  -3   0  12         21.72         48.19        33.39 o                         
  -2   0  12        373.52        300.74        54.98 o                         
  -1   0  12        670.83        687.13        41.07 o                         
   0   0  12       1136.71       1042.54        42.89 o                         
   1   0  12        599.99        631.59        39.65 o                         
   2   0  12        401.04        341.53        62.96 o                         
   3   0  12        346.26        343.19        31.51 o                         
   4   0  12          7.74          9.04        29.23 o                         
   5   0  12         31.46         27.01        21.50 o                         
  -6   1  12         27.66         38.21        23.42 o                         
  -5   1  12         14.50         27.62        22.18 o                         
  -4   1  12         36.33         21.42        22.51 o                         
  -3   1  12        239.25        247.68        21.97 o                         
  -2   1  12         31.91         54.33        34.68 o                         
  -1   1  12        596.20        673.38        30.12 o                         
   0   1  12        455.70        465.44        25.18 o                         
   1   1  12        119.90        133.79        23.00 o                         
   2   1  12        184.97        213.06        19.63 o                         
   3   1  12        919.89        943.78        21.50 o                         
   4   1  12          0.53         14.73        17.99 o                         
   5   1  12          6.80         11.16        21.36 o                         
  -6   2  12          0.10         25.58        20.75 o                         
  -5   2  12         12.41         30.11        19.43 o                         
  -4   2  12         36.02         38.96        20.08 o                         
  -3   2  12        152.14        107.04        25.81 o                         
  -2   2  12        618.30        640.80        35.77 o                         
  -1   2  12        772.21        794.78        32.80 o                         
   0   2  12          6.48         -8.89        22.77 o                         
   1   2  12          0.29          8.75        18.24 o                         
   2   2  12         23.82         46.10        22.21 o                         
   3   2  12         15.86         27.95        21.05 o                         
   4   2  12          0.09          5.09        18.39 o                         
   5   2  12        172.85        145.00        20.30 o                         
  -6   3  12          0.45         30.46        23.74 o                         
  -5   3  12          0.04          8.66        19.08 o                         
  -4   3  12        111.23        141.46        24.57 o                         
  -3   3  12         27.72         21.80        36.16 o                         
  -2   3  12         66.58         53.40        40.43 o                         
  -1   3  12         27.38         38.49        28.03 o                         
   0   3  12        138.35        151.67        22.93 o                         
   1   3  12         18.13         18.43        22.97 o                         
   2   3  12         47.00         42.51        22.62 o                         
   3   3  12        219.70        248.40        19.81 o                         
   4   3  12         25.54         21.62        15.91 o                         
   5   3  12         52.13         71.25        19.82 o                         
  -5   4  12         28.38         31.27        22.10 o                         
  -4   4  12         73.14         79.33        27.88 o                         
  -3   4  12         81.96         97.28        37.43 o                         
  -2   4  12        377.83        372.66        54.79 o                         
  -1   4  12        273.21        250.73        25.86 o                         
   0   4  12       1044.43       1002.45        29.97 o                         
   1   4  12        120.13         99.77        20.88 o                         
   2   4  12        125.48        113.66        21.08 o                         
   3   4  12        172.88        143.19        25.64 o                         
   4   4  12         44.67         58.33        19.48 o                         
   5   4  12         22.59         30.08        22.09 o                         
  -5   5  12          3.74         -8.62        23.66 o                         
  -4   5  12          9.87          9.98        27.17 o                         
  -3   5  12         55.81         55.08        50.75 o                         
  -2   5  12         95.08         69.47        51.59 o                         
  -1   5  12        318.80        339.77        26.45 o                         
   0   5  12        159.26        151.30        22.37 o                         
   1   5  12         20.74         14.54        22.15 o                         
   2   5  12        322.78        320.06        29.26 o                         
   3   5  12        118.54        131.56        19.42 o                         
   4   5  12        183.95        175.19        20.36 o                         
   5   5  12          3.13        -16.44        20.86 o                         
  -5   6  12          7.37         33.20        32.49 o                         
  -4   6  12         42.65         64.09        27.94 o                         
  -3   6  12         52.23         71.34        48.01 o                         
  -2   6  12        495.95        525.62        53.46 o                         
  -1   6  12        138.41        140.05        24.78 o                         
   0   6  12        224.59        238.66        24.20 o                         
   1   6  12         57.42         71.94        22.15 o                         
   2   6  12         17.84         27.70        17.23 o                         
   3   6  12         12.33          6.25        19.49 o                         
   4   6  12         53.65         67.46        18.64 o                         
   5   6  12          7.05         -5.71        23.38 o                         
  -5   7  12          6.03        -19.16        34.22 o                         
  -4   7  12         47.01         17.49        26.84 o                         
  -3   7  12         29.54         50.11        46.40 o                         
  -2   7  12        172.03        164.97        50.36 o                         
  -1   7  12         42.41         29.57        28.80 o                         
   0   7  12         70.72         68.87        25.29 o                         
   1   7  12        289.95        303.35        23.84 o                         
   2   7  12          0.90         17.21        19.69 o                         
   3   7  12        238.27        242.87        21.37 o                         
   4   7  12         12.24         55.21        19.69 o                         
   5   7  12          3.56         54.90        23.86 o                         
  -5   8  12         19.68        -21.35        27.76 o                         
  -4   8  12         17.21         18.52        26.95 o                         
  -3   8  12          4.10        -16.00        46.56 o                         
  -2   8  12         34.98         23.04        47.40 o                         
  -1   8  12          7.02          7.57        23.41 o                         
   0   8  12        145.21         80.39        22.99 o                         
   1   8  12          4.75         29.68        31.31 o                         
   2   8  12          4.34         20.04        18.04 o                         
   3   8  12          2.32         10.12        17.85 o                         
   4   8  12          0.50          3.70        19.10 o                         
  -4   9  12         84.72         33.19        24.35 o                         
  -3   9  12         52.52        118.96        46.46 o                         
  -2   9  12          6.25         40.10        31.33 o                         
  -1   9  12        231.05        217.87        23.75 o                         
   0   9  12          5.16          6.24        22.24 o                         
   1   9  12         16.88         43.30        22.00 o                         
   2   9  12          0.87         38.64        25.03 o                         
   3   9  12         20.89         16.15        20.50 o                         
   4   9  12          0.19         18.96        24.51 o                         
  -4  10  12          0.12         56.70        27.35 o                         
  -3  10  12         32.67         29.68        29.75 o                         
  -2  10  12         42.84        -32.85        32.85 o                         
  -1  10  12         16.84         45.05        33.34 o                         
   0  10  12         27.04         29.45        21.30 o                         
   1  10  12         10.20         40.19        44.00 o                         
   2  10  12          6.01         20.61        20.36 o                         
   3  10  12         24.24         37.09        27.64 o                         
  -3  11  12          0.08         94.66        45.65 o                         
  -2  11  12         14.13        -47.07        47.07 o                         
  -1  11  12          1.92         20.65        32.89 o                         
   0  11  12         82.65         80.75        25.21 o                         
   1  11  12         13.68         28.97        24.10 o                         
   2  11  12          0.37        -13.12        23.70 o                         
   3  11  12          6.27          9.49        25.35 o                         
  -2  12  12          3.72        -11.87        44.88 o                         
  -1  12  12          4.39         16.73        34.81 o                         
   0  12  12         44.55         69.65        21.41 o                         
   1  12  12         15.85         13.42        21.52 o                         
   2  12  12          0.19         13.94        24.12 o                         
  -1  13  12         20.85          0.90        34.88 o                         
   0  13  12         66.19         93.03        25.42 o                         
  -6   1  13         22.24         17.38        23.68 o                         
  -5   1  13         17.63         16.02        24.15 o                         
  -4   1  13        300.05        315.78        24.27 o                         
  -3   1  13         78.51        101.42        22.31 o                         
  -2   1  13        308.17        316.90        41.45 o                         
  -1   1  13        697.03        703.59        26.26 o                         
   0   1  13         39.91         45.32        22.54 o                         
   1   1  13        265.85        265.57        22.08 o                         
   2   1  13          5.07         14.59        20.47 o                         
   3   1  13         12.97         16.60        21.07 o                         
   4   1  13         16.43         20.73        18.60 o                         
   5   1  13          0.21          7.21        16.33 o                         
  -6   2  13          0.36         15.83        20.97 o                         
  -5   2  13          8.91          6.42        20.66 o                         
  -4   2  13          0.26         11.64        23.66 o                         
  -3   2  13          1.44         -7.71        31.37 o                         
  -2   2  13        105.27        135.54        39.43 o                         
  -1   2  13         65.83         52.39        22.25 o                         
   0   2  13        573.99        591.21        25.57 o                         
   1   2  13        112.71        100.66        22.60 o                         
   2   2  13         61.62         46.32        17.88 o                         
   3   2  13         42.19         56.74        19.54 o                         
   4   2  13         15.18         23.79        16.52 o                         
   5   2  13          1.07         -4.53        15.12 o                         
  -5   3  13         14.38         44.43        25.20 o                         
  -4   3  13         43.27         51.41        25.52 o                         
  -3   3  13          0.04         18.61        37.00 o                         
  -2   3  13         59.76         67.87        30.19 o                         
  -1   3  13        311.39        269.62        28.14 o                         
   0   3  13          0.03          7.06        19.54 o                         
   1   3  13        516.18        547.17        32.18 o                         
   2   3  13         11.35         36.77        18.87 o                         
   3   3  13         70.69        102.69        23.85 o                         
   4   3  13         19.34         40.93        20.93 o                         
   5   3  13         48.09         18.25        18.35 o                         
  -5   4  13          0.62         16.84        22.93 o                         
  -4   4  13          2.07         -9.33        37.43 o                         
  -3   4  13          0.25         23.62        50.27 o                         
  -2   4  13         98.25        103.38        39.69 o                         
  -1   4  13        163.75        167.83        30.21 o                         
   0   4  13        158.73        175.02        25.54 o                         
   1   4  13         36.30         44.26        20.37 o                         
   2   4  13         66.86        120.91        25.72 o                         
   3   4  13          4.60        -13.01        19.72 o                         
   4   4  13          0.12         23.40        25.65 o                         
   5   4  13          0.02         26.40        23.13 o                         
  -5   5  13         29.74         23.94        27.67 o                         
  -4   5  13         56.25         93.78        47.36 o                         
  -3   5  13         71.38         22.13        36.20 o                         
  -2   5  13         26.33         26.68        53.14 o                         
  -1   5  13         43.91         26.60        33.35 o                         
   0   5  13         50.15         43.16        19.60 o                         
   1   5  13        106.75        114.50        18.26 o                         
   2   5  13          3.56         16.08        18.55 o                         
   3   5  13         18.07         50.02        16.51 o                         
   4   5  13         13.60         25.25        22.31 o                         
   5   5  13          3.27         12.98        18.60 o                         
  -5   6  13          0.10         41.43        33.18 o                         
  -4   6  13          2.49         39.79        48.22 o                         
  -3   6  13        308.27        288.45        49.17 o                         
  -2   6  13        468.67        422.86        39.88 o                         
  -1   6  13          1.48          8.94        33.08 o                         
   0   6  13        616.40        668.64        27.57 o                         
   1   6  13          0.06         -2.84        19.73 o                         
   2   6  13        133.63        148.55        22.78 o                         
   3   6  13          8.90         29.54        17.09 o                         
   4   6  13         10.27         50.58        17.43 o                         
   5   6  13         14.52         19.75        23.74 o                         
  -5   7  13          0.05         23.73        28.55 o                         
  -4   7  13         39.41         20.99        32.75 o                         
  -3   7  13         13.23         26.68        32.33 o                         
  -2   7  13        148.46        155.87        52.49 o                         
  -1   7  13        325.57        321.75        29.16 o                         
   0   7  13          8.30         12.93        28.26 o                         
   1   7  13         38.94         45.04        20.29 o                         
   2   7  13         34.94         85.39        21.79 o                         
   3   7  13        176.11        190.45        23.54 o                         
   4   7  13         93.18         89.18        18.64 o                         
  -4   8  13          5.06         59.32        24.37 o                         
  -3   8  13         20.83        -19.04        30.04 o                         
  -2   8  13         57.73        175.94        47.04 o                         
  -1   8  13        121.30        111.66        26.97 o                         
   0   8  13         68.91         57.71        26.43 o                         
   1   8  13          3.48         41.50        25.33 o                         
   2   8  13         53.12         64.24        18.66 o                         
   3   8  13         50.54         23.56        20.73 o                         
   4   8  13         17.54         20.80        19.60 o                         
  -4   9  13         20.17         -7.72        29.45 o                         
  -3   9  13         78.29         19.78        33.59 o                         
  -2   9  13         13.10        -14.39        44.40 o                         
  -1   9  13          5.50         19.98        23.41 o                         
   0   9  13          1.75        -12.37        22.57 o                         
   1   9  13         76.47         60.22        25.47 o                         
   2   9  13          0.14         47.26        25.47 o                         
   3   9  13         34.59         36.41        23.88 o                         
   4   9  13          0.21         28.49        20.06 o                         
  -3  10  13          1.24         66.66        45.23 o                         
  -2  10  13          5.12        114.12        44.91 o                         
  -1  10  13         59.28         60.47        36.73 o                         
   0  10  13          0.75         10.57        17.11 o                         
   1  10  13         17.04         14.93        21.24 o                         
   2  10  13          6.14         -2.01        23.47 o                         
   3  10  13          4.64         57.12        27.54 o                         
  -3  11  13          8.62         10.87        45.14 o                         
  -2  11  13         13.70         81.47        44.65 o                         
  -1  11  13         32.19         59.88        35.83 o                         
   0  11  13         13.28         -0.40        19.42 o                         
   1  11  13          0.12         35.38        23.85 o                         
   2  11  13         13.75         32.33        27.39 o                         
  -2  12  13          8.28        -16.65        45.53 o                         
  -1  12  13         47.91         32.07        28.71 o                         
   0  12  13          7.08         29.61        23.60 o                         
   1  12  13         28.47         53.18        21.04 o                         
  -5   0  14         22.29         38.64        33.38 o                         
  -4   0  14        107.64         73.22        32.55 o                         
  -3   0  14         17.12         41.32        37.75 o                         
  -2   0  14        494.65        440.48        55.53 o                         
  -1   0  14        180.65        169.03        35.04 o                         
   0   0  14        207.37        200.34        28.81 o                         
   1   0  14         72.79         81.06        36.56 o                         
   2   0  14        853.50        870.18        37.62 o                         
   3   0  14        389.30        295.69        42.35 o                         
   4   0  14        129.96        179.22        24.68 o                         
   5   0  14          0.99         23.33        25.47 o                         
  -5   1  14          0.13         36.29        23.91 o                         
  -4   1  14         34.36         29.72        22.36 o                         
  -3   1  14        185.51        166.75        28.98 o                         
  -2   1  14          0.47         40.51        36.75 o                         
  -1   1  14         88.50         83.22        24.61 o                         
   0   1  14          8.72         17.34        22.30 o                         
   1   1  14        112.99        116.78        21.55 o                         
   2   1  14        696.17        724.99        28.98 o                         
   3   1  14         29.30         43.98        17.87 o                         
   4   1  14          2.97         31.70        15.85 o                         
   5   1  14          4.98         28.82        18.13 o                         
  -5   2  14          2.05         23.59        20.32 o                         
  -4   2  14         79.97         83.46        25.11 o                         
  -3   2  14         67.95         61.35        32.37 o                         
  -2   2  14         17.50         21.56        32.91 o                         
  -1   2  14       1059.17       1038.02        28.64 o                         
   0   2  14         79.00         84.98        20.39 o                         
   1   2  14        122.56        117.28        18.35 o                         
   2   2  14         29.03         51.68        20.38 o                         
   3   2  14         22.31         10.65        17.44 o                         
   4   2  14          7.24         10.21        17.26 o                         
   5   2  14          8.26         -7.10        19.10 o                         
  -5   3  14          3.42         34.61        24.85 o                         
  -4   3  14          9.88         19.24        26.05 o                         
  -3   3  14         71.85        105.34        38.07 o                         
  -2   3  14         24.03         28.42        35.65 o                         
  -1   3  14        149.77        127.88        28.72 o                         
   0   3  14          2.44         13.21        21.13 o                         
   1   3  14        208.07        248.84        30.91 o                         
   2   3  14        185.26        189.19        21.24 o                         
   3   3  14         26.32         33.56        19.92 o                         
   4   3  14          1.63         -6.00        15.83 o                         
   5   3  14          6.17         28.16        18.68 o                         
  -5   4  14          1.89         39.75        25.03 o                         
  -4   4  14         29.49         21.92        31.39 o                         
  -3   4  14          1.98        -24.23        35.65 o                         
  -2   4  14        379.28        351.26        57.17 o                         
  -1   4  14        181.37        166.93        23.33 o                         
   0   4  14          9.34         18.91        21.80 o                         
   1   4  14          0.12          2.37        19.82 o                         
   2   4  14         27.83         29.16        17.84 o                         
   3   4  14         49.40         57.96        19.23 o                         
   4   4  14          0.70         -5.88        16.10 o                         
   5   4  14          1.55          8.07        18.86 o                         
  -5   5  14         17.68         43.90        27.76 o                         
  -4   5  14         24.13         42.82        32.35 o                         
  -3   5  14        222.71        191.14        34.94 o                         
  -2   5  14         59.32        119.41        52.75 o                         
  -1   5  14         10.39         21.24        24.50 o                         
   0   5  14         88.00         98.16        20.86 o                         
   1   5  14         17.27         31.67        22.37 o                         
   2   5  14        150.58        151.28        17.76 o                         
   3   5  14          0.65         11.82        17.86 o                         
   4   5  14         55.98         48.64        17.44 o                         
   5   5  14          1.27         28.81        19.26 o                         
  -5   6  14          4.92         20.89        36.00 o                         
  -4   6  14         11.37          1.27        27.84 o                         
  -3   6  14        165.58        219.85        50.62 o                         
  -2   6  14        383.09        370.33        40.75 o                         
  -1   6  14        232.97        227.44        43.65 o                         
   0   6  14          7.42         27.95        25.90 o                         
   1   6  14          1.09         10.61        18.25 o                         
   2   6  14          8.40         46.71        19.58 o                         
   3   6  14         27.45         47.66        16.33 o                         
   4   6  14          1.82         24.44        18.95 o                         
  -4   7  14          1.23         36.42        33.05 o                         
  -3   7  14         49.37         12.26        46.40 o                         
  -2   7  14         83.50         73.69        35.85 o                         
  -1   7  14          6.98          3.13        41.36 o                         
   0   7  14         46.18         69.68        25.37 o                         
   1   7  14         10.97         32.75        19.55 o                         
   2   7  14         40.18         26.19        19.42 o                         
   3   7  14          1.44         -4.15        17.74 o                         
   4   7  14          6.02          6.71        19.11 o                         
  -4   8  14         20.41         65.19        28.04 o                         
  -3   8  14        136.23        105.25        46.27 o                         
  -2   8  14        197.72        156.52        35.27 o                         
  -1   8  14          1.66         -2.03        38.93 o                         
   0   8  14         20.30         35.30        36.11 o                         
   1   8  14         61.69         29.64        20.20 o                         
   2   8  14         12.49         12.76        19.68 o                         
   3   8  14          0.00          6.11        20.88 o                         
   4   8  14         23.41         87.82        22.85 o                         
  -4   9  14        114.19        108.11        51.74 o                         
  -3   9  14          0.40         25.75        46.69 o                         
  -2   9  14          8.81         49.98        43.56 o                         
  -1   9  14          6.03          8.05        29.23 o                         
   0   9  14         24.88          9.81        19.81 o                         
   1   9  14         16.29         22.98        21.34 o                         
   2   9  14         16.23         60.33        30.96 o                         
   3   9  14         44.33         55.10        20.46 o                         
  -3  10  14          7.12        -41.27        46.62 o                         
  -2  10  14          0.09         -0.35        47.65 o                         
  -1  10  14          9.83         55.56        47.95 o                         
   0  10  14         39.82         53.32        23.63 o                         
   1  10  14          6.54         -4.03        25.21 o                         
   2  10  14          2.36         40.62        23.08 o                         
   3  10  14          0.00         33.35        21.44 o                         
  -2  11  14          2.57          2.87        45.11 o                         
  -1  11  14         55.92         11.39        33.43 o                         
   0  11  14          8.46         27.14        22.51 o                         
   1  11  14         33.43          8.59        22.53 o                         
   2  11  14          2.12         35.92        21.70 o                         
  -1  12  14         22.66         -1.36        31.46 o                         
   0  12  14         14.48         21.48        19.21 o                         
   1  12  14          0.02         30.44        20.68 o                         
  -5   1  15         13.20         25.56        25.96 o                         
  -4   1  15        153.58        172.79        25.39 o                         
  -3   1  15         27.90         23.93        29.90 o                         
  -2   1  15          0.42         33.70        36.75 o                         
  -1   1  15         60.32         88.37        25.37 o                         
   0   1  15        438.31        474.81        22.91 o                         
   1   1  15        183.75        183.68        19.86 o                         
   2   1  15          6.32          6.78        21.02 o                         
   3   1  15         24.55         25.15        23.82 o                         
   4   1  15         15.75          1.62        16.80 o                         
   5   1  15          1.34         27.79        17.74 o                         
  -5   2  15          8.86         -2.02        20.65 o                         
  -4   2  15          3.24         20.41        21.76 o                         
  -3   2  15         50.28         57.50        31.37 o                         
  -2   2  15         55.62         38.41        40.14 o                         
  -1   2  15        176.38        182.57        26.08 o                         
   0   2  15        684.72        666.72        25.36 o                         
   1   2  15         63.90         85.41        22.11 o                         
   2   2  15         44.14         62.95        18.75 o                         
   3   2  15        139.74        133.26        18.31 o                         
   4   2  15          0.03         -9.72        18.84 o                         
   5   2  15          9.95         18.79        18.06 o                         
  -5   3  15         77.58         85.46        27.25 o                         
  -4   3  15         73.93         65.81        23.16 o                         
  -3   3  15         39.31         50.96        35.83 o                         
  -2   3  15         53.30         75.67        31.26 o                         
  -1   3  15         57.02         76.72        28.01 o                         
   0   3  15          1.12          7.27        22.60 o                         
   1   3  15          6.27         37.49        18.36 o                         
   2   3  15          5.35         16.92        19.72 o                         
   3   3  15          0.02         20.43        16.25 o                         
   4   3  15         54.00         52.36        17.82 o                         
   5   3  15          0.96         30.14        22.36 o                         
  -5   4  15          1.07         -1.18        23.76 o                         
  -4   4  15         21.95         52.67        65.45 o                         
  -3   4  15          7.87         67.85        46.75 o                         
  -2   4  15          7.88         53.37        55.53 o                         
  -1   4  15         35.17         39.24        28.29 o                         
   0   4  15         20.05         32.68        26.09 o                         
   1   4  15          1.26         13.60        20.16 o                         
   2   4  15         13.70         30.00        17.86 o                         
   3   4  15          1.80         21.56        17.80 o                         
   4   4  15          6.70         44.79        19.73 o                         
   5   4  15          0.53         10.64        18.22 o                         
  -5   5  15          6.39         -3.12        28.67 o                         
  -4   5  15         96.63        100.27        27.53 o                         
  -3   5  15         69.13         78.02        50.78 o                         
  -2   5  15         57.28         56.53        50.98 o                         
  -1   5  15        404.47        447.01        31.59 o                         
   0   5  15         10.81          4.81        21.54 o                         
   1   5  15         64.47         63.72        20.91 o                         
   2   5  15        128.14        123.51        20.35 o                         
   3   5  15         11.52         40.22        16.63 o                         
   4   5  15         20.28         13.03        20.29 o                         
  -5   6  15          2.95         38.01        35.07 o                         
  -4   6  15          0.45         14.58        27.55 o                         
  -3   6  15        148.89        166.71        37.56 o                         
  -2   6  15          0.19         -2.03        47.65 o                         
  -1   6  15         65.96         85.34        33.91 o                         
   0   6  15         50.17         88.29        25.48 o                         
   1   6  15         18.87         39.34        22.32 o                         
   2   6  15         76.35         41.95        21.48 o                         
   3   6  15          0.87         52.50        19.85 o                         
   4   6  15         11.71          9.18        17.40 o                         
  -4   7  15         39.26          5.42        28.41 o                         
  -3   7  15         58.78        137.25        47.30 o                         
  -2   7  15        158.68        113.51        48.82 o                         
  -1   7  15        234.14        283.21        36.70 o                         
   0   7  15        178.27        200.47        22.33 o                         
   1   7  15          1.63         22.64        19.69 o                         
   2   7  15          8.32         14.17        21.57 o                         
   3   7  15          2.02         27.59        22.51 o                         
   4   7  15          5.68         28.51        21.99 o                         
  -4   8  15         20.55         -5.02        31.83 o                         
  -3   8  15        169.62        147.64        32.72 o                         
  -2   8  15         14.58        -19.07        46.69 o                         
  -1   8  15        161.91        233.27        31.46 o                         
   0   8  15         58.66         43.94        19.52 o                         
   1   8  15        137.89        120.45        22.61 o                         
   2   8  15         17.15         26.11        19.15 o                         
   3   8  15          9.62          9.19        18.48 o                         
  -3   9  15         13.05        -18.84        48.98 o                         
  -2   9  15         11.67         17.58        35.01 o                         
  -1   9  15          1.42         32.44        64.77 o                         
   0   9  15         10.08         38.32        24.30 o                         
   1   9  15         50.80         62.39        25.55 o                         
   2   9  15          0.60         22.42        22.47 o                         
   3   9  15         42.12         60.13        23.44 o                         
  -3  10  15          0.18         99.57        46.85 o                         
  -2  10  15         33.63         23.81        48.24 o                         
  -1  10  15          6.82         -2.56        23.46 o                         
   0  10  15          7.65         -3.21        24.91 o                         
   1  10  15         24.93         39.68        19.92 o                         
   2  10  15          3.34        -15.17        25.69 o                         
  -2  11  15          0.97        -21.00        45.17 o                         
  -1  11  15          4.72         69.05        32.26 o                         
   0  11  15         25.90         53.33        20.79 o                         
   1  11  15         15.62         50.06        23.95 o                         
   2  11  15          0.20          4.12        24.28 o                         
  -5   0  16         10.12          0.47        35.84 o                         
  -4   0  16         21.87        -12.45        35.84 o                         
  -3   0  16        190.31        216.66        35.84 o                         
  -2   0  16        352.96        304.74        56.50 o                         
  -1   0  16         75.83        106.46        28.95 o                         
   0   0  16          1.38         -2.57        35.02 o                         
   1   0  16        319.47        320.02        37.31 o                         
   2   0  16         78.44         88.33        27.67 o                         
   3   0  16        223.77        180.06        22.91 o                         
   4   0  16          1.12        -16.25        24.69 o                         
   5   0  16         70.71         45.59        25.89 o                         
  -5   1  16         11.29         27.55        24.61 o                         
  -4   1  16         19.02         29.98        22.92 o                         
  -3   1  16         77.32         77.98        27.03 o                         
  -2   1  16         12.15         17.36        29.54 o                         
  -1   1  16         69.51         85.43        24.83 o                         
   0   1  16        228.27        201.91        23.64 o                         
   1   1  16        161.77        188.71        23.27 o                         
   2   1  16        115.69        130.24        21.22 o                         
   3   1  16          3.94         39.13        19.96 o                         
   4   1  16         11.09         25.82        19.12 o                         
   5   1  16          0.00         -1.37        16.62 o                         
  -5   2  16         18.08         15.86        24.19 o                         
  -4   2  16         13.49         16.25        25.94 o                         
  -3   2  16        167.65        146.07        31.17 o                         
  -2   2  16         61.13        110.45        29.71 o                         
  -1   2  16          2.77         17.97        26.73 o                         
   0   2  16        391.50        412.24        26.93 o                         
   1   2  16         73.76         72.75        20.41 o                         
   2   2  16        406.02        380.09        28.92 o                         
   3   2  16          0.77         16.92        19.32 o                         
   4   2  16          0.20         31.82        19.58 o                         
   5   2  16         72.80         70.30        32.48 o                         
  -5   3  16          1.46          5.35        27.61 o                         
  -4   3  16         11.46         -1.46        28.02 o                         
  -3   3  16         10.38         22.96        28.98 o                         
  -2   3  16        427.58        367.06        47.62 o                         
  -1   3  16         79.88         93.58        27.17 o                         
   0   3  16         10.03         20.52        26.14 o                         
   1   3  16        148.78        179.62        22.04 o                         
   2   3  16         10.93         15.54        16.22 o                         
   3   3  16          1.58         34.29        20.54 o                         
   4   3  16         63.20         41.11        22.44 o                         
  -5   4  16         33.77         31.77        34.36 o                         
  -4   4  16         20.68         13.23        32.55 o                         
  -3   4  16          9.38         30.59        30.62 o                         
  -2   4  16        206.51        244.60        50.75 o                         
  -1   4  16        752.59        741.35        28.16 o                         
   0   4  16         82.98         86.57        25.58 o                         
   1   4  16         70.84         95.31        21.52 o                         
   2   4  16          4.74          6.23        24.01 o                         
   3   4  16          0.29         34.60        18.16 o                         
   4   4  16         13.15          8.61        22.51 o                         
  -5   5  16          0.95         -3.71        34.33 o                         
  -4   5  16          0.16         14.80        25.76 o                         
  -3   5  16        185.88        167.81        53.49 o                         
  -2   5  16        190.09        195.68        35.88 o                         
  -1   5  16        782.73        800.72        32.21 o                         
   0   5  16         81.32         61.28        22.33 o                         
   1   5  16         35.58         30.32        20.05 o                         
   2   5  16        215.39        217.56        20.51 o                         
   3   5  16          0.86         20.27        16.88 o                         
   4   5  16         41.86         44.78        17.09 o                         
  -4   6  16          1.77         12.99        26.97 o                         
  -3   6  16          0.67         40.46        35.59 o                         
  -2   6  16          0.39        -23.71        48.07 o                         
  -1   6  16         49.07         76.28        26.85 o                         
   0   6  16         18.92         27.90        22.30 o                         
   1   6  16          3.79          9.08        20.32 o                         
   2   6  16          0.76          8.03        21.30 o                         
   3   6  16         87.29         50.48        22.39 o                         
   4   6  16         20.80         55.63        23.42 o                         
  -4   7  16          0.17        -22.20        34.71 o                         
  -3   7  16         23.45        -10.03        32.55 o                         
  -2   7  16        156.66        151.39        35.17 o                         
  -1   7  16          6.77         11.52        28.41 o                         
   0   7  16          4.59         24.81        22.31 o                         
   1   7  16         10.36         32.53        20.38 o                         
   2   7  16         61.27         52.96        19.65 o                         
   3   7  16          1.37         46.77        20.65 o                         
   4   7  16          0.11          7.59        20.91 o                         
  -4   8  16          0.49         26.85        35.21 o                         
  -3   8  16         24.56         24.26        48.56 o                         
  -2   8  16        212.92        103.15        35.97 o                         
  -1   8  16          5.72         38.41        31.23 o                         
   0   8  16          0.11         -0.18        18.79 o                         
   1   8  16         29.57         33.88        22.23 o                         
   2   8  16         17.11         32.01        22.50 o                         
   3   8  16         18.07         46.37        20.53 o                         
  -3   9  16          3.63        -19.36        36.36 o                         
  -2   9  16          5.15         15.81        30.17 o                         
  -1   9  16          0.04         11.91        36.44 o                         
   0   9  16         11.14         39.45        26.95 o                         
   1   9  16          1.33          3.79        23.66 o                         
   2   9  16          8.92          7.11        20.16 o                         
   3   9  16         23.17         24.43        23.56 o                         
  -2  10  16          0.09         95.15        49.49 o                         
  -1  10  16          7.67        -11.40        66.77 o                         
   0  10  16         13.92        -10.86        20.79 o                         
   1  10  16          2.16        -14.67        20.00 o                         
   2  10  16          0.03         32.08        26.51 o                         
  -1  11  16         12.70         82.11        44.14 o                         
   0  11  16         14.80         22.91        19.29 o                         
   1  11  16          3.54          1.61        19.30 o                         
  -5   1  17         22.03         20.76        24.45 o                         
  -4   1  17          7.31          9.99        23.80 o                         
  -3   1  17         25.01         45.00        28.47 o                         
  -2   1  17         31.70         15.82        38.20 o                         
  -1   1  17          1.08         24.33        22.19 o                         
   0   1  17        778.70        802.58        28.04 o                         
   1   1  17        177.71        169.94        21.65 o                         
   2   1  17         53.51         52.41        21.58 o                         
   3   1  17         18.33         25.86        19.51 o                         
   4   1  17          0.70        -12.05        19.10 o                         
  -5   2  17          4.29          2.39        25.65 o                         
  -4   2  17         18.80         14.53        26.33 o                         
  -3   2  17         19.16         -9.12        31.35 o                         
  -2   2  17          8.09         49.25        33.24 o                         
  -1   2  17        119.96        161.00        22.97 o                         
   0   2  17        363.81        369.22        26.57 o                         
   1   2  17        636.35        632.08        22.06 o                         
   2   2  17         23.21          1.64        17.87 o                         
   3   2  17          4.88         10.31        18.51 o                         
   4   2  17         21.84         39.00        22.25 o                         
  -5   3  17         65.42         68.62        26.05 o                         
  -4   3  17         85.38         87.26        33.90 o                         
  -3   3  17         35.72         54.27        37.16 o                         
  -2   3  17          3.64         48.15        39.33 o                         
  -1   3  17         15.13         23.38        26.17 o                         
   0   3  17        112.04        111.62        25.06 o                         
   1   3  17          7.33         36.49        22.85 o                         
   2   3  17        139.72        151.34        21.00 o                         
   3   3  17         72.10         89.22        17.30 o                         
   4   3  17          0.93         32.96        20.70 o                         
  -4   4  17         25.30         51.95        34.26 o                         
  -3   4  17          0.40        -20.36        31.65 o                         
  -2   4  17          2.14         -2.68        46.40 o                         
  -1   4  17       1383.66       1350.36        39.19 o                         
   0   4  17          0.04         44.83        22.30 o                         
   1   4  17         58.01         86.12        19.56 o                         
   2   4  17        129.35        125.08        18.67 o                         
   3   4  17         77.54         56.63        19.93 o                         
   4   4  17         21.60         38.47        19.14 o                         
  -4   5  17         13.58         33.70        33.76 o                         
  -3   5  17          8.63         84.53        48.82 o                         
  -2   5  17        236.02        204.82        53.20 o                         
  -1   5  17          0.13        -29.44        30.24 o                         
   0   5  17          0.04          8.56        19.76 o                         
   1   5  17         29.71         46.38        22.70 o                         
   2   5  17        110.56        139.07        20.63 o                         
   3   5  17         61.45         38.45        17.63 o                         
   4   5  17          2.46         -3.01        23.50 o                         
  -4   6  17         23.24         43.82        59.11 o                         
  -3   6  17          7.47          2.32        49.17 o                         
  -2   6  17         12.29          9.00        34.52 o                         
  -1   6  17         50.74         55.79        25.14 o                         
   0   6  17         91.91         86.54        21.15 o                         
   1   6  17         24.84         55.76        23.09 o                         
   2   6  17          0.73         41.24        19.99 o                         
   3   6  17         54.91         58.41        19.47 o                         
   4   6  17          0.00         19.01        17.40 o                         
  -4   7  17         18.31         18.11        29.71 o                         
  -3   7  17         16.99         60.88        46.85 o                         
  -2   7  17        104.88         40.75        50.20 o                         
  -1   7  17          0.61         52.46        27.43 o                         
   0   7  17          1.77         28.22        23.43 o                         
   1   7  17         20.23         47.36        20.42 o                         
   2   7  17          6.07         32.86        22.10 o                         
   3   7  17          2.42         -0.09        20.54 o                         
  -3   8  17          4.18         26.36        34.33 o                         
  -2   8  17         36.33         52.91        35.27 o                         
  -1   8  17          1.80         43.09        31.62 o                         
   0   8  17          2.36         47.76        23.47 o                         
   1   8  17          5.48         11.47        18.47 o                         
   2   8  17         12.74         20.87        18.83 o                         
   3   8  17         23.03         25.03        20.55 o                         
  -3   9  17         53.87         93.79        49.40 o                         
  -2   9  17          0.63        -50.66        50.66 o                         
  -1   9  17         34.69         72.56        28.08 o                         
   0   9  17          0.17        -14.49        22.30 o                         
   1   9  17         14.83         24.98        20.05 o                         
   2   9  17          2.70          5.03        22.71 o                         
  -2  10  17         87.93         85.08        47.85 o                         
  -1  10  17          9.62        -23.24        30.93 o                         
   0  10  17         27.52         48.61        27.05 o                         
   1  10  17          1.38         19.84        22.28 o                         
  -5   0  18          5.76         25.52        37.52 o                         
  -4   0  18         51.75         52.45        35.95 o                         
  -3   0  18        237.14        202.40        49.40 o                         
  -2   0  18        219.19        223.14        48.78 o                         
  -1   0  18          1.31         -7.90        24.57 o                         
   0   0  18        797.47        799.45        37.66 o                         
   1   0  18          0.40         26.65        26.94 o                         
   2   0  18          2.31         -1.02        27.76 o                         
   3   0  18          1.92         -8.53        25.97 o                         
   4   0  18          1.61          2.61        27.04 o                         
  -5   1  18         11.21         15.62        27.82 o                         
  -4   1  18         23.91         22.62        26.40 o                         
  -3   1  18         98.69         93.10        29.39 o                         
  -2   1  18          3.08         27.26        33.45 o                         
  -1   1  18          0.01         29.76        21.14 o                         
   0   1  18        295.61        322.09        21.67 o                         
   1   1  18        184.15        136.99        19.12 o                         
   2   1  18        374.58        387.08        22.00 o                         
   3   1  18          0.13         19.97        22.62 o                         
   4   1  18         23.24         30.32        20.42 o                         
  -4   2  18         67.21         68.16        27.75 o                         
  -3   2  18         74.62         73.20        31.69 o                         
  -2   2  18          1.70         23.93        23.54 o                         
  -1   2  18         21.35          3.18        24.30 o                         
   0   2  18        172.51        171.01        24.94 o                         
   1   2  18         59.78         71.44        23.00 o                         
   2   2  18        218.11        191.23        18.34 o                         
   3   2  18         52.05         66.79        20.58 o                         
   4   2  18         20.61         44.85        19.48 o                         
  -4   3  18         13.93          8.99        33.83 o                         
  -3   3  18         20.98          6.12        38.12 o                         
  -2   3  18        382.73        365.86        39.46 o                         
  -1   3  18          0.13         30.81        24.72 o                         
   0   3  18        184.83        138.90        22.79 o                         
   1   3  18        982.99        963.84        27.38 o                         
   2   3  18         20.32         48.81        22.05 o                         
   3   3  18          9.11          8.12        20.38 o                         
   4   3  18          1.77         38.08        20.81 o                         
  -4   4  18          3.05         43.22        34.06 o                         
  -3   4  18         16.16          5.32        47.14 o                         
  -2   4  18        202.57        196.23        33.23 o                         
  -1   4  18         87.64        100.73        22.77 o                         
   0   4  18          8.47         36.60        24.19 o                         
   1   4  18         93.75        102.68        20.02 o                         
   2   4  18        132.83        109.32        21.30 o                         
   3   4  18          3.67          6.23        19.45 o                         
   4   4  18         13.21          8.59        18.23 o                         
  -4   5  18          0.27         10.12        35.34 o                         
  -3   5  18          0.32          2.81        47.62 o                         
  -2   5  18         93.57         41.88        52.66 o                         
  -1   5  18         14.45         10.17        22.86 o                         
   0   5  18         11.57         12.46        23.37 o                         
   1   5  18         18.70         28.62        20.79 o                         
   2   5  18        104.62         97.86        22.46 o                         
   3   5  18         59.38         56.64        21.03 o                         
   4   5  18          0.00         26.52        19.40 o                         
  -4   6  18          0.16        -11.13        25.66 o                         
  -3   6  18          2.68         70.85        46.94 o                         
  -2   6  18         80.16         93.76        51.33 o                         
  -1   6  18         98.30         91.65        32.18 o                         
   0   6  18          0.35          3.91        18.81 o                         
   1   6  18         14.31         32.73        22.76 o                         
   2   6  18         70.07         50.71        20.02 o                         
   3   6  18         15.93         -2.99        20.32 o                         
  -3   7  18         40.13         63.66        47.40 o                         
  -2   7  18         79.02          1.94        48.40 o                         
  -1   7  18         24.40         39.09        32.04 o                         
   0   7  18          8.12         18.03        24.07 o                         
   1   7  18         14.11         27.75        20.58 o                         
   2   7  18          6.49         34.69        23.03 o                         
   3   7  18         13.23         42.24        19.10 o                         
  -3   8  18         12.64         47.04        47.98 o                         
  -2   8  18         77.78         10.20        48.49 o                         
  -1   8  18         22.85         24.04        25.02 o                         
   0   8  18          5.81         17.16        23.65 o                         
   1   8  18          0.04         18.35        22.96 o                         
   2   8  18          4.76         19.03        20.01 o                         
  -2   9  18          0.01         31.94        50.20 o                         
  -1   9  18          5.22         21.49        22.34 o                         
   0   9  18         24.79         56.91        28.82 o                         
   1   9  18         12.60          7.46        27.88 o                         
   2   9  18          5.09          5.82        20.69 o                         
  -1  10  18          1.27         13.36        21.37 o                         
   0  10  18          0.82         23.64        22.14 o                         
   1  10  18          2.37         -6.65        21.59 o                         
  -4   1  19         64.78         80.67        26.85 o                         
  -3   1  19         25.20         19.88        31.05 o                         
  -2   1  19        104.61         93.10        33.29 o                         
  -1   1  19        189.67        211.13        21.60 o                         
   0   1  19        313.42        304.19        24.26 o                         
   1   1  19         48.68         39.87        20.13 o                         
   2   1  19          0.00          1.39        21.08 o                         
   3   1  19          3.64         24.43        20.56 o                         
   4   1  19          8.34         -1.12        18.26 o                         
  -4   2  19         22.45         13.15        27.78 o                         
  -3   2  19         16.27          6.77        32.68 o                         
  -2   2  19         67.97         73.14        28.04 o                         
  -1   2  19          2.60         33.12        22.42 o                         
   0   2  19         10.87         18.02        18.74 o                         
   1   2  19         21.03         46.99        23.29 o                         
   2   2  19         81.46         43.42        23.36 o                         
   3   2  19         13.19         23.53        26.09 o                         
   4   2  19          0.47          0.28        22.83 o                         
  -4   3  19          0.07         24.56        28.74 o                         
  -3   3  19         17.01          3.28        38.84 o                         
  -2   3  19         42.45         58.73        25.04 o                         
  -1   3  19        195.12        212.78        23.86 o                         
   0   3  19        106.37         79.83        23.91 o                         
   1   3  19        157.31        174.26        21.37 o                         
   2   3  19         14.17         24.30        20.25 o                         
   3   3  19         23.59         15.51        18.38 o                         
   4   3  19         14.14         44.84        18.93 o                         
  -4   4  19          3.32         33.16        33.33 o                         
  -3   4  19          0.31         58.59        49.56 o                         
  -2   4  19         13.19         27.68        29.06 o                         
  -1   4  19         45.72         45.16        20.29 o                         
   0   4  19         61.64         69.25        21.39 o                         
   1   4  19          5.85          0.17        17.81 o                         
   2   4  19          2.31          6.96        20.14 o                         
   3   4  19        118.81         99.32        17.45 o                         
  -4   5  19          2.60         30.38        34.97 o                         
  -3   5  19         19.67         21.20        33.72 o                         
  -2   5  19          1.36         30.14        34.23 o                         
  -1   5  19          1.53         38.72        24.13 o                         
   0   5  19          9.58         37.87        20.88 o                         
   1   5  19        147.07        169.62        19.48 o                         
   2   5  19          2.70          3.22        19.77 o                         
   3   5  19         25.56         61.69        20.84 o                         
  -3   6  19         71.81         82.18        51.62 o                         
  -2   6  19        112.17        117.54        33.59 o                         
  -1   6  19          9.90         42.28        31.66 o                         
   0   6  19          9.42         36.75        23.09 o                         
   1   6  19         11.17         22.82        17.86 o                         
   2   6  19          0.50         -0.91        20.95 o                         
   3   6  19          7.10         -0.19        20.91 o                         
  -3   7  19         12.86         50.78        34.65 o                         
  -2   7  19          3.52         25.97        33.97 o                         
  -1   7  19         25.04         77.75        43.33 o                         
   0   7  19          5.32          6.18        20.22 o                         
   1   7  19          0.00         -8.97        22.54 o                         
   2   7  19         81.12         79.45        26.55 o                         
  -2   8  19         14.85          6.81        49.27 o                         
  -1   8  19         58.83         77.62        33.71 o                         
   0   8  19          3.92         36.01        25.25 o                         
   1   8  19          0.69         39.77        20.89 o                         
   2   8  19          5.51         26.42        20.13 o                         
  -2   9  19          0.72        -49.30        49.30 o                         
  -1   9  19          8.54         40.10        23.25 o                         
   0   9  19         20.13         10.30        23.94 o                         
   1   9  19         34.22         -0.10        22.88 o                         
  -4   0  20         56.35         30.93        38.23 o                         
  -3   0  20          9.36          4.13        48.07 o                         
  -2   0  20          3.28         25.71        46.07 o                         
  -1   0  20         28.65         49.46        33.79 o                         
   0   0  20          0.00         27.95        31.95 o                         
   1   0  20        686.35        675.25        30.31 o                         
   2   0  20         11.83         13.90        27.25 o                         
   3   0  20          0.88         33.56        27.58 o                         
  -4   1  20          0.04         13.81        25.46 o                         
  -3   1  20         32.75         46.58        30.53 o                         
  -2   1  20          2.48         13.32        35.46 o                         
  -1   1  20         15.51         30.07        24.06 o                         
   0   1  20          0.37         -0.19        23.17 o                         
   1   1  20         13.96         27.14        17.34 o                         
   2   1  20         21.24         33.62        19.19 o                         
   3   1  20          4.93         -3.75        17.41 o                         
  -4   2  20          2.16          3.36        28.65 o                         
  -3   2  20        175.99        157.84        33.12 o                         
  -2   2  20        118.54        119.28        27.89 o                         
  -1   2  20         20.38         11.62        18.70 o                         
   0   2  20          7.19          8.69        23.65 o                         
   1   2  20        148.55        138.38        19.79 o                         
   2   2  20          0.04         15.78        23.17 o                         
   3   2  20         19.90          5.65        19.21 o                         
  -4   3  20          2.93        -24.30        36.54 o                         
  -3   3  20          0.56         48.67        39.84 o                         
  -2   3  20         16.85         16.11        27.34 o                         
  -1   3  20         43.67         56.37        22.35 o                         
   0   3  20        109.90        110.42        20.49 o                         
   1   3  20         19.75         25.95        19.73 o                         
   2   3  20         12.57         31.42        18.37 o                         
   3   3  20         26.97          3.28        18.23 o                         
  -4   4  20          0.28         40.56        35.66 o                         
  -3   4  20          0.06         34.10        46.59 o                         
  -2   4  20          0.84         40.80        42.15 o                         
  -1   4  20        155.19        153.12        26.25 o                         
   0   4  20         46.11         48.20        19.86 o                         
   1   4  20         47.22         48.11        18.90 o                         
   2   4  20          2.58        -19.09        19.09 o                         
   3   4  20          0.57          8.14        21.20 o                         
  -3   5  20          0.02        -25.13        36.75 o                         
  -2   5  20         32.84         86.79        49.07 o                         
  -1   5  20          3.03        -10.09        23.31 o                         
   0   5  20         49.94         53.35        23.29 o                         
   1   5  20          0.02         15.70        20.70 o                         
   2   5  20          0.04         -3.07        21.72 o                         
   3   5  20         13.51         32.64        19.54 o                         
  -3   6  20          7.71          7.03        36.68 o                         
  -2   6  20         12.65         41.04        47.78 o                         
  -1   6  20         48.09         62.83        27.29 o                         
   0   6  20         61.62         69.95        23.44 o                         
   1   6  20         56.12         52.88        24.34 o                         
   2   6  20         94.87         73.70        20.20 o                         
  -2   7  20         11.51         65.59        49.07 o                         
  -1   7  20         43.02         46.96        32.90 o                         
   0   7  20          3.63         21.09        22.53 o                         
   1   7  20          0.11         14.12        24.29 o                         
   2   7  20          5.08         -8.85        21.66 o                         
  -2   8  20         23.18         77.76        34.68 o                         
  -1   8  20         14.59         20.25        43.32 o                         
   0   8  20          6.86         31.60        29.73 o                         
   1   8  20         33.61         47.24        24.12 o                         
   0   9  20         18.00         10.35        21.54 o                         
  -4   1  21          0.03         20.60        27.60 o                         
  -3   1  21          1.73         13.90        31.41 o                         
  -2   1  21          2.43         25.74        31.53 o                         
  -1   1  21          1.15          6.22        22.92 o                         
   0   1  21         86.93        109.63        21.12 o                         
   1   1  21         17.61         27.45        20.90 o                         
   2   1  21          3.90         12.87        16.86 o                         
   3   1  21          0.71         31.70        21.24 o                         
  -3   2  21          8.50          2.41        31.18 o                         
  -2   2  21          1.31         -8.90        35.76 o                         
  -1   2  21          3.01         27.16        23.55 o                         
   0   2  21         28.10         31.87        23.41 o                         
   1   2  21          9.97         11.80        21.37 o                         
   2   2  21         25.39         24.69        17.85 o                         
   3   2  21          2.48          9.91        21.50 o                         
  -3   3  21         15.34          7.20        40.80 o                         
  -2   3  21          1.12         52.99        36.00 o                         
  -1   3  21         20.29         24.17        24.01 o                         
   0   3  21         11.11          7.61        23.72 o                         
   1   3  21          3.46         12.60        23.25 o                         
   2   3  21         34.96         27.71        19.42 o                         
   3   3  21         32.04          3.97        25.11 o                         
  -3   4  21          1.62        -13.03        47.14 o                         
  -2   4  21         15.48          0.31        41.38 o                         
  -1   4  21          0.17         30.96        25.74 o                         
   0   4  21         41.19         63.09        21.98 o                         
   1   4  21          3.05        -11.77        20.48 o                         
   2   4  21         39.88         38.38        18.50 o                         
   3   4  21          0.68         22.81        22.76 o                         
  -3   5  21          6.20         84.27        46.75 o                         
  -2   5  21         12.46        -38.88        50.17 o                         
  -1   5  21         42.48         67.46        26.72 o                         
   0   5  21          0.02         13.30        23.66 o                         
   1   5  21         23.64          9.52        21.00 o                         
   2   5  21         26.36         18.52        21.57 o                         
  -2   6  21         14.97         51.59        49.88 o                         
  -1   6  21          8.30         63.47        23.70 o                         
   0   6  21         70.85        106.13        25.40 o                         
   1   6  21         10.37          0.66        22.74 o                         
   2   6  21          0.00         12.38        19.92 o                         
  -2   7  21          0.16         27.07        51.30 o                         
  -1   7  21         28.27         37.73        32.88 o                         
   0   7  21         23.85         16.33        22.65 o                         
   1   7  21          0.79         16.51        19.57 o                         
  -1   8  21          8.45         14.43        33.65 o                         
   0   8  21          1.53        -18.47        25.38 o                         
  -3   0  22        294.86        320.58        50.04 o                         
  -2   0  22          5.52         43.56        58.72 o                         
  -1   0  22          0.94         38.32        32.78 o                         
   0   0  22         77.46        106.66        32.44 o                         
   1   0  22        116.78         95.38        33.83 o                         
   2   0  22          1.89         20.56        23.74 o                         
   3   0  22          5.36          4.59        32.25 o                         
  -3   1  22         11.39          2.52        27.73 o                         
  -2   1  22          0.09         31.45        32.63 o                         
  -1   1  22         10.43         18.84        21.09 o                         
   0   1  22         66.46         49.89        22.79 o                         
   1   1  22         55.08         37.06        19.59 o                         
   2   1  22          2.71         -3.68        19.13 o                         
   3   1  22         13.65         35.28        21.44 o                         
  -3   2  22         10.17          6.72        32.15 o                         
  -2   2  22         38.55         44.65        35.77 o                         
  -1   2  22         22.98         39.37        23.42 o                         
   0   2  22         69.06         83.08        20.59 o                         
   1   2  22         23.37         45.01        23.52 o                         
   2   2  22          1.26         23.62        23.89 o                         
  -3   3  22         52.93         51.24        49.14 o                         
  -2   3  22         38.79         49.20        37.18 o                         
  -1   3  22          1.54          8.74        25.22 o                         
   0   3  22         36.60         32.40        24.54 o                         
   1   3  22         17.35         40.84        21.71 o                         
   2   3  22         34.43         26.10        21.43 o                         
  -3   4  22         10.16         56.30        49.98 o                         
  -2   4  22         15.82         22.00        42.52 o                         
  -1   4  22          5.18         10.47        21.99 o                         
   0   4  22          1.00         29.17        24.07 o                         
   1   4  22         37.22         -3.69        19.31 o                         
   2   4  22         59.62         57.23        22.36 o                         
  -2   5  22          9.20        -19.07        50.43 o                         
  -1   5  22          2.98         18.60        25.62 o                         
   0   5  22         47.30         39.99        19.56 o                         
   1   5  22          3.69         21.96        24.74 o                         
   2   5  22         14.44         24.15        19.27 o                         
  -2   6  22          1.13         49.53        34.30 o                         
  -1   6  22          6.98        -10.59        24.62 o                         
   0   6  22         25.00         15.68        22.20 o                         
   1   6  22          0.16         22.10        25.15 o                         
  -1   7  22          0.01         34.41        28.22 o                         
   0   7  22         18.52          6.92        26.24 o                         
  -3   1  23          0.01          7.62        31.38 o                         
  -2   1  23          5.85         19.92        37.33 o                         
  -1   1  23          1.33          6.14        20.84 o                         
   0   1  23         28.23         17.84        20.93 o                         
   1   1  23          6.05         41.92        19.62 o                         
   2   1  23          1.73          5.27        21.31 o                         
  -2   2  23          5.09         11.18        32.34 o                         
  -1   2  23          0.36          1.21        24.25 o                         
   0   2  23         62.91         64.90        24.83 o                         
   1   2  23          0.04         -3.84        24.09 o                         
   2   2  23          3.43          6.68        24.07 o                         
  -2   3  23         92.73         75.08        30.57 o                         
  -1   3  23          6.67         31.65        22.34 o                         
   0   3  23          8.87          1.20        24.35 o                         
   1   3  23         28.52         76.63        24.03 o                         
   2   3  23          6.71         30.02        19.62 o                         
  -2   4  23          0.17         33.83        41.22 o                         
  -1   4  23         16.43         32.92        22.12 o                         
   0   4  23          9.26         -1.04        24.71 o                         
   1   4  23          0.00         40.07        24.33 o                         
  -1   5  23          0.39         32.38        27.53 o                         
   0   5  23          0.90         26.33        26.06 o                         
   1   5  23          7.05          0.95        21.76 o                         
  -2   0  24         12.33         72.34        47.72 o                         
  -1   0  24         19.75         24.70        34.45 o                         
   0   0  24          5.73         24.85        33.67 o                         
   1   0  24         25.00         47.42        33.31 o                         
  -2   1  24         16.60          9.37        33.59 o                         
  -1   1  24         17.61         37.92        24.29 o                         
   0   1  24         13.87         28.80        21.48 o                         
   1   1  24         56.09         41.65        21.79 o                         
  -2   2  24         14.27          6.88        39.10 o                         
  -1   2  24          0.09         14.77        24.52 o                         
   0   2  24         14.16         23.89        24.44 o                         
   1   2  24         15.31         -4.55        22.20 o                         
  -1   3  24          4.85         -4.47        23.77 o                         
   0   3  24         11.84         -7.43        22.09 o                         
   1   3  24         31.38         30.25        22.35 o                         
  -1   4  24         10.93         -0.90        25.15 o                         
   0   4  24         36.86         40.93        27.00 o                         
   0   1  25          0.44         32.01        24.34 o                         
                                                                                
